# Supplementary material for: Genetic Dissection of Adaptation Traits in Apricot Through GWAS and QTL Analyses
Source: Int J Mol Sci. 2026 Jul 14;27(14):6264. doi: 10.3390/ijms27146264 (PMC13410052; doi:10.3390/ijms27146264)
Supplement: Supplementary file 1 [file ijms-27-06264-s001.zip]

Archive with 12 entries (12 files):
- ijms-4401808 R1 Figure S1.pdf
- ijms-4401808 R1 Figure S2.pdf
- ijms-4401808 R1 Figure S3.pdf
- ijms-4401808 R1 Figure S4.pdf
- ijms-4401808 R1 Figure S5.pdf
- ijms-4401808 R1 Figure S6.pdf
- ijms-4401808 R1 Table S1.xlsx
- ijms-4401808 R1 Table S2.xlsx
- ijms-4401808 R1 Table S3.xlsx
- ijms-4401808 R1 Table S4.xlsx
- ijms-4401808 R1 Table S5.pdf
- ijms-4401808 R1 Table S6.xlsx
