# Supplementary material for: Genetic Dissection of Adaptation Traits in Apricot Through GWAS and QTL Analyses
Source: Int J Mol Sci. 2026 Jul 14;27(14):6264. doi: 10.3390/ijms27146264 (PMC13410052; doi:10.3390/ijms27146264)
Supplement: Supplementary file 1 [file ijms-27-06264-s001.zip › ijms-4401808 R1 Table S1.xlsx]

## Sheet: BxC
	Trait
	2012			2013			2014			2021			2022			2023			2024			2025
Genotype	BD12	RT12	FDP12	BD13	RT13	FDP13	BD14	RT14	FDP14	BD21	RT21	FDP21	BD22	RT22	FDP22	BD23	RT23	FDP23	BD24	RT24	FDP24	BD25	RT25	FDP25
BxC1_1	74	163	89	69	166	97	62	155	93	60	161	101	67	164	97	79	159	80	75	157	82	83	162	79
BxC1_3	84	159	75	80	164	84	71	153	82	74	161	87	*	166	*	86	160	74	78	157	79	88	163	75
BxC1_4	78	157	79	65	165	100	63	148	85	64	159	95	65	164	99	83	158	75	71	151	80	74	157	83
BxC1_7	74	160	86	68	165	97	62	155	93	69	162	93	75	166	91	81	160	79	77	157	80	82	161	79
BxC1_8	75	156	81	67	158	91	62	146	84	62	152	90	65	161	96	79	149	70	75	151	76	81	160	79
BxC1_9	74	158	84	70	162	92	66	155	89	66	165	99	72	*	*	79	152	73	77	157	80	86	165	79
BxC1_11	80	172	92	69	173	104	69	166	97	63	165	102	72	171	99	77	161	84	70	165	95	79	166	87
BxC1_12	70	164	94	60	168	108	61	163	102	60	161	101	67	168	101	72	157	85	70	161	91	71	167	96
BxC1_13	74	158	84	69	161	92	62	155	93	64	159	95	72	166	94	79	160	81	77	159	82	79	165	86
BxC1_14	72	167	95	69	169	100	66	163	97	71	168	97	76	174	98	85	167	82	77	165	88	85	169	84
BxC1_17	72	156	84	56	161	105	61	153	92	60	154	94	67	161	94	72	152	80	66	157	91	61	153	92
BxC1_18	73	156	83	64	156	92	62	153	91	62	154	92	67	161	94	77	150	73	69	151	82	77	157	80
BxC2_1	74	159	85	69	162	93	62	148	86	69	159	90	72	164	92	85	163	78	70	157	87	82	162	80
BxC2_2	74	155	81	69	161	92	67	148	81	66	159	93	69	157	88	79	156	77	70	148	78	80	160	80
BxC2_6	75	163	88	69	161	92	62	153	91	71	161	90	67	161	94	81	160	79	71	153	82	77	161	84
BxC2_7	77	156	79	70	161	91	69	155	86	71	159	88	80	157	77	85	158	73	75	151	76	85	161	76
BxC2_8	73	156	83	66	161	95	62	148	86	66	159	93	70	157	87	77	159	82	71	151	80	81	159	78
BxC2_9	74	157	83	60	157	97	61	148	87	64	159	95	70	157	87	79	157	78	75	151	76	83	160	77
BxC2_10	73	163	90	60	165	105	62	161	99	69	165	96	75	168	93	77	160	83	75	157	82	82	165	83
BxC2_11	73	169	96	67	173	106	62	161	99	66	165	99	67	168	101	77	161	84	75	165	90	77	165	88
BxC2_12	75	168	93	64	169	105	61	157	96	57	161	104	69	168	99	77	156	79	71	157	86	75	164	89
BxC2_13	75	158	83	69	162	93	64	155	91	73	165	92	80	161	81	79	158	79	77	152	75	85	161	76
BxC2_14	78	168	90	69	168	99	67	161	94	66	168	102	75	161	86	83	163	80	75	155	80	82	161	79
BxC2_16	77	160	83	65	159	94	61	155	94	65	159	94	69	161	92	79	161	82	70	151	81	74	159	85
BxC2_17	77	158	81	67	160	93	65	149	84	67	157	90	69	157	88	77	156	79	75	148	73	79	160	81
BxC3_1	84	159	75	81	164	83	64	153	89	74	157	83	84	161	77	86	158	72	78	151	73	88	161	73
BxC3_2	70	160	90	60	162	102	61	155	94	60	168	108	65	164	99	77	158	81	66	157	91	75	162	87
BxC3_3	75	158	83	69	157	88	62	148	86	66	154	88	71	157	86	77	156	79	75	151	76	82	159	77
BxC3_6	73	163	90	63	165	102	62	157	95	65	161	96	67	168	101	77	160	83	73	159	86	76	164	88
BxC3_7	77	168	91	63	170	107	67	157	90	71	168	97	75	168	93	83	165	82	75	161	86	82	165	83
BxC3_9	75	158	83	65	157	92	62	153	91	64	161	97	68	159	91	81	158	77	73	155	82	79	162	83
BxC3_10	73	159	86	60	161	101	62	157	95	65	161	96	67	157	90	74	149	75	70	152	82	75	159	84
BxC3_11	77	163	86	68	167	99	69	161	92	69	161	92	75	164	89	81	163	82	75	161	86	80	161	81
BxC3_13	72	159	87	60	163	103	61	161	100	65	161	96	72	159	87	76	158	82	78	155	77	73	161	88
BxC3_14	74	168	94	67	169	102	62	161	99	66	168	102	72	166	94	83	167	84	74	159	85	77	161	84
BxC3_15	74	164	90	67	168	101	62	161	99	66	168	102	69	168	99	74	165	91	70	159	89	72	161	89
BxC3_16	70	163	93	56	165	109	61	155	94	53	165	112	65	164	99	74	153	79	66	159	93	71	162	91
BxC3_17	70	163	93	49	162	113	52	161	109	58	161	103	65	166	101	72	153	81	60	159	99	71	161	90
BxC3_19	72	152	80	56	148	92	54	148	94	60	152	92	67	157	90	76	148	72	66	149	83	71	152	81
BxC4_1	77	163	86	69	163	94	64	155	91	69	161	92	80	157	77	85	158	73	75	157	82	85	164	79
BxC4_2	71	162	91	68	165	97	61	155	94	66	161	95	67	168	101	79	159	80	75	155	80	82	163	81
BxC4_4	77	157	80	69	158	89	69	148	79	64	154	90	69	157	88	79	149	70	73	146	73	81	158	77
BxC4_5	83	176	93	84	187	103	71	169	98	75	159	84	93	*	*	88	172	84	*	*	*	*	172	*
BxC4_6	72	163	91	60	164	104	61	163	102	58	159	101	63	164	101	76	159	83	66	155	89	75	163	88
BxC4_7	74	171	97	60	168	108	61	163	102	58	165	107	63	164	101	76	157	81	68	159	91	72	163	91
BxC4_8	74	160	86	69	161	92	61	153	92	66	161	95	80	164	84	84	158	74	75	153	78	84	161	77
BxC4_9	74	163	89	68	169	101	62	163	101	66	168	102	71	168	97	79	163	84	75	159	84	82	165	83
BxC4_10	74	156	82	68	163	95	61	155	94	66	161	95	72	157	85	76	153	77	71	151	80	77	156	79
BxC4_11	74	170	96	69	173	104	61	168	107	64	168	104	72	157	85	77	163	86	73	163	90	80	167	87
BxC4_12	74	174	100	81	188	107	69	168	99	64	174	110	*	185	*	86	171	85	*	175	*	*	181	*
BxC4_13	73	156	83	56	156	100	61	155	94	64	154	90	69	157	88	74	149	75	66	151	85	76	159	83
BxC4_14	74	164	90	67	170	103	66	163	97	69	168	99	74	171	97	83	165	82	75	165	90	81	165	84
BxC4_15	73	161	88	64	164	100	61	157	96	64	168	104	69	164	95	77	163	86	73	157	84	82	164	82
BxC4_17	72	156	84	58	158	100	62	148	86	60	152	92	67	161	94	74	149	75	66	151	85	73	152	79
BxC4_18	74	169	95	74	173	99	69	168	99	71	173	102	76	*	*	87	*	*	77	167	90	85	174	89
BxC5_1	77	155	78	64	154	90	62	146	84	66	152	86	76	157	81	85	152	67	75	147	72	82	156	74
BxC5_3	78	171	93	75	175	100	71	165	94	71	168	97	72	*	*	85	163	78	70	157	87	76	166	90
BxC5_4	77	162	85	75	165	90	71	157	86	71	161	90	86	168	82	87	153	66	79	159	80	*	*	*
BxC5_5	75	161	86	67	164	97	62	148	86	64	159	95	69	159	90	77	154	77	70	151	81	77	158	81
BxC5_6	71	159	88	54	161	107	61	155	94	60	159	99	65	159	94	74	153	79	66	151	85	73	160	87
BxC5_7	75	168	93	63	168	105	62	163	101	64	168	104	68	166	98	76	164	88	71	157	86	76	164	88
BxC5_8	77	162	85	70	161	91	67	155	88	69	165	96	72	166	94	81	163	82	75	152	77	82	161	79
BxC5_9	78	167	89	69	170	101	69	161	92	66	168	102	74	168	94	81	160	79	75	159	84	80	165	85
BxC5_10	75	164	89	67	169	102	69	163	94	66	168	102	74	168	94	77	164	87	73	161	88	83	166	83
BxC5_11	72	158	86	56	161	105	60	157	97	56	161	105	65	157	92	76	154	78	65	151	86	75	158	83
BxC5_12	72	156	84	52	159	107	61	157	96	56	161	105	65	157	92	76	154	78	65	155	90	80	158	78
BxC5_13	72	156	84	58	162	104	62	155	93	66	161	95	71	157	86	77	158	81	70	155	85	83	159	76
BxC5_14	72	163	91	58	165	107	61	155	94	60	165	105	67	161	94	76	156	80	66	159	93	74	160	86
BxC5_15	73	155	82	65	155	90	62	155	93	60	161	101	66	159	93	74	156	82	66	157	91	77	160	83
BxC5_16	73	156	83	68	156	88	62	153	91	66	161	95	69	159	90	76	154	78	71	155	84	80	157	77
BxC5_17	75	161	86	68	163	95	63	161	98	66	165	99	80	164	84	83	161	78	75	158	83	82	161	79
BxC5_18	75	159	84	67	160	93	62	155	93	63	154	91	70	157	87	81	158	77	73	155	82	76	156	80
BxC5_19	73	160	87	56	160	104	57	155	98	60	154	94	67	161	94	74	148	74	66	151	85	73	157	84
BxC6_3	72	164	92	58	165	107	62	157	95	64	161	97	66	166	100	76	152	76	66	152	86	74	162	88
BxC6_4	74	157	83	64	160	96	62	153	91	69	161	92	72	157	85	81	155	74	75	152	77	79	157	78
BxC6_5	75	162	87	69	164	95	69	155	86	66	161	95	76	157	81	79	158	79	77	155	78	82	158	76
BxC6_6	77	167	90	67	169	102	62	163	101	66	168	102	76	171	95	79	163	84	77	161	84	84	157	73
BxC6_7	76	174	98	75	180	105	69	168	99	71	177	106	80	*	*	83	*	*	75	*	*	79	176	97
BxC6_8	74	163	89	67	165	98	62	157	95	66	168	102	73	168	95	79	163	84	71	158	87	76	162	86
BxC6_9	76	163	87	65	166	101	66	161	95	64	165	101	67	161	94	77	160	83	70	152	82	77	161	84
BxC6_10	77	173	96	67	174	107	62	161	99	65	168	103	67	174	107	77	163	86	68	164	96	80	169	89
BxC6_11	80	161	81	69	163	94	63	155	92	64	161	97	74	157	83	77	158	81	70	152	82	80	158	78
BxC6_12	74	171	97	67	175	108	66	165	99	60	166	106	67	171	104	76	165	89	66	165	99	77	165	88
BxC6_13	77	166	89	70	168	98	62	157	95	71	165	94	82	166	84	81	165	84	77	156	79	86	166	80
BxC6_14	77	163	86	70	167	97	68	157	89	69	165	96	76	164	88	81	161	80	77	157	80	84	161	77
BxC6_16	74	166	92	67	170	103	61	161	100	57	166	109	63	171	108	74	163	89	68	165	97	74	165	91
BxC7_1	72	158	86	58	161	103	62	155	93	60	152	92	65	161	96	74	148	74	66	148	82	69	159	90
BxC7_3	74	158	84	60	158	98	62	148	86	60	155	95	69	166	97	77	151	74	73	151	78	80	157	77
BxC7_4	74	170	96	69	174	105	64	157	93	69	166	97	71	171	100	79	160	81	78	161	83	86	170	84
BxC7_5	78	160	82	68	164	96	66	157	91	64	159	95	68	161	93	81	160	79	75	151	76	77	159	82
BxC7_7	73	157	84	64	159	95	64	155	91	64	157	93	68	164	96	74	154	80	75	152	77	82	161	79
BxC7_8	75	164	89	68	170	102	62	157	95	69	165	96	75	171	96	85	159	74	77	158	81	83	165	82
BxC7_9	76	164	88	67	165	98	64	163	99	66	166	100	69	164	95	77	163	86	74	155	81	84	165	81
BxC7_10	74	165	91	64	169	105	63	165	102	60	166	106	67	166	99	77	163	86	71	157	86	81	165	84
BxC7_11	73	163	90	53	164	111	61	163	102	58	162	104	63	164	101	74	163	89	66	155	89	74	163	89
BxC7_12	74	164	90	64	173	109	61	163	102	64	168	104	67	166	99	77	163	86	66	161	95	75	165	90
BxC7_13	80	163	83	75	175	100	69	155	86	71	165	94	80	169	89	81	158	77	78	161	83	86	166	80
BxC7_14	75	168	93	64	168	104	62	157	95	66	166	100	67	171	104	74	159	85	70	162	92	71	165	94
BxC7_15	85	175	90	81	180	99	69	168	99	74	*	*	81	*	*	88	177	89	79	172	93	*	181	*
BxC7_16	77	164	87	70	167	97	62	155	93	66	*	*	69	169	100	81	165	84	77	164	87	79	164	85
BxC7_18	75	156	81	69	158	89	*	*	*	66	155	89	72	157	85	83	158	75	77	152	75	80	159	79
BxC7_19	74	163	89	64	161	97	62	153	91	60	162	102	66	168	102	76	156	80	66	161	95	71	161	90
BxC8_1	70	156	86	53	155	102	56	148	92	57	148	91	63	161	98	72	148	76	61	150	89	69	156	87
BxC8_3	78	163	85	67	169	102	64	148	84	64	154	90	71	164	93	79	156	77	75	152	77	79	156	77
BxC8_8	74	159	85	67	161	94	62	148	86	60	162	102	65	161	96	74	156	82	71	152	81	78	162	84
BxC8_10	71	165	94	56	167	111	61	159	98	60	166	106	67	168	101	72	163	91	66	157	91	77	166	89
BxC8_11	82	174	92	70	177	107	64	171	107	65	172	107	80	171	91	81	173	92	75	161	86	84	170	86
BxC8_12	71	157	86	63	161	98	62	157	95	63	157	94	67	153	86	74	156	82	66	151	85	73	156	83
BxC8_13	75	165	90	68	170	102	62	161	99	66	161	95	75	164	89	77	158	81	70	159	89	83	161	78
BxC8_15	74	161	87	63	161	98	61	155	94	66	157	91	66	161	95	77	157	80	70	158	88	75	157	82
BxC8_16	75	162	87	67	164	97	62	155	93	66	159	93	68	161	93	77	159	82	70	152	82	77	157	80
BxC9_5	78	164	86	68	161	93	64	157	93	66	157	91	66	164	98	77	158	81	77	155	78	80	163	83
BxC9_6	75	157	82	69	159	90	64	148	84	66	157	91	68	159	91	77	152	75	77	151	74	81	160	79
BxC9_7	77	170	93	69	170	101	64	161	97	66	169	103	72	168	96	85	163	78	75	159	84	82	166	84
BxC9_8	77	159	82	70	165	95	69	157	88	71	*	*	76	154	78	83	161	78	77	157	80	88	165	77
BxC9_9	74	167	93	67	162	95	62	157	95	60	166	106	65	166	101	79	163	84	71	159	88	74	161	87
BxC9_10	75	168	93	68	169	101	62	161	99	66	166	100	70	168	98	79	167	88	75	164	89	84	169	85
BxC9_11	77	168	91	79	173	94	64	165	101	66	168	102	73	166	93	79	167	88	75	166	91	85	165	80
BxC9_12	80	180	100	69	185	116	71	174	103	*	*	*	*	*	*	*	*	*	*	*	*	*	181	*
BxC9_13	75	159	84	67	161	94	62	155	93	58	162	104	65	159	94	77	158	81	66	158	92	74	157	83
BxC9_16	82	168	86	71	169	98	64	161	97	76	168	92	65	168	103	84	163	79	75	166	91	84	166	82
BxC9_17	85	160	75	69	160	91	64	148	84	59	165	106	70	157	87	85	163	78	73	151	78	79	156	77
BxC9_19	70	156	86	53	157	104	55	155	100	60	154	94	63	164	101	72	153	81	66	155	89	69	157	88
BxC10_3	79	166	87	68	165	97	64	148	84	60	162	102	68	161	93	81	156	75	73	157	84	75	157	82
BxC10_6	82	163	81	69	164	95	68	157	89	69	162	93	76	164	88	81	157	76	77	152	75	83	162	79
BxC10_7	75	164	89	67	169	102	63	157	94	66	165	99	67	168	101	83	163	80	75	162	87	81	166	85
BxC10_8	75	167	92	69	169	100	64	157	93	66	*	*	74	168	94	81	163	82	75	162	87	83	165	82
BxC10_10	75	164	89	68	165	97	62	163	101	64	162	98	74	168	94	81	163	82	75	166	91	82	166	84
BxC10_11	75	159	84	68	165	97	62	155	93	64	165	101	69	166	97	77	163	86	71	166	95	82	163	81
BxC10_12	75	170	95	67	168	101	61	165	104	58	171	113	71	174	103	77	165	88	70	167	97	77	170	93
BxC10_13	76	158	82	67	157	90	61	148	87	65	162	97	72	164	92	77	159	82	68	152	84	81	160	79
BxC10_14	77	170	93	69	170	101	63	157	94	69	170	101	73	174	101	79	163	84	73	166	93	80	169	89
BxC10_15	81	171	90	82	176	94	69	168	99	*	173	*	*	*	*	85	170	85	79	169	90	*	172	*
BxC10_16	79	157	78	69	159	90	63	155	92	69	161	92	83	169	86	81	161	80	77	159	82	84	164	80

## Sheet: GxC
	Trait
	2012			2013			2014			2021			2022			2023			2024			2025
Genotype	BD12	RT12	FDP12	BD13	RT13	FDP13	BD14	RT14	FDP14	BD21	RT21	FDP21	BD22	RT22	FDP22	BD23	RT23	FDP23	BD24	RT24	FDP24	BD25	RT25	FDP25
GxC1_1	*	163	*	75	168	93	69	157	88	71	165	94	81	*	*	83	153	70	80	155	75	85	162	77
GxC1_2	70	148	78	53	148	95	53	140	87	60	144	84	63	150	87	72	135	63	59	138	79	69	149	80
GxC1_3	72	159	87	63	165	102	62	150	88	64	155	91	72	161	89	80	143	63	75	151	76	76	157	81
GxC1_4	72	148	76	63	148	85	63	140	77	64	148	84	67	149	82	72	130	58	68	141	73	75	147	72
GxC1_8	72	151	79	64	155	91	61	143	82	60	148	88	67	154	87	76	140	64	66	143	77	76	152	76
GxC1_9	72	148	76	54	148	94	60	140	80	57	138	81	76	149	73	72	137	65	61	142	81	73	149	76
GxC1_11	80	156	76	70	160	90	69	148	79	66	155	89	79	161	82	82	146	64	75	155	80	81	159	78
GxC1_12	72	156	84	49	154	105	52	148	96	62	146	84	63	161	98	72	146	74	61	150	89	69	156	87
GxC1_13	80	165	85	75	173	98	71	153	82	69	168	99	81	174	93	83	160	77	80	164	84	85	168	83
GxC1_14	71	151	80	53	153	100	61	140	79	66	152	86	69	154	85	80	144	64	70	148	78	80	159	79
GxC1_15	74	156	82	67	164	97	63	150	87	64	155	91	58	166	108	72	146	74	65	151	86	71	156	85
GxC2_1	77	148	71	70	154	84	63	140	77	69	150	81	74	152	78	80	144	64	70	143	73	77	152	75
GxC2_2	74	154	80	70	158	88	64	150	86	66	151	85	81	159	78	81	149	68	75	150	75	83	157	74
GxC2_6	74	148	74	69	151	82	63	140	77	66	148	82	76	159	83	80	141	61	75	148	73	80	154	74
GxC2_7	72	153	81	68	153	85	62	144	82	65	152	87	74	159	85	80	149	69	73	151	78	81	158	77
GxC2_8	70	153	83	44	151	107	52	146	94	60	152	92	67	161	94	70	146	76	59	148	89	73	155	82
GxC2_10	75	158	83	70	164	94	68	153	85	66	157	91	75	166	91	81	158	77	75	159	84	82	162	80
GxC2_11	74	165	91	68	172	104	61	157	96	63	166	103	87	166	79	76	156	80	66	159	93	75	165	90
GxC2_12	75	172	97	75	174	99	63	157	94	73	171	98	75	174	99	81	163	82	82	166	84	85	170	85
GxC2_13	71	148	77	54	145	91	52	138	86	71	150	79	70	153	83	72	142	70	68	146	78	76	153	77
GxC2_14	71	153	82	53	155	102	59	142	83	64	148	84	71	156	85	70	140	70	66	146	80	73	155	82
GxC2_17	76	148	72	75	157	82	64	140	76	66	150	84	76	156	80	81	146	65	77	150	73	82	155	73
GxC3_1	75	148	73	79	156	77	71	146	75	66	153	87	73	152	79	80	147	67	75	145	70	84	155	71
GxC3_2	74	159	85	67	166	99	63	155	92	66	157	91	70	161	91	72	148	76	75	156	81	81	165	84
GxC3_5	75	156	81	71	161	90	63	146	83	66	146	80	76	161	85	81	146	65	77	148	71	83	154	71
GxC3_6	75	161	86	69	164	95	62	144	82	66	155	89	76	164	88	82	150	68	77	151	74	88	161	73
GxC3_7	74	163	89	70	161	91	63	146	83	69	158	89	78	164	86	82	149	67	80	155	75	88	161	73
GxC3_8	74	154	80	68	160	92	62	143	81	64	152	88	72	154	82	80	137	57	71	150	79	77	156	79
GxC3_10	77	159	82	69	158	89	62	150	88	64	148	84	68	154	86	76	142	66	66	150	84	77	156	79
GxC3_11	75	148	73	67	151	84	59	150	91	64	149	85	66	152	86	76	142	66	68	148	80	75	153	78
GxC3_12	76	162	86	74	163	89	69	155	86	71	165	94	84	164	80	85	158	73	80	157	77	86	160	74
GxC3_13	72	153	81	67	155	88	62	143	81	63	155	92	73	161	88	75	142	67	75	151	76	77	157	80
GxC3_14	75	158	83	67	162	95	64	155	91	66	158	92	74	166	92	80	148	68	71	156	85	79	161	82
GxC3_15	70	148	78	48	146	98	52	144	92	58	144	86	57	149	92	70	143	73	62	145	83	71	180	109
GxC3_16	75	160	85	58	164	106	64	159	95	60	155	95	66	164	98	74	149	75	66	157	91	73	161	88
GxC3_17	73	149	76	60	156	96	62	143	81	60	152	92	66	152	86	72	151	79	66	150	84	71	152	81
GxC3_18	75	165	90	65	164	99	62	150	88	71	171	100	79	174	95	81	163	82	75	166	91	85	169	84
GxC4_1	77	156	79	78	162	84	64	150	86	66	157	91	74	156	82	83	152	69	73	151	78	79	157	78
GxC4_2	74	153	79	67	159	92	67	*	*	69	155	86	76	159	83	79	151	72	71	148	77	79	157	78
GxC4_3	74	148	74	64	155	91	61	138	77	53	138	85	65	152	87	80	141	61	70	146	76	77	154	77
GxC4_4	85	153	68	75	160	85	64	146	82	73	155	82	83	159	76	83	153	70	75	151	76	85	155	70
GxC4_5	70	156	86	60	164	104	62	148	86	60	158	98	63	159	96	72	148	76	59	151	92	73	159	86
GxC4_6	72	161	89	68	168	100	62	157	95	69	165	96	83	166	83	85	151	66	77	161	84	84	156	72
GxC4_7	72	163	91	58	163	105	61	157	96	66	155	89	72	159	87	76	147	71	70	151	81	82	163	81
GxC4_8	72	149	77	56	149	93	58	144	86	58	146	88	58	150	92	72	141	69	64	142	78	73	151	78
GxC4_9	75	156	81	70	159	89	60	150	90	66	153	87	74	159	85	81	151	70	78	152	74	84	159	75
GxC4_10	75	153	78	70	158	88	63	148	85	71	155	84	71	159	88	79	149	70	79	152	73	85	157	72
GxC4_11	71	159	88	52	156	104	54	155	101	60	146	86	71	157	86	72	145	73	64	151	87	71	154	83
GxC4_12	72	156	84	60	158	98	61	144	83	60	148	88	67	164	97	77	143	66	68	151	83	72	157	85
GxC4_13	73	156	83	68	159	91	62	144	82	66	153	87	74	159	85	80	147	67	75	155	80	80	157	77
GxC4_14	75	154	79	60	156	96	61	146	85	60	153	93	65	153	88	72	145	73	66	151	85	71	153	82
GxC4_15	73	148	75	58	150	92	62	143	81	62	146	84	72	153	81	72	144	72	71	151	80	76	154	78
GxC4_16	73	158	85	63	159	96	61	150	89	63	155	92	71	159	88	72	147	75	66	151	85	71	157	86
GxC4_17	72	147	75	54	149	95	49	142	93	60	141	81	56	147	91	72	138	66	66	144	78	71	147	76
GxC5_1	74	147	73	70	149	79	63	140	77	64	*	*	82	156	74	81	146	65	75	144	69	82	153	71
GxC5_3	75	159	84	70	165	95	63	144	81	69	153	84	73	164	91	72	*	*	68	151	83	77	161	84
GxC5_5	77	156	79	70	159	89	64	146	82	66	144	78	67	152	85	81	147	66	68	145	77	80	154	74
GxC5_6	77	160	83	75	165	90	60	150	90	71	157	86	*	164	*	81	149	68	79	151	72	88	163	75
GxC5_7	72	156	84	58	155	97	61	150	89	62	146	84	65	154	89	72	142	70	66	146	80	71	154	83
GxC5_8	72	160	88	63	161	98	61	146	85	63	155	92	73	149	76	74	142	68	66	147	81	71	156	85
GxC5_9	75	150	75	70	156	86	63	144	81	66	*	*	76	156	80	80	145	65	79	145	66	84	156	72
GxC5_10	74	153	79	60	162	102	62	150	88	64	155	91	61	161	100	76	145	69	66	148	82	71	156	85
GxC5_11	75	152	77	69	154	85	63	144	81	66	155	89	76	159	83	81	149	68	75	150	75	88	154	66
GxC5_12	77	165	88	75	172	97	69	157	88	71	166	95	82	161	79	83	156	73	78	161	83	86	165	79
GxC5_13	75	161	86	63	162	99	56	150	94	64	154	90	67	161	94	72	152	80	65	151	86	73	157	84
GxC5_14	72	149	77	54	152	98	61	146	85	60	154	94	65	154	89	76	147	71	65	151	86	73	149	76
GxC5_15	73	155	82	64	159	95	62	146	84	64	155	91	71	161	90	79	144	65	70	157	87	76	154	78
GxC5_16	74	152	78	63	150	87	62	144	82	64	*	*	67	153	86	76	146	70	66	150	84	74	152	78
GxC5_17	75	152	77	74	161	87	67	150	83	69	155	86	79	164	85	81	153	72	80	157	77	84	160	76
GxC5_18	75	156	81	69	160	91	62	144	82	69	153	84	76	159	83	81	149	68	71	151	80	79	160	81
GxC6_1	72	149	77	60	149	89	60	138	78	60	146	86	73	154	81	80	*	*	66	144	78	75	152	77
GxC6_2	73	152	79	63	160	97	61	144	83	64	154	90	72	154	82	76	144	68	68	151	83	71	154	83
GxC6_3	78	154	76	68	159	91	62	146	84	66	*	*	82	159	77	81	154	73	75	146	71	77	156	79
GxC6_4	74	148	74	67	149	82	62	140	78	66	*	*	72	154	82	80	146	66	70	145	75	76	159	83
GxC6_5	74	148	74	70	160	90	62	140	78	66	144	78	76	159	83	80	146	66	75	147	72	80	154	74
GxC6_6	77	152	75	75	160	85	64	143	79	74	153	79	83	159	76	85	149	64	80	151	71	85	157	72
GxC6_7	74	161	87	70	168	98	68	150	82	72	163	91	81	166	85	85	*	*	77	157	80	81	164	83
GxC6_8	77	159	82	69	159	90	62	148	86	60	153	93	71	154	83	80	147	67	70	147	77	76	154	78
GxC6_9	73	160	87	63	158	95	61	144	83	63	158	95	73	154	81	80	140	60	70	141	71	71	149	78
GxC6_10	80	157	77	81	160	79	63	144	81	66	158	92	81	159	78	81	149	68	*	147	*	86	158	72
GxC6_12	75	155	80	70	160	90	64	155	91	66	158	92	84	164	80	83	150	67	79	155	76	82	161	79
GxC6_13	75	165	90	70	173	103	67	157	90	71	167	96	75	174	99	84	152	68	80	166	86	84	169	85
GxC6_14	84	160	76	81	164	83	74	157	83	71	157	86	84	159	75	83	153	70	80	152	72	86	161	75
GxC6_15	72	149	77	56	150	94	53	142	89	61	154	93	70	154	84	74	143	69	66	148	82	74	154	80
GxC6_16	75	165	90	71	170	99	69	157	88	66	166	100	74	166	92	83	*	*	73	164	91	81	165	84
GxC6_17	71	157	86	52	154	102	52	143	91	62	154	92	60	159	99	76	142	66	65	149	84	71	154	83
GxC6_18	74	149	75	53	149	96	52	140	88	53	139	86	56	147	91	76	142	66	65	144	79	71	153	82
GxC7_1	76	149	73	64	155	91	62	142	80	60	144	84	65	149	84	76	140	64	64	144	80	71	156	85
GxC7_3	74	158	84	63	164	101	62	146	84	62	157	95	68	157	89	78	146	68	66	155	89	73	156	83
GxC7_4	78	157	79	79	160	81	64	150	86	71	157	86	75	159	84	83	153	70	77	156	79	88	160	72
GxC7_5	77	158	81	79	167	88	71	150	79	69	158	89	76	164	88	83	159	76	75	157	82	80	161	81
GxC7_8	75	156	81	69	159	90	64	153	89	66	158	92	74	154	80	81	153	72	75	150	75	80	159	79
GxC7_9	78	161	83	79	161	82	71	150	79	66	158	92	75	*	*	83	151	68	77	148	71	82	161	79
GxC7_10	71	148	77	53	147	94	52	144	92	62	146	84	56	147	91	74	138	64	66	141	75	73	149	76
GxC7_11	78	167	89	81	173	92	71	157	86	69	168	99	82	168	86	82	156	74	79	157	78	88	165	77
GxC7_12	73	148	75	58	149	91	64	144	80	61	141	80	61	145	84	74	140	66	65	141	76	77	149	72
GxC7_13	74	148	74	53	145	92	64	142	78	53	139	86	63	147	84	76	138	62	66	141	75	71	149	78
GxC7_14	72	163	91	69	161	92	66	150	84	62	158	96	65	166	101	76	148	72	66	152	86	74	163	89
GxC7_15	77	160	83	70	162	92	69	155	86	69	166	97	76	159	83	81	158	77	77	157	80	84	159	75
GxC7_16	75	157	82	75	161	86	67	144	77	69	158	89	82	161	79	83	149	66	75	157	82	79	161	82
GxC7_17	74	148	74	54	147	93	55	142	87	61	144	83	63	150	87	72	142	70	63	146	83	69	149	80
GxC7_18	72	148	76	54	148	94	54	144	90	51	139	88	65	150	85	72	141	69	65	144	79	69	147	78
GxC8_1	75	152	77	63	148	85	62	142	80	69	149	80	74	153	79	79	143	64	65	144	79	74	149	75
GxC8_2	74	148	74	67	154	87	62	142	80	60	148	88	70	151	81	74	133	59	65	144	79	74	152	78
GxC8_4	72	158	86	58	164	106	61	150	89	66	159	93	71	168	97	74	152	78	66	155	89	81	166	85
GxC8_5	73	149	76	63	149	86	55	140	85	65	146	81	75	154	79	80	143	63	75	144	69	80	152	72
GxC8_7	75	163	88	81	172	91	64	157	93	69	166	97	65	161	96	83	151	68	75	157	82	81	166	85
GxC8_8	71	151	80	63	154	91	62	144	82	66	148	82	76	154	78	83	143	60	75	150	75	80	159	79
GxC8_9	72	149	77	52	146	94	54	144	90	57	137	80	60	147	87	72	138	66	63	141	78	75	152	77
GxC8_10	74	154	80	64	155	91	62	150	88	56	146	90	69	147	78	81	147	66	66	147	81	75	153	78
GxC8_12	72	155	83	65	155	90	62	144	82	60	146	86	67	151	84	81	140	59	68	141	73	74	150	76
GxC8_13	71	163	92	53	161	108	55	150	95	64	162	98	61	154	93	76	157	81	68	155	87	74	159	85
GxC8_14	72	154	82	48	154	106	51	144	93	61	153	92	73	161	88	74	141	67	65	148	83	76	157	81
GxC8_15	72	166	94	75	170	95	64	157	93	64	166	102	73	171	98	81	164	83	75	167	92	77	166	89
GxC8_16	74	149	75	60	152	92	64	144	80	53	141	88	59	154	95	72	141	69	63	146	83	69	149	80
GxC8_17	75	156	81	74	161	87	69	150	81	69	*	*	73	157	84	81	151	70	68	152	84	75	154	79
GxC8_18	72	161	89	67	164	97	69	157	88	66	166	100	65	166	101	72	152	80	64	155	91	69	153	84
GxC8_19	74	148	74	57	152	95	53	140	87	64	139	75	56	147	91	70	140	70	66	148	82	73	154	81
GxC9_2	78	156	78	81	159	78	64	138	74	71	146	75	79	154	75	84	143	59	77	*	*	82	149	67
GxC9_4	71	149	78	52	147	95	49	144	95	60	139	79	59	149	90	70	138	68	62	144	82	71	149	78
GxC9_6	72	151	79	53	149	96	51	144	93	60	141	81	67	147	80	80	143	63	66	144	78	76	154	78
GxC9_7	75	166	91	68	173	105	64	159	95	64	162	98	72	168	96	80	156	76	73	157	84	79	165	86
GxC9_8	74	158	84	58	159	101	61	150	89	64	148	84	71	154	83	80	146	66	66	150	84	74	157	83
GxC9_9	72	159	87	53	163	110	61	150	89	63	158	95	69	154	85	80	149	69	66	150	84	75	157	82
GxC9_10	75	149	74	69	151	82	62	143	81	63	141	78	67	147	80	78	142	64	66	144	78	75	147	72
GxC9_12	72	152	80	53	150	97	51	146	95	60	146	86	59	147	88	72	138	66	66	144	78	74	152	78
GxC9_13	74	152	78	67	156	89	63	146	83	64	146	82	71	161	90	80	149	69	68	147	79	76	154	78
GxC9_14	74	152	78	57	153	96	64	140	76	63	152	89	73	147	74	74	140	66	63	145	82	71	149	78
GxC9_15	71	158	87	44	151	107	49	144	95	61	141	80	56	161	105	70	146	76	61	146	85	61	156	95
GxC9_16	75	163	88	56	164	108	62	157	95	66	158	92	65	166	101	80	153	73	68	157	89	76	165	89
GxC9_18	75	150	75	58	150	92	62	142	80	62	144	82	65	151	86	74	140	66	68	148	80	75	152	77
GxC9_19	75	149	74	54	151	97	54	142	88	62	148	86	63	151	88	74	144	70	66	148	82	72	154	82
GxC10_1	71	149	78	53	*	*	49	140	91	62	148	86	68	154	86	80	140	60	66	147	81	76	156	80
GxC10_3	71	154	83	56	154	98	51	144	93	71	144	73	60	149	89	72	139	67	60	144	84	69	153	84
GxC10_5	78	157	79	71	158	87	67	144	77	69	155	86	76	157	81	85	148	63	77	147	70	85	154	69
GxC10_6	75	157	82	71	167	96	67	150	83	69	161	92	76	166	90	83	156	73	71	152	81	81	162	81
GxC10_9	75	156	81	53	155	102	63	150	87	60	146	86	65	154	89	74	147	73	66	151	85	80	160	80
GxC10_10	72	158	86	60	156	96	55	150	95	58	*	*	62	159	97	74	144	70	64	152	88	71	158	87
GxC10_11	74	149	75	69	150	81	62	142	80	66	146	80	70	151	81	77	144	67	71	148	77	82	158	76
GxC10_13	75	157	82	67	165	98	69	150	81	66	161	95	72	166	94	81	154	73	71	151	80	77	161	84
GxC10_14	75	147	72	70	148	78	63	140	77	65	141	76	72	151	79	74	138	64	73	144	71	80	149	69
GxC10_15	75	156	81	71	162	91	64	144	80	66	153	87	73	161	88	78	146	68	75	151	76	75	156	81
GxC10_16	72	159	87	56	165	109	62	150	88	65	148	83	60	161	101	72	148	76	66	151	85	71	156	85
GxC10_17	73	157	84	56	154	98	61	146	85	62	144	82	69	159	90	72	145	73	68	149	81	77	156	79
GxC10_18	74	162	88	64	165	101	63	153	90	65	158	93	76	166	90	79	145	66	68	157	89	73	162	89
GxC11_1	77	157	80	70	159	89	64	146	82	60	153	93	73	166	93	83	151	68	77	155	78	86	161	75
GxC11_3	77	157	80	75	159	84	64	144	80	66	148	82	82	166	84	85	151	66	79	157	78	87	163	76
GxC11_4	77	154	77	71	157	86	67	150	83	66	157	91	80	161	81	85	143	58	78	153	75	85	161	76
GxC11_6	75	152	77	63	155	92	63	140	77	66	153	87	64	151	87	76	146	70	66	147	81	76	159	83
GxC11_7	75	159	84	60	158	98	62	144	82	53	139	86	70	154	84	74	145	71	66	147	81	75	154	79
GxC11_8	78	162	84	71	162	91	69	146	77	71	161	90	84	168	84	83	151	68	78	157	79	88	162	74
GxC11_9	74	156	82	69	159	90	62	144	82	66	157	91	76	166	90	81	146	65	77	155	78	85	163	78
GxC11_10	72	150	78	58	155	97	61	146	85	60	148	88	67	159	92	72	145	73	68	150	82	81	159	78
GxC11_11	72	152	80	58	156	98	62	140	78	64	153	89	66	151	85	72	145	73	66	145	79	74	154	80
GxC11_13	75	156	81	65	156	91	63	150	87	66	*	*	66	153	87	74	142	68	65	147	82	73	153	80
GxC11_14	78	158	80	75	161	86	64	148	84	66	155	89	80	159	79	83	152	69	80	157	77	85	159	74
GxC11_15	75	151	76	70	159	89	64	144	80	66	154	88	75	159	84	81	150	69	75	151	76	82	157	75
GxC11_16	74	168	94	53	166	113	60	159	99	57	152	95	65	168	103	72	153	81	66	166	100	71	163	92
GxC11_19	75	159	84	65	164	99	62	150	88	53	154	101	61	164	103	72	159	87	62	157	95	69	163	94
