# Supplementary material for: Genetic Dissection of Adaptation Traits in Apricot Through GWAS and QTL Analyses
Source: Int J Mol Sci. 2026 Jul 14;27(14):6264. doi: 10.3390/ijms27146264 (PMC13410052; doi:10.3390/ijms27146264)
Supplement: Supplementary file 1 [file ijms-27-06264-s001.zip › ijms-4401808 R1 Table S2.xlsx]

## Sheet: BxC
	Trait
	2012			2013			2014			2021			2022			2023			2024			2025
Genotype	Chilling Hours 12	Utah Chill Units 12	Chill Portions 12	Chilling Hours 13	Utah Chill Units 13	Chill Portions 13	Chilling Hours 14	Utah Chill Units 14	Chill Portions 14	Chilling Hours 21	Utah Chill Units 21	Chill Portions 21	Chilling Hours 22	Utah Chill Units 22	Chill Portions 22	Chilling Hours 23	Utah Chill Units 23	Chill Portions 23	Chilling Hours 24	Utah Chill Units 24	Chill Portions 24	Chilling Hours 25	Utah Chill Units 25	Chill Portions 25
BxC1_1	1020	1415.5	73.4855	848	1324.5	72.0983	918	1365.5	70.8145	853	1076.5	60.9351	837	1189	66.2801	855	1065	62.132	674	845.5	49.9387	662	900.5	56.3326
BxC1_3	*	*	*	*	*	*	*	*	*	*	*	*	*	*	*	*	*	*	*	*	*	*	*	*
BxC1_4	1026	1426.5	77.482	862	1392.5	80.091	953	1318.5	71.2986	872	1031	61.9417	941	1285.5	70.7381	872	1015.5	62.132	680	780.5	51.9037	662	798	57.338
BxC1_7	1045	1437	74.9228	866	1410	77.0594	962	1428	73.3018	864	1070.5	62.9554	858	1216	67.753	855	1018	62.132	691	830.5	51.9301	670	928.5	59.3432
BxC1_8	1017	1420.5	74.4423	848	1311	72.0983	925	1362.5	70.8299	852	1071.5	60.9351	849	1198	65.7374	855	1069	62.132	664	832.5	49.9387	662	892.5	56.3326
BxC1_9	1045	1437	74.9228	866	1360.5	74.0447	949	1409.5	72.8332	864	1084	61.9489	849	1197	66.7474	855	1039	62.132	691	858	51.9301	670	926.5	58.3378
BxC1_11	814	1048	53.9763	635	1001.5	53.1512	571	931.5	49.2009	616	775.5	44.5386	618	815	46.2986	746	835.5	46.3854	522	671	40.2503	561	819	48.7871
BxC1_12	987	1379.5	74.5417	856	1386.5	78.1075	909	1285	68.6843	849	999	60.3127	918	1247.5	68.7727	872	1052.5	62.132	648	738.5	49.4074	656	775.5	54.3085
BxC1_13	1028	1427	74.4423	848	1322	72.0983	934	1382	71.8351	853	1073	60.9351	849	1200	66.7474	855	1056	62.132	674	842.5	49.9387	662	898.5	56.3326
BxC1_14	1061	1446	74.9228	879	1437.5	79.8238	979	1423.5	74.2969	881	1085	63.2687	866	1216	67.753	860	1020.5	62.132	705	829	51.9301	689	950	60.3503
BxC1_17	975	1356.5	73.5584	855	1376	78.1075	897	1270.5	67.7192	849	983.5	59.3117	912	1211	67.7693	864	1041.5	61.1549	632	722	48.5858	656	763	53.3068
BxC1_18	990	1382	71.5283	842	1297	71.1174	889	1330.5	68.3466	835	1065	60.3198	831	1171.5	64.2613	855	1101.5	62.132	644	808.5	47.954	662	889	55.3265
BxC2_1	1029	1422	73.966	854	1344	73.1156	926	1380	70.8145	859	1081.5	60.9351	837	1192	66.2801	855	1055	62.132	683	855.5	50.9274	666	914.5	57.3319
BxC2_2	947	1234.5	62.6176	752	1136	61.731	707	1106.5	57.9934	730	921.5	51.7241	693	959.5	54.2487	771	920	52.4278	581	755	45.4236	659	952.5	55.3244
BxC2_6	1028	1427	74.4423	848	1371.5	75.1129	947	1400.5	72.3038	853	1059.5	61.9417	858	1219	67.753	855	1035	62.132	674	815	49.9387	662	900.5	57.338
BxC2_7	1077	1459	78.97	900	1470	83.7985	1001	1373	74.2969	909	1063.5	63.7243	941	1286	72.7486	881	984.5	62.132	721	807	53.8951	689	875	61.3642
BxC2_8	1017	1420.5	74.4423	848	1311	72.0983	925	1362.5	70.8299	852	1071.5	60.9351	849	1198	65.7374	855	1069	62.132	664	832.5	49.9387	662	892.5	56.3326
BxC2_9	1026	1426.5	77.482	862	1392.5	80.091	953	1318.5	71.2986	872	1031	61.9417	941	1285.5	70.7381	872	1015.5	62.132	680	780.5	51.9037	662	798	57.338
BxC2_10	1037	1433	77.482	862	1403.5	80.091	962	1338	72.3038	873	1032.5	61.9417	941	1287.5	71.7482	872	1002.5	62.132	690	790.5	51.9037	662	804	57.338
BxC2_11	1017	1420.5	74.4423	848	1360.5	75.1129	938	1381	71.2986	852	1058	61.9417	858	1217	66.7429	855	1048	62.132	664	805	49.9387	662	894.5	57.338
BxC2_12	934	1242	62.6603	785	1145	62.6248	712	1111	57.8174	751	957	54.1256	718	977	54.0692	787	991.5	54.2877	586	766	44.9791	659	939.5	54.3184
BxC2_13	1060	1444.5	74.9228	879	1386.5	75.8058	966	1416	73.8282	881	1100.5	62.2622	849	1191	66.7474	860	1039	62.132	705	862.5	51.9301	689	953.5	59.3449
BxC2_14	971	1248	63.0981	778	1187.5	64.4308	731	1139	59.9865	749	939	52.7378	693	945.5	54.2487	772	901.5	52.4278	606	776	47.4149	678	997	58.3367
BxC2_16	1014	1411.5	76.4821	856	1383.5	79.1101	946	1312	70.1083	864	1029	61.6324	941	1279	70.7381	872	1026	62.132	668	764	50.8885	662	800	56.332
BxC2_17	1037	1433	77.482	862	1403.5	80.091	962	1338	72.3038	873	1032.5	61.9417	941	1287.5	71.7482	872	1002.5	62.132	690	790.5	51.9037	662	804	57.338
BxC3_1	1043	1412	71.9492	879	1392.5	75.8058	925	1371.5	71.8167	881	1117.5	62.2622	828	1153	65.0884	860	1051.5	61.129	701	870	51.9301	689	963.5	59.3449
BxC3_2	987	1379.5	74.5417	856	1386.5	78.1075	909	1285	68.6843	849	999	60.3127	918	1247.5	68.7727	872	1052.5	62.132	648	738.5	49.4074	656	775.5	54.3085
BxC3_3	1037	1433.5	74.9228	854	1341.5	73.1156	942	1396.5	71.8351	859	1078	60.9351	849	1203	66.7474	855	1046	62.132	683	852.5	50.9274	666	912.5	57.3319
BxC3_6	1014	1411.5	76.4821	856	1383.5	79.1101	946	1312	70.1083	864	1029	61.6324	941	1279	70.7381	872	1026	62.132	668	764	50.8885	662	800	56.332
BxC3_7	1061	1446.5	77.9625	888	1455	82.7908	986	1370.5	74.2969	892	1050	62.9554	941	1273.5	71.7482	873	984	62.132	715	811.5	53.8951	681	848.5	60.3503
BxC3_9	1017	1420.5	74.4423	848	1311	72.0983	925	1362.5	70.8299	852	1071.5	60.9351	849	1198	65.7374	855	1069	62.132	664	832.5	49.9387	662	892.5	56.3326
BxC3_10	1007	1399.5	75.5248	856	1376	79.1101	933	1303	69.8359	855	1021	61.3263	935	1270	69.7294	872	1039	62.132	660	753.5	49.919	662	792.5	56.332
BxC3_11	1061	1446.5	77.9625	888	1455	82.7908	986	1370.5	74.2969	892	1050	62.9554	941	1273.5	71.7482	873	984	62.132	715	811.5	53.8951	681	848.5	60.3503
BxC3_13	1014	1411.5	76.4821	856	1383.5	79.1101	946	1312	70.1083	864	1029	61.6324	941	1279	70.7381	872	1026	62.132	668	764	50.8885	662	800	56.332
BxC3_14	1028	1427	74.4423	848	1322	72.0983	934	1382	71.8351	853	1073	60.9351	849	1200	66.7474	855	1056	62.132	674	842.5	49.9387	662	898.5	56.3326
BxC3_15	997	1394	72.4856	842	1304.5	71.1174	902	1339.5	68.6189	844	1073	60.6258	837	1180.5	65.27	855	1088.5	62.132	652	819	48.9234	662	896.5	55.3265
BxC3_16	975	1356.5	73.5584	855	1376	78.1075	897	1270.5	67.7192	849	983.5	59.3117	912	1211	67.7693	864	1041.5	61.1549	632	722	48.5858	656	763	53.3068
BxC3_17	964	1346	72.5621	855	1351	76.0915	897	1266	66.7172	849	969	58.3052	905	1180	65.7662	844	1023	60.1549	613	699	47.5387	656	746	52.2922
BxC3_19	978	1366	73.5584	856	1379	78.1075	905	1275	68.6843	849	990.5	59.3117	912	1229	67.7693	872	1051	62.132	640	732.5	49.4074	656	769	54.3085
BxC4_1	979	1252	63.0981	783	1200.5	65.4384	739	1140.5	59.9865	758	949	53.0511	693	950.5	54.2487	776	903	52.4278	612	775	47.4149	686	1007.5	58.3367
BxC4_2	1028	1427	74.4423	848	1371.5	75.1129	947	1400.5	72.3038	853	1059.5	61.9417	858	1219	67.753	855	1035	62.132	674	815	49.9387	662	900.5	57.338
BxC4_4	973	1282	65.098	797	1192	64.6229	749	1160.5	60.2853	775	973.5	54.741	724	997.5	56.088	787	945	54.2877	625	813	47.9525	663	965	56.3237
BxC4_5	*	*	*	*	*	*	*	*	*	*	*	*	*	*	*	*	*	*	*	*	*	*	*	*
BxC4_6	987	1379.5	74.5417	856	1386.5	78.1075	909	1285	68.6843	849	999	60.3127	918	1247.5	68.7727	872	1052.5	62.132	648	738.5	49.4074	656	775.5	54.3085
BxC4_7	987	1379.5	74.5417	856	1386.5	78.1075	909	1285	68.6843	849	999	60.3127	918	1247.5	68.7727	872	1052.5	62.132	648	738.5	49.4074	656	775.5	54.3085
BxC4_8	971	1248	63.0981	778	1187.5	64.4308	731	1139	59.9865	749	939	52.7378	693	945.5	54.2487	772	901.5	52.4278	606	776	47.4149	678	997	58.3367
BxC4_9	1037	1433.5	74.9228	854	1341.5	73.1156	942	1396.5	71.8351	859	1078	60.9351	849	1203	66.7474	855	1046	62.132	683	852.5	50.9274	666	912.5	57.3319
BxC4_10	1000	1388	71.4688	848	1317	72.0983	884	1318	68.8184	852	1088.5	60.9351	828	1160	64.0784	855	1081.5	61.129	660	840	49.9387	662	902.5	56.3326
BxC4_11	1011	1394.5	71.4688	848	1328	72.0983	893	1337.5	69.8235	853	1090	60.9351	828	1162	65.0884	855	1068.5	61.129	670	850	49.9387	662	908.5	56.3326
BxC4_12	*	*	*	*	*	*	*	*	*	*	*	*	*	*	*	*	*	*	*	*	*	*	*	*
BxC4_13	999	1393	75.5248	856	1382	79.1101	921	1293	69.2453	849	1006.5	60.3127	927	1259.5	69.7294	872	1048.5	62.132	656	743.5	49.919	656	783.5	55.3248
BxC4_14	1054	1443	77.9625	880	1442	82.0374	977	1365.5	73.3018	884	1043.5	62.9554	941	1284.5	71.7482	872	985.5	62.132	707	806	53.8951	670	832	59.3432
BxC4_15	1017	1420.5	74.4423	848	1360.5	75.1129	938	1381	71.2986	852	1058	61.9417	858	1217	66.7429	855	1048	62.132	664	805	49.9387	662	894.5	57.338
BxC4_17	987	1379.5	74.5417	856	1386.5	78.1075	909	1285	68.6843	849	999	60.3127	918	1247.5	68.7727	872	1052.5	62.132	648	738.5	49.4074	656	775.5	54.3085
BxC4_18	1068	1453	75.9302	886	1438	78.8204	986	1435.5	74.2969	889	1090.5	63.7243	858	1217.5	68.7534	864	1017	62.132	705	831.5	51.9301	689	971.5	61.3642
BxC5_1	1054	1443	77.9625	880	1442	82.0374	977	1365.5	73.3018	884	1043.5	62.9554	941	1284.5	71.7482	872	985.5	62.132	707	806	53.8951	670	832	59.3432
BxC5_3	922	1177.5	60.0033	722	1107.5	60.411	677	1075.5	57.0424	686	853.5	49.843	672	896	51.2364	772	867.5	49.4061	593	748.5	44.4441	667	978	57.3567
BxC5_4	*	*	*	*	*	*	*	*	*	*	*	*	*	*	*	*	*	*	*	*	*	*	*	*
BxC5_5	1009	1409	73.4855	848	1313.5	72.0983	909	1346	69.8093	852	1075	60.9351	837	1187	65.27	855	1078	62.132	664	835.5	49.9387	662	894.5	56.3326
BxC5_6	978	1366	73.5584	856	1379	78.1075	905	1275	68.6843	849	990.5	59.3117	912	1229	67.7693	872	1051	62.132	640	732.5	49.4074	656	769	54.3085
BxC5_7	1014	1411.5	76.4821	856	1383.5	79.1101	946	1312	70.1083	864	1029	61.6324	941	1279	70.7381	872	1026	62.132	668	764	50.8885	662	800	56.332
BxC5_8	1052	1440.5	74.9228	874	1373.5	74.7981	958	1414.5	73.8282	872	1090.5	61.9489	849	1186	66.7474	856	1037.5	62.132	699	863.5	51.9301	681	943	59.3449
BxC5_9	981	1285.5	65.098	809	1211	65.552	756	1173.5	61.2834	780	979.5	55.7547	724	991.5	56.088	787	938	54.2877	633	818.5	48.9552	667	979	57.3296
BxC5_10	1046	1439.5	77.9625	868	1423	81.1083	970	1352.5	72.3038	879	1037.5	61.9417	941	1290.5	71.7482	872	992.5	62.132	699	800.5	52.8924	666	818	58.3373
BxC5_11	978	1366	73.5584	856	1379	78.1075	905	1275	68.6843	849	990.5	59.3117	912	1229	67.7693	872	1051	62.132	640	732.5	49.4074	656	769	54.3085
BxC5_12	978	1366	73.5584	856	1379	78.1075	905	1275	68.6843	849	990.5	59.3117	912	1229	67.7693	872	1051	62.132	640	732.5	49.4074	656	769	54.3085
BxC5_13	1014	1411.5	76.4821	856	1383.5	79.1101	946	1312	70.1083	864	1029	61.6324	941	1279	70.7381	872	1026	62.132	668	764	50.8885	662	800	56.332
BxC5_14	987	1379.5	74.5417	856	1386.5	78.1075	909	1285	68.6843	849	999	60.3127	918	1247.5	68.7727	872	1052.5	62.132	648	738.5	49.4074	656	775.5	54.3085
BxC5_15	909	1194.5	60.6604	746	1114.5	60.7501	666	1061.5	54.9349	706	895.5	50.0951	679	931.5	52.23	771	966	52.4278	547	708	43.4389	653	932	53.3111
BxC5_16	1009	1409	73.4855	848	1313.5	72.0983	909	1346	69.8093	852	1075	60.9351	837	1187	65.27	855	1078	62.132	664	835.5	49.9387	662	894.5	56.3326
BxC5_17	964	1244.5	63.0981	770	1174.5	63.6774	722	1134	58.9915	741	932.5	52.7378	693	956.5	54.2487	771	903	52.4278	598	770.5	47.4149	667	980.5	57.3296
BxC5_18	1009	1409	73.4855	848	1313.5	72.0983	909	1346	69.8093	852	1075	60.9351	837	1187	65.27	855	1078	62.132	664	835.5	49.9387	662	894.5	56.3326
BxC5_19	978	1366	73.5584	856	1379	78.1075	905	1275	68.6843	849	990.5	59.3117	912	1229	67.7693	872	1051	62.132	640	732.5	49.4074	656	769	54.3085
BxC6_3	999	1393	75.5248	856	1382	79.1101	921	1293	69.2453	849	1006.5	60.3127	927	1259.5	69.7294	872	1048.5	62.132	656	743.5	49.919	656	783.5	55.3248
BxC6_4	1037	1433	77.482	862	1403.5	80.091	962	1338	72.3038	873	1032.5	61.9417	941	1287.5	71.7482	872	1002.5	62.132	690	790.5	51.9037	662	804	57.338
BxC6_5	1052	1440.5	74.9228	874	1373.5	74.7981	958	1414.5	73.8282	872	1090.5	61.9489	849	1186	66.7474	856	1037.5	62.132	699	863.5	51.9301	681	943	59.3449
BxC6_6	1045	1437	74.9228	866	1360.5	74.0447	949	1409.5	72.8332	864	1084	61.9489	849	1197	66.7474	855	1039	62.132	691	858	51.9301	670	926.5	58.3378
BxC6_7	979	1252	63.0981	783	1200.5	65.4384	739	1140.5	59.9865	758	949	53.0511	693	950.5	54.2487	776	903	52.4278	612	775	47.4149	686	1007.5	58.3367
BxC6_8	936	1228	62.6176	752	1125	61.731	698	1087	56.9882	729	920	51.7241	693	957.5	53.2387	771	933	52.4278	571	745	45.4236	659	946.5	55.3244
BxC6_9	1026	1426.5	77.482	862	1392.5	80.091	953	1318.5	71.2986	872	1031	61.9417	941	1285.5	70.7381	872	1015.5	62.132	680	780.5	51.9037	662	798	57.338
BxC6_10	1009	1409	73.4855	848	1313.5	72.0983	909	1346	69.8093	852	1075	60.9351	837	1187	65.27	855	1078	62.132	664	835.5	49.9387	662	894.5	56.3326
BxC6_11	956	1241	63.0981	758	1155.5	62.7482	715	1121	57.9934	736	926.5	51.7241	693	962.5	54.2487	771	910	52.4278	590	765	46.4122	663	966.5	56.3237
BxC6_12	797	1040	53.6589	626	969.5	52.1583	556	902.5	47.6469	613	779.5	44.4578	618	820.5	45.2885	755	882	46.3854	504	645.5	38.8602	569	813	47.7368
BxC6_13	1043	1412	71.9492	879	1392.5	75.8058	925	1371.5	71.8167	881	1117.5	62.2622	828	1153	65.0884	860	1051.5	61.129	701	870	51.9301	689	963.5	59.3449
BxC6_14	1060	1444.5	74.9228	879	1386.5	75.8058	966	1416	73.8282	881	1100.5	62.2622	849	1191	66.7474	860	1039	62.132	705	862.5	51.9301	689	953.5	59.3449
BxC6_16	963	1330.5	67.4898	836	1275.5	68.1021	786	1208	63.2835	793	1023.5	57.8168	792	1083	60.0547	850	1095	59.17	613	780.5	46.7745	656	920.5	54.3193
BxC7_1	978	1366	73.5584	856	1379	78.1075	905	1275	68.6843	849	990.5	59.3117	912	1229	67.7693	872	1051	62.132	640	732.5	49.4074	656	769	54.3085
BxC7_3	1014	1411.5	76.4821	856	1383.5	79.1101	946	1312	70.1083	864	1029	61.6324	941	1279	70.7381	872	1026	62.132	668	764	50.8885	662	800	56.332
BxC7_4	1045	1437	74.9228	866	1410	77.0594	962	1428	73.3018	864	1070.5	62.9554	858	1216	67.753	855	1018	62.132	691	830.5	51.9301	670	928.5	59.3432
BxC7_5	1029	1422	73.966	854	1344	73.1156	926	1380	70.8145	859	1081.5	60.9351	837	1192	66.2801	855	1055	62.132	683	855.5	50.9274	666	914.5	57.3319
BxC7_7	1026	1426.5	77.482	862	1392.5	80.091	953	1318.5	71.2986	872	1031	61.9417	941	1285.5	70.7381	872	1015.5	62.132	680	780.5	51.9037	662	798	57.338
BxC7_8	1052	1440.5	74.9228	874	1423	77.8127	971	1433	74.2969	872	1077	62.9554	858	1205	67.753	856	1016.5	62.132	699	836	51.9301	681	945	60.3503
BxC7_9	1037	1433.5	74.9228	854	1341.5	73.1156	942	1396.5	71.8351	859	1078	60.9351	849	1203	66.7474	855	1046	62.132	683	852.5	50.9274	666	912.5	57.3319
BxC7_10	988	1381	70.4688	836	1290	69.1083	841	1264.5	65.4139	834	1068	59.6221	828	1137	62.0692	850	1073.5	60.1862	644	816	47.9507	662	921.5	55.3265
BxC7_11	978	1366	73.5584	856	1379	78.1075	905	1275	68.6843	849	990.5	59.3117	912	1229	67.7693	872	1051	62.132	640	732.5	49.4074	656	769	54.3085
BxC7_12	1007	1399.5	75.5248	856	1376	79.1101	933	1303	69.8359	855	1021	61.3263	935	1270	69.7294	872	1039	62.132	660	753.5	49.919	662	792.5	56.332
BxC7_13	994	1263	64.1055	790	1202	65.4384	751	1140.5	59.9865	781	976.5	54.5251	693	965	55.2492	780	899.5	52.4278	612	764	47.4149	686	1033	60.365
BxC7_14	1007	1399.5	75.5248	856	1376	79.1101	933	1303	69.8359	855	1021	61.3263	935	1270	69.7294	872	1039	62.132	660	753.5	49.919	662	792.5	56.332
BxC7_15	*	*	*	*	*	*	*	*	*	*	*	*	*	*	*	*	*	*	*	*	*	*	*	*
BxC7_16	1037	1433.5	74.9228	854	1341.5	73.1156	942	1396.5	71.8351	859	1078	60.9351	849	1203	66.7474	855	1046	62.132	683	852.5	50.9274	666	912.5	57.3319
BxC7_18	*	*	*	*	*	*	*	*	*	*	*	*	*	*	*	*	*	*	*	*	*	*	*	*
BxC7_19	909	1194.5	60.6604	746	1114.5	60.7501	666	1061.5	54.9349	706	895.5	50.0951	679	931.5	52.23	771	966	52.4278	547	708	43.4389	653	932	53.3111
BxC8_1	964	1346	72.5621	855	1351	76.0915	897	1266	66.7172	849	969	58.3052	905	1180	65.7662	844	1023	60.1549	613	699	47.5387	656	746	52.2922
BxC8_3	1037	1433.5	74.9228	854	1341.5	73.1156	942	1396.5	71.8351	859	1078	60.9351	849	1203	66.7474	855	1046	62.132	683	852.5	50.9274	666	912.5	57.3319
BxC8_8	990	1382	71.5283	842	1297	71.1174	889	1330.5	68.3466	835	1065	60.3198	831	1171.5	64.2613	855	1101.5	62.132	644	808.5	47.954	662	889	55.3265
BxC8_10	987	1379.5	74.5417	856	1386.5	78.1075	909	1285	68.6843	849	999	60.3127	918	1247.5	68.7727	872	1052.5	62.132	648	738.5	49.4074	656	775.5	54.3085
BxC8_11	979	1252	63.0981	783	1200.5	65.4384	739	1140.5	59.9865	758	949	53.0511	693	950.5	54.2487	776	903	52.4278	612	775	47.4149	686	1007.5	58.3367
BxC8_12	999	1393	75.5248	856	1382	79.1101	921	1293	69.2453	849	1006.5	60.3127	927	1259.5	69.7294	872	1048.5	62.132	656	743.5	49.919	656	783.5	55.3248
BxC8_13	947	1234.5	62.6176	752	1136	61.731	707	1106.5	57.9934	730	921.5	51.7241	693	959.5	54.2487	771	920	52.4278	581	755	45.4236	659	952.5	55.3244
BxC8_15	1007	1399.5	75.5248	856	1376	79.1101	933	1303	69.8359	855	1021	61.3263	935	1270	69.7294	872	1039	62.132	660	753.5	49.919	662	792.5	56.332
BxC8_16	1009	1409	73.4855	848	1313.5	72.0983	909	1346	69.8093	852	1075	60.9351	837	1187	65.27	855	1078	62.132	664	835.5	49.9387	662	894.5	56.3326
BxC9_5	1028	1429.5	74.4423	848	1322.5	73.0994	947	1399	72.3038	853	1068	60.9351	851	1210.5	66.7474	855	1052.5	62.132	674	835.5	49.9387	662	908.5	57.338
BxC9_6	1037	1436	74.9228	854	1342	74.1167	955	1413.5	72.3038	859	1073	60.9351	851	1213.5	66.7474	855	1042.5	62.132	683	845.5	50.9274	666	922.5	58.3373
BxC9_7	1037	1425.5	73.966	866	1363	74.0447	933	1393	71.8125	864	1087.5	61.9489	837	1186	66.2801	855	1048	62.132	691	861	51.9301	670	928.5	58.3378
BxC9_8	1077	1459	78.97	900	1470	83.7985	1001	1373	74.2969	909	1063.5	63.7243	941	1286	72.7486	881	984.5	62.132	721	807	53.8951	689	875	61.3642
BxC9_9	990	1382	71.5283	842	1297	71.1174	889	1330.5	68.3466	835	1065	60.3198	831	1171.5	64.2613	855	1101.5	62.132	644	808.5	47.954	662	889	55.3265
BxC9_10	1037	1433.5	74.9228	854	1341.5	73.1156	942	1396.5	71.8351	859	1078	60.9351	849	1203	66.7474	855	1046	62.132	683	852.5	50.9274	666	912.5	57.3319
BxC9_11	1035	1408	71.9492	874	1379.5	74.7981	917	1370	71.8167	872	1107.5	61.9489	828	1148	65.0884	856	1050	61.129	695	871	51.9301	681	953	59.3449
BxC9_12	*	*	*	*	*	*	*	*	*	*	*	*	*	*	*	*	*	*	*	*	*	*	*	*
BxC9_13	860	1124	57.5657	690	1034.5	56.7303	612	998	51.9909	643	810	47.2002	658	882	49.2176	771	932	49.4061	534	680.5	40.468	642	913	52.3311
BxC9_16	1069	1450.5	77.9625	893	1468	83.7985	994	1372	74.2969	901	1060	63.2687	941	1278.5	71.7482	877	985.5	62.132	721	810.5	53.8951	689	859	60.3503
BxC9_17	973	1282	65.098	797	1192	64.6229	749	1160.5	60.2853	775	973.5	54.741	724	997.5	56.088	787	945	54.2877	625	813	47.9525	663	965	56.3237
BxC9_19	972	1352.5	72.5621	855	1364	77.1032	897	1270	67.7192	849	977	58.3052	907	1198.5	66.7685	854	1029.5	61.1549	621	707	47.7698	656	755.5	53.3068
BxC10_3	990	1364	69.447	842	1286	69.0829	818	1233.5	65.3368	816	1048	59.4458	806	1109	61.0634	850	1062	59.17	637	817.5	48.7592	662	935	56.3326
BxC10_6	1069	1450.5	77.9625	893	1468	83.7985	994	1372	74.2969	901	1060	63.2687	941	1278.5	71.7482	877	985.5	62.132	721	810.5	53.8951	689	859	60.3503
BxC10_7	1037	1433.5	74.9228	854	1391	76.1302	955	1415	72.3038	859	1064.5	61.9417	858	1222	67.753	855	1025	62.132	683	825	50.9274	666	914.5	58.3373
BxC10_8	1037	1425.5	73.966	866	1363	74.0447	933	1393	71.8125	864	1087.5	61.9489	837	1186	66.2801	855	1048	62.132	691	861	51.9301	670	928.5	58.3378
BxC10_10	973	1282	65.098	797	1192	64.6229	749	1160.5	60.2853	775	973.5	54.741	724	997.5	56.088	787	945	54.2877	625	813	47.9525	663	965	56.3237
BxC10_11	1009	1409	73.4855	848	1313.5	72.0983	909	1346	69.8093	852	1075	60.9351	837	1187	65.27	855	1078	62.132	664	835.5	49.9387	662	894.5	56.3326
BxC10_12	941	1254	63.6175	785	1152.5	62.6248	725	1120	58.0898	760	965	54.4316	724	986	55.0779	787	978.5	54.2877	594	776.5	45.9486	659	947	54.3184
BxC10_13	936	1228	62.6176	752	1125	61.731	698	1087	56.9882	729	920	51.7241	693	957.5	53.2387	771	933	52.4278	571	745	45.4236	659	946.5	55.3244
BxC10_14	1029	1422	73.966	854	1344	73.1156	926	1380	70.8145	859	1081.5	60.9351	837	1192	66.2801	855	1055	62.132	683	855.5	50.9274	666	914.5	57.3319
BxC10_15	*	*	*	*	*	*	*	*	*	*	*	*	*	*	*	*	*	*	*	*	*	*	*	*
BxC10_16	979	1252	63.0981	783	1200.5	65.4384	739	1140.5	59.9865	758	949	53.0511	693	950.5	54.2487	776	903	52.4278	612	775	47.4149	686	1007.5	58.3367

## Sheet: GxC
	Trait
	2012			2013			2014			2021			2022			2023			2024			2025
Genotype	Chilling Hours 12	Utah Chill Units 12	Chill Portions 12	Chilling Hours 13	Utah Chill Units 13	Chill Portions 13	Chilling Hours 14	Utah Chill Units 14	Chill Portions 14	Chilling Hours 21	Utah Chill Units 21	Chill Portions 21	Chilling Hours 22	Utah Chill Units 22	Chill Portions 22	Chilling Hours 23	Utah Chill Units 23	Chill Portions 23	Chilling Hours 24	Utah Chill Units 24	Chill Portions 24	Chilling Hours 25	Utah Chill Units 25	Chill Portions 25
GxC1_1	*	*	*	*	*	*	*	*	*	*	*	*	*	*	*	*	*	*	*	*	*	*	*	*
GxC1_2	964	1346	72.5621	855	1351	76.0915	897	1266	66.7172	849	969	58.3052	905	1180	65.7662	844	1023	60.1549	613	699	47.5387	656	746	52.2922
GxC1_3	1026	1426.5	77.482	862	1392.5	80.091	953	1318.5	71.2986	872	1031	61.9417	941	1285.5	70.7381	872	1015.5	62.132	680	780.5	51.9037	662	798	57.338
GxC1_4	999	1393	75.5248	856	1382	79.1101	921	1293	69.2453	849	1006.5	60.3127	927	1259.5	69.7294	872	1048.5	62.132	656	743.5	49.919	656	783.5	55.3248
GxC1_8	909	1194.5	60.6604	746	1114.5	60.7501	666	1061.5	54.9349	706	895.5	50.0951	679	931.5	52.23	771	966	52.4278	547	708	43.4389	653	932	53.3111
GxC1_9	978	1366	73.5584	856	1379	78.1075	905	1275	68.6843	849	990.5	59.3117	912	1229	67.7693	872	1051	62.132	640	732.5	49.4074	656	769	54.3085
GxC1_11	979	1252	63.0981	783	1200.5	65.4384	739	1140.5	59.9865	758	949	53.0511	693	950.5	54.2487	776	903	52.4278	612	775	47.4149	686	1007.5	58.3367
GxC1_12	964	1346	72.5621	855	1351	76.0915	897	1266	66.7172	849	969	58.3052	905	1180	65.7662	844	1023	60.1549	613	699	47.5387	656	746	52.2922
GxC1_13	1011	1304	66.1054	829	1238.5	67.3131	785	1180	62.2784	820	1023.5	57.542	724	1000	57.0884	796	934.5	54.2877	647	812	48.9552	686	1031.5	60.365
GxC1_14	1007	1399.5	75.5248	856	1376	79.1101	933	1303	69.8359	855	1021	61.3263	935	1270	69.7294	872	1039	62.132	660	753.5	49.919	662	792.5	56.332
GxC1_15	970	1362	70.5452	842	1307.5	70.1148	865	1312.5	67.195	829	1043	59.3061	814	1149	63.3046	855	1115	62.132	632	793.5	47.4424	656	872	53.3031
GxC2_1	956	1241	63.0981	758	1155.5	62.7482	715	1121	57.9934	736	926.5	51.7241	693	962.5	54.2487	771	910	52.4278	590	765	46.4122	663	966.5	56.3237
GxC2_2	971	1248	63.0981	778	1187.5	64.4308	731	1139	59.9865	749	939	52.7378	693	945.5	54.2487	772	901.5	52.4278	606	776	47.4149	678	997	58.3367
GxC2_6	956	1241	63.0981	758	1155.5	62.7482	715	1121	57.9934	736	926.5	51.7241	693	962.5	54.2487	771	910	52.4278	590	765	46.4122	663	966.5	56.3237
GxC2_7	947	1234.5	62.6176	752	1136	61.731	707	1106.5	57.9934	730	921.5	51.7241	693	959.5	54.2487	771	920	52.4278	581	755	45.4236	659	952.5	55.3244
GxC2_8	961	1331.5	71.5514	854	1333.5	75.086	897	1266	66.7172	849	965.5	57.3011	905	1177.5	65.7662	835	1016	59.2667	612	694	47.5387	656	738.5	52.2922
GxC2_10	964	1244.5	63.0981	770	1174.5	63.6774	722	1134	58.9915	741	932.5	52.7378	693	956.5	54.2487	771	903	52.4278	598	770.5	47.4149	667	980.5	57.3296
GxC2_11	781	1020.5	52.8046	618	954.5	50.1298	549	864	46.1967	584	733	42.6034	597	767	43.5562	735	816.5	44.3726	478	629.5	37.3135	536	780	46.9133
GxC2_12	1068	1455.5	75.9302	886	1389	76.8068	986	1434	74.2969	889	1099	62.7177	851	1209	67.7479	864	1034.5	62.132	705	852	51.9301	689	979.5	61.3642
GxC2_13	987	1379.5	74.5417	856	1386.5	78.1075	909	1285	68.6843	849	999	60.3127	918	1247.5	68.7727	872	1052.5	62.132	648	738.5	49.4074	656	775.5	54.3085
GxC2_14	978	1366	73.5584	856	1379	78.1075	905	1275	68.6843	849	990.5	59.3117	912	1229	67.7693	872	1051	62.132	640	732.5	49.4074	656	769	54.3085
GxC2_17	1035	1408	71.9492	874	1379.5	74.7981	917	1370	71.8167	872	1107.5	61.9489	828	1148	65.0884	856	1050	61.129	695	871	51.9301	681	953	59.3449
GxC3_1	996	1293	65.098	822	1237	67.3131	773	1180	62.2784	797	996	56.068	724	985.5	56.088	792	938	54.2877	647	823	48.9552	686	1006	58.3367
GxC3_2	1017	1420.5	74.4423	848	1311	72.0983	925	1362.5	70.8299	852	1071.5	60.9351	849	1198	65.7374	855	1069	62.132	664	832.5	49.9387	662	892.5	56.3326
GxC3_5	1028	1406.5	72.9594	866	1368.5	74.0447	908	1369.5	70.8216	864	1097.5	61.9489	828	1165	65.0884	855	1059.5	62.132	690	867	51.9301	670	933	58.3378
GxC3_6	1052	1440.5	74.9228	874	1373.5	74.7981	958	1414.5	73.8282	872	1090.5	61.9489	849	1186	66.7474	856	1037.5	62.132	699	863.5	51.9301	681	943	59.3449
GxC3_7	1060	1444.5	74.9228	879	1436	78.8204	979	1434.5	74.2969	881	1087	63.2687	858	1210	67.753	860	1018	62.132	705	835	51.9301	689	955.5	60.3503
GxC3_8	936	1228	62.6176	752	1125	61.731	698	1087	56.9882	729	920	51.7241	693	957.5	53.2387	771	933	52.4278	571	745	45.4236	659	946.5	55.3244
GxC3_10	821	1070	55.119	626	969.5	53.1625	586	935.5	49.1355	638	805	45.9664	626	844	47.2731	768	906.5	47.3913	528	669.5	39.4273	597	842	49.1612
GxC3_11	990	1382	71.5283	842	1297	71.1174	889	1330.5	68.3466	835	1065	60.3198	831	1171.5	64.2613	855	1101.5	62.132	644	808.5	47.954	662	889	55.3265
GxC3_12	997	1264	64.1055	798	1212	65.4384	751	1144	59.9865	794	994.5	55.5309	693	974.5	56.2578	780	901	52.4278	612	755.5	47.4149	690	1040.5	60.365
GxC3_13	1017	1420.5	74.4423	848	1311	72.0983	925	1362.5	70.8299	852	1071.5	60.9351	849	1198	65.7374	855	1069	62.132	664	832.5	49.9387	662	892.5	56.3326
GxC3_14	947	1234.5	62.6176	752	1136	61.731	707	1106.5	57.9934	730	921.5	51.7241	693	959.5	54.2487	771	920	52.4278	581	755	45.4236	659	952.5	55.3244
GxC3_15	953	1322.5	70.7822	845	1319	74.5876	897	1276.5	66.7172	849	960	57.3011	897	1175.5	65.7662	820	1003	58.3194	612	694	47.5387	656	721.5	51.278
GxC3_16	987	1379.5	74.5417	856	1386.5	78.1075	909	1285	68.6843	849	999	60.3127	918	1247.5	68.7727	872	1052.5	62.132	648	738.5	49.4074	656	775.5	54.3085
GxC3_17	987	1379.5	74.5417	856	1386.5	78.1075	909	1285	68.6843	849	999	60.3127	918	1247.5	68.7727	872	1052.5	62.132	648	738.5	49.4074	656	775.5	54.3085
GxC3_18	1061	1446.5	77.9625	888	1455	82.7908	986	1370.5	74.2969	892	1050	62.9554	941	1273.5	71.7482	873	984	62.132	715	811.5	53.8951	681	848.5	60.3503
GxC4_1	971	1248	63.0981	778	1187.5	64.4308	731	1139	59.9865	749	939	52.7378	693	945.5	54.2487	772	901.5	52.4278	606	776	47.4149	678	997	58.3367
GxC4_2	1046	1439.5	77.9625	868	1423	81.1083	970	1352.5	72.3038	879	1037.5	61.9417	941	1290.5	71.7482	872	992.5	62.132	699	800.5	52.8924	666	818	58.3373
GxC4_3	926	1235.5	62.6603	785	1151	62.6248	700	1101	57.2268	745	942.5	53.112	710	966.5	54.0692	787	1001	54.2877	582	756	44.9791	653	930.5	53.3111
GxC4_4	979	1252	63.0981	783	1200.5	65.4384	739	1140.5	59.9865	758	949	53.0511	693	950.5	54.2487	776	903	52.4278	612	775	47.4149	686	1007.5	58.3367
GxC4_5	975	1356.5	73.5584	855	1376	78.1075	897	1270.5	67.7192	849	983.5	59.3117	912	1211	67.7693	864	1041.5	61.1549	632	722	48.5858	656	763	53.3068
GxC4_6	1035	1410	72.9594	874	1381.5	74.7981	917	1374.5	71.8167	872	1104	61.9489	828	1154	65.0884	856	1058	62.132	698	872.5	51.9301	681	949.5	59.3449
GxC4_7	1014	1411.5	76.4821	856	1383.5	79.1101	946	1312	70.1083	864	1029	61.6324	941	1279	70.7381	872	1026	62.132	668	764	50.8885	662	800	56.332
GxC4_8	972	1352.5	72.5621	855	1364	77.1032	897	1270	67.7192	849	977	58.3052	907	1198.5	66.7685	854	1029.5	61.1549	621	707	47.7698	656	755.5	53.3068
GxC4_9	1045	1437	74.9228	866	1360.5	74.0447	949	1409.5	72.8332	864	1084	61.9489	849	1197	66.7474	855	1039	62.132	691	858	51.9301	670	926.5	58.3378
GxC4_10	1052	1440.5	74.9228	874	1423	77.8127	971	1433	74.2969	872	1077	62.9554	858	1205	67.753	856	1016.5	62.132	699	836	51.9301	681	945	60.3503
GxC4_11	975	1356.5	73.5584	855	1376	78.1075	897	1270.5	67.7192	849	983.5	59.3117	912	1211	67.7693	864	1041.5	61.1549	632	722	48.5858	656	763	53.3068
GxC4_12	999	1393	75.5248	856	1382	79.1101	921	1293	69.2453	849	1006.5	60.3127	927	1259.5	69.7294	872	1048.5	62.132	656	743.5	49.919	656	783.5	55.3248
GxC4_13	1037	1433.5	74.9228	854	1341.5	73.1156	942	1396.5	71.8351	859	1078	60.9351	849	1203	66.7474	855	1046	62.132	683	852.5	50.9274	666	912.5	57.3319
GxC4_14	987	1379.5	74.5417	856	1386.5	78.1075	909	1285	68.6843	849	999	60.3127	918	1247.5	68.7727	872	1052.5	62.132	648	738.5	49.4074	656	775.5	54.3085
GxC4_15	1007	1399.5	75.5248	856	1376	79.1101	933	1303	69.8359	855	1021	61.3263	935	1270	69.7294	872	1039	62.132	660	753.5	49.919	662	792.5	56.332
GxC4_16	999	1393	75.5248	856	1382	79.1101	921	1293	69.2453	849	1006.5	60.3127	927	1259.5	69.7294	872	1048.5	62.132	656	743.5	49.919	656	783.5	55.3248
GxC4_17	964	1346	72.5621	855	1351	76.0915	897	1266	66.7172	849	969	58.3052	905	1180	65.7662	844	1023	60.1549	613	699	47.5387	656	746	52.2922
GxC5_1	964	1244.5	63.0981	770	1174.5	63.6774	722	1134	58.9915	741	932.5	52.7378	693	956.5	54.2487	771	903	52.4278	598	770.5	47.4149	667	980.5	57.3296
GxC5_3	1000	1398.5	72.4789	848	1317	72.0983	894	1333.5	68.8184	852	1080.5	60.9351	828	1178.5	65.0939	855	1087.5	62.132	664	842	49.9387	662	898.5	56.3326
GxC5_5	907	1180.5	59.5228	708	1066.5	58.5412	662	1059	55.7446	681	854	49.4154	672	916	51.2364	771	894	49.4061	568	725.5	42.4527	648	942.5	54.3443
GxC5_6	*	*	*	*	*	*	*	*	*	*	*	*	*	*	*	*	*	*	*	*	*	*	*	*
GxC5_7	978	1366	73.5584	856	1379	78.1075	905	1275	68.6843	849	990.5	59.3117	912	1229	67.7693	872	1051	62.132	640	732.5	49.4074	656	769	54.3085
GxC5_8	909	1194.5	60.6604	746	1114.5	60.7501	666	1061.5	54.9349	706	895.5	50.0951	679	931.5	52.23	771	966	52.4278	547	708	43.4389	653	932	53.3111
GxC5_9	1052	1440.5	74.9228	874	1373.5	74.7981	958	1414.5	73.8282	872	1090.5	61.9489	849	1186	66.7474	856	1037.5	62.132	699	863.5	51.9301	681	943	59.3449
GxC5_10	987	1379.5	74.5417	856	1386.5	78.1075	909	1285	68.6843	849	999	60.3127	918	1247.5	68.7727	872	1052.5	62.132	648	738.5	49.4074	656	775.5	54.3085
GxC5_11	971	1248	63.0981	778	1187.5	64.4308	731	1139	59.9865	749	939	52.7378	693	945.5	54.2487	772	901.5	52.4278	606	776	47.4149	678	997	58.3367
GxC5_12	994	1263	64.1055	790	1202	65.4384	751	1140.5	59.9865	781	976.5	54.5251	693	965	55.2492	780	899.5	52.4278	612	764	47.4149	686	1033	60.365
GxC5_13	970	1362	70.5452	842	1307.5	70.1148	865	1312.5	67.195	829	1043	59.3061	814	1149	63.3046	855	1115	62.132	632	793.5	47.4424	656	872	53.3031
GxC5_14	978	1366	73.5584	856	1379	78.1075	905	1275	68.6843	849	990.5	59.3117	912	1229	67.7693	872	1051	62.132	640	732.5	49.4074	656	769	54.3085
GxC5_15	1014	1411.5	76.4821	856	1383.5	79.1101	946	1312	70.1083	864	1029	61.6324	941	1279	70.7381	872	1026	62.132	668	764	50.8885	662	800	56.332
GxC5_16	1007	1399.5	75.5248	856	1376	79.1101	933	1303	69.8359	855	1021	61.3263	935	1270	69.7294	872	1039	62.132	660	753.5	49.919	662	792.5	56.332
GxC5_17	1051	1422.5	73.9668	886	1396.5	75.8058	932	1377	71.8167	889	1117.5	62.7177	828	1166.5	66.0888	864	1058.5	62.132	704	868	51.9301	689	976	60.3588
GxC5_18	956	1241	63.0981	758	1155.5	62.7482	715	1121	57.9934	736	926.5	51.7241	693	962.5	54.2487	771	910	52.4278	590	765	46.4122	663	966.5	56.3237
GxC6_1	1007	1399.5	75.5248	856	1376	79.1101	933	1303	69.8359	855	1021	61.3263	935	1270	69.7294	872	1039	62.132	660	753.5	49.919	662	792.5	56.332
GxC6_2	1007	1399.5	75.5248	856	1376	79.1101	933	1303	69.8359	855	1021	61.3263	935	1270	69.7294	872	1039	62.132	660	753.5	49.919	662	792.5	56.332
GxC6_3	964	1244.5	63.0981	770	1174.5	63.6774	722	1134	58.9915	741	932.5	52.7378	693	956.5	54.2487	771	903	52.4278	598	770.5	47.4149	667	980.5	57.3296
GxC6_4	936	1228	62.6176	752	1125	61.731	698	1087	56.9882	729	920	51.7241	693	957.5	53.2387	771	933	52.4278	571	745	45.4236	659	946.5	55.3244
GxC6_5	1020	1401	71.9492	854	1347.5	73.1156	901	1352	69.8235	859	1095	60.9351	828	1165	65.0884	855	1058.5	61.129	679	860	50.9274	666	922.5	57.3319
GxC6_6	1060	1441.5	74.9734	886	1391	75.8058	957	1400.5	72.8076	889	1107.5	62.7177	837	1187.5	67.2805	864	1047	62.132	705	862	51.9301	689	971.5	60.3588
GxC6_7	1060	1444.5	74.9228	879	1436	78.8204	979	1434.5	74.2969	881	1087	63.2687	858	1210	67.753	860	1018	62.132	705	835	51.9301	689	955.5	60.3503
GxC6_8	936	1228	62.6176	752	1125	61.731	698	1087	56.9882	729	920	51.7241	693	957.5	53.2387	771	933	52.4278	571	745	45.4236	659	946.5	55.3244
GxC6_9	1014	1411.5	76.4821	856	1383.5	79.1101	946	1312	70.1083	864	1029	61.6324	941	1279	70.7381	872	1026	62.132	668	764	50.8885	662	800	56.332
GxC6_10	*	*	*	*	*	*	*	*	*	*	*	*	*	*	*	*	*	*	*	*	*	*	*	*
GxC6_12	988	1262	63.0981	793	1212.5	65.4384	749	1148	61.1674	773	968.5	54.3614	702	962	55.1195	776	910.5	52.4278	621	790.5	47.7081	686	1006	58.3367
GxC6_13	1061	1446	74.9228	879	1437.5	79.8238	979	1423.5	74.2969	881	1085	63.2687	866	1216	67.753	860	1020.5	62.132	705	829	51.9301	689	950	60.3503
GxC6_14	979	1252	63.0981	783	1200.5	65.4384	739	1140.5	59.9865	758	949	53.0511	693	950.5	54.2487	776	903	52.4278	612	775	47.4149	686	1007.5	58.3367
GxC6_15	978	1366	73.5584	856	1379	78.1075	905	1275	68.6843	849	990.5	59.3117	912	1229	67.7693	872	1051	62.132	640	732.5	49.4074	656	769	54.3085
GxC6_16	964	1244.5	63.0981	770	1174.5	63.6774	722	1134	58.9915	741	932.5	52.7378	693	956.5	54.2487	771	903	52.4278	598	770.5	47.4149	667	980.5	57.3296
GxC6_17	972	1352.5	72.5621	855	1364	77.1032	897	1270	67.7192	849	977	58.3052	907	1198.5	66.7685	854	1029.5	61.1549	621	707	47.7698	656	755.5	53.3068
GxC6_18	964	1346	72.5621	855	1351	76.0915	897	1266	66.7172	849	969	58.3052	905	1180	65.7662	844	1023	60.1549	613	699	47.5387	656	746	52.2922
GxC7_1	869	1140.5	57.5657	702	1045	57.5604	621	1014	52.6862	657	828	47.7863	658	888	49.2176	771	940	49.4061	534	678.5	40.468	642	922	52.3311
GxC7_3	1007	1399.5	75.5248	856	1376	79.1101	933	1303	69.8359	855	1021	61.3263	935	1270	69.7294	872	1039	62.132	660	753.5	49.919	662	792.5	56.332
GxC7_4	1060	1441.5	74.9734	886	1391	75.8058	957	1400.5	72.8076	889	1107.5	62.7177	837	1187.5	67.2805	864	1047	62.132	705	862	51.9301	689	971.5	60.3588
GxC7_5	938	1190	61.0108	734	1122.5	61.4186	692	1078	57.0424	703	867	50.6118	672	908.5	52.2368	780	868	49.4061	599	744	44.4441	675	1004.5	58.3705
GxC7_8	1029	1422	73.966	854	1344	73.1156	926	1380	70.8145	859	1081.5	60.9351	837	1192	66.2801	855	1055	62.132	683	855.5	50.9274	666	914.5	57.3319
GxC7_9	1004	1301.5	66.1054	829	1239	67.3131	780	1181	62.2784	805	999.5	56.5236	724	993	57.0884	796	937	54.2877	647	819.5	48.9552	686	1022	59.3506
GxC7_10	972	1352.5	72.5621	855	1364	77.1032	897	1270	67.7192	849	977	58.3052	907	1198.5	66.7685	854	1029.5	61.1549	621	707	47.7698	656	755.5	53.3068
GxC7_11	997	1264	64.1055	798	1212	65.4384	751	1144	59.9865	794	994.5	55.5309	693	974.5	56.2578	780	901	52.4278	612	755.5	47.4149	690	1040.5	60.365
GxC7_12	987	1379.5	74.5417	856	1386.5	78.1075	909	1285	68.6843	849	999	60.3127	918	1247.5	68.7727	872	1052.5	62.132	648	738.5	49.4074	656	775.5	54.3085
GxC7_13	975	1356.5	73.5584	855	1376	78.1075	897	1270.5	67.7192	849	983.5	59.3117	912	1211	67.7693	864	1041.5	61.1549	632	722	48.5858	656	763	53.3068
GxC7_14	868	1130.5	57.5657	690	1028.5	56.7303	624	1008	52.5814	649	824.5	48.2139	666	892.5	49.2176	771	922.5	49.4061	538	690.5	40.468	648	922	53.3383
GxC7_15	1060	1444.5	74.9228	879	1386.5	75.8058	966	1416	73.8282	881	1100.5	62.2622	849	1191	66.7474	860	1039	62.132	705	862.5	51.9301	689	953.5	59.3449
GxC7_16	979	1252	63.0981	783	1200.5	65.4384	739	1140.5	59.9865	758	949	53.0511	693	950.5	54.2487	776	903	52.4278	612	775	47.4149	686	1007.5	58.3367
GxC7_17	972	1352.5	72.5621	855	1364	77.1032	897	1270	67.7192	849	977	58.3052	907	1198.5	66.7685	854	1029.5	61.1549	621	707	47.7698	656	755.5	53.3068
GxC7_18	964	1346	72.5621	855	1351	76.0915	897	1266	66.7172	849	969	58.3052	905	1180	65.7662	844	1023	60.1549	613	699	47.5387	656	746	52.2922
GxC8_1	1026	1426.5	77.482	862	1392.5	80.091	953	1318.5	71.2986	872	1031	61.9417	941	1285.5	70.7381	872	1015.5	62.132	680	780.5	51.9037	662	798	57.338
GxC8_2	802	1044.5	53.5785	626	963.5	52.1583	555	909.5	48.3532	617	785.5	44.6543	612	822	45.28	759	907	47.3913	507	646	37.8908	584	818.5	48.4737
GxC8_4	1007	1399.5	75.5248	856	1376	79.1101	933	1303	69.8359	855	1021	61.3263	935	1270	69.7294	872	1039	62.132	660	753.5	49.919	662	792.5	56.332
GxC8_5	1017	1420.5	74.4423	848	1311	72.0983	925	1362.5	70.8299	852	1071.5	60.9351	849	1198	65.7374	855	1069	62.132	664	832.5	49.9387	662	892.5	56.3326
GxC8_7	1044	1429	73.966	874	1376	74.7981	942	1398	72.8076	872	1094	61.9489	837	1175	66.2801	856	1046.5	62.132	699	866.5	51.9301	681	945	59.3449
GxC8_8	1037	1433	77.482	862	1403.5	80.091	962	1338	72.3038	873	1032.5	61.9417	941	1287.5	71.7482	872	1002.5	62.132	690	790.5	51.9037	662	804	57.338
GxC8_9	972	1352.5	72.5621	855	1364	77.1032	897	1270	67.7192	849	977	58.3052	907	1198.5	66.7685	854	1029.5	61.1549	621	707	47.7698	656	755.5	53.3068
GxC8_10	917	1201	60.6604	746	1108.5	60.7501	678	1071.5	55.5255	712	910	51.1087	687	942	52.23	771	956.5	52.4278	551	718	43.4389	659	941	54.3184
GxC8_12	917	1201	60.6604	746	1108.5	60.7501	678	1071.5	55.5255	712	910	51.1087	687	942	52.23	771	956.5	52.4278	551	718	43.4389	659	941	54.3184
GxC8_13	978	1366	73.5584	856	1379	78.1075	905	1275	68.6843	849	990.5	59.3117	912	1229	67.7693	872	1051	62.132	640	732.5	49.4074	656	769	54.3085
GxC8_14	975	1356.5	73.5584	855	1376	78.1075	897	1270.5	67.7192	849	983.5	59.3117	912	1211	67.7693	864	1041.5	61.1549	632	722	48.5858	656	763	53.3068
GxC8_15	1020	1401	71.9492	854	1347.5	73.1156	901	1352	69.8235	859	1095	60.9351	828	1165	65.0884	855	1058.5	61.129	679	860	50.9274	666	922.5	57.3319
GxC8_16	758	985	50.7352	625	962	51.1556	507	861	45.2578	598	734	42.1371	589	752.5	42.3197	747	897.5	45.4083	468	603.5	36.5576	563	776	44.7116
GxC8_17	841	1084.5	56.0161	638	1010.5	54.1564	592	959	50.8211	641	802	45.2696	618	842.5	47.2988	759	860.5	47.3913	546	693	40.8642	588	844	50.4791
GxC8_18	999	1393	75.5248	856	1382	79.1101	921	1293	69.2453	849	1006.5	60.3127	927	1259.5	69.7294	872	1048.5	62.132	656	743.5	49.919	656	783.5	55.3248
GxC8_19	975	1356.5	73.5584	855	1376	78.1075	897	1270.5	67.7192	849	983.5	59.3117	912	1211	67.7693	864	1041.5	61.1549	632	722	48.5858	656	763	53.3068
GxC9_2	1043	1412	71.9492	879	1392.5	75.8058	925	1371.5	71.8167	881	1117.5	62.2622	828	1153	65.0884	860	1051.5	61.129	701	870	51.9301	689	963.5	59.3449
GxC9_4	961	1331.5	71.5514	854	1333.5	75.086	897	1266	66.7172	849	965.5	57.3011	905	1177.5	65.7662	835	1016	59.2667	612	694	47.5387	656	738.5	52.2922
GxC9_6	978	1366	73.5584	856	1379	78.1075	905	1275	68.6843	849	990.5	59.3117	912	1229	67.7693	872	1051	62.132	640	732.5	49.4074	656	769	54.3085
GxC9_7	947	1234.5	62.6176	752	1136	61.731	707	1106.5	57.9934	730	921.5	51.7241	693	959.5	54.2487	771	920	52.4278	581	755	45.4236	659	952.5	55.3244
GxC9_8	1007	1399.5	75.5248	856	1376	79.1101	933	1303	69.8359	855	1021	61.3263	935	1270	69.7294	872	1039	62.132	660	753.5	49.919	662	792.5	56.332
GxC9_9	999	1393	75.5248	856	1382	79.1101	921	1293	69.2453	849	1006.5	60.3127	927	1259.5	69.7294	872	1048.5	62.132	656	743.5	49.919	656	783.5	55.3248
GxC9_10	875	1142.5	58.5229	690	1036	56.7303	637	1017	52.8538	658	832.5	48.5199	672	901.5	50.2263	771	909.5	49.4061	546	701	41.4374	648	929.5	53.3383
GxC9_12	972	1352.5	72.5621	855	1364	77.1032	897	1270	67.7192	849	977	58.3052	907	1198.5	66.7685	854	1029.5	61.1549	621	707	47.7698	656	755.5	53.3068
GxC9_13	936	1228	62.6176	752	1125	61.731	698	1087	56.9882	729	920	51.7241	693	957.5	53.2387	771	933	52.4278	571	745	45.4236	659	946.5	55.3244
GxC9_14	999	1393	75.5248	856	1382	79.1101	921	1293	69.2453	849	1006.5	60.3127	927	1259.5	69.7294	872	1048.5	62.132	656	743.5	49.919	656	783.5	55.3248
GxC9_15	944	1312.5	70.7822	832	1299	74.5876	897	1275	66.7172	849	950.5	56.2874	888	1168.5	64.9671	808	992.5	58.3194	612	687.5	46.5399	656	709	50.2736
GxC9_16	1007	1399.5	75.5248	856	1376	79.1101	933	1303	69.8359	855	1021	61.3263	935	1270	69.7294	872	1039	62.132	660	753.5	49.919	662	792.5	56.332
GxC9_18	999	1393	75.5248	856	1382	79.1101	921	1293	69.2453	849	1006.5	60.3127	927	1259.5	69.7294	872	1048.5	62.132	656	743.5	49.919	656	783.5	55.3248
GxC9_19	975	1356.5	73.5584	855	1376	78.1075	897	1270.5	67.7192	849	983.5	59.3117	912	1211	67.7693	864	1041.5	61.1549	632	722	48.5858	656	763	53.3068
GxC10_1	978	1366	73.5584	856	1379	78.1075	905	1275	68.6843	849	990.5	59.3117	912	1229	67.7693	872	1051	62.132	640	732.5	49.4074	656	769	54.3085
GxC10_3	972	1352.5	72.5621	855	1364	77.1032	897	1270	67.7192	849	977	58.3052	907	1198.5	66.7685	854	1029.5	61.1549	621	707	47.7698	656	755.5	53.3068
GxC10_5	1052	1433	73.966	879	1389	75.8058	950	1399.5	72.8076	881	1104	62.2622	837	1180	66.2801	860	1048	62.132	705	865.5	51.9301	689	955.5	59.3449
GxC10_6	971	1248	63.0981	778	1187.5	64.4308	731	1139	59.9865	749	939	52.7378	693	945.5	54.2487	772	901.5	52.4278	606	776	47.4149	678	997	58.3367
GxC10_9	987	1379.5	74.5417	856	1386.5	78.1075	909	1285	68.6843	849	999	60.3127	918	1247.5	68.7727	872	1052.5	62.132	648	738.5	49.4074	656	775.5	54.3085
GxC10_10	958	1339	69.5619	841	1297	70.1148	853	1298	66.2299	829	1027.5	58.3051	808	1112.5	62.3012	847	1104	61.1549	616	777	46.6208	656	859.5	52.3013
GxC10_11	1020	1415.5	73.4855	848	1324.5	72.0983	918	1365.5	70.8145	853	1076.5	60.9351	837	1189	66.2801	855	1065	62.132	674	845.5	49.9387	662	900.5	56.3326
GxC10_13	1046	1439.5	77.9625	868	1423	81.1083	970	1352.5	72.3038	879	1037.5	61.9417	941	1290.5	71.7482	872	992.5	62.132	699	800.5	52.8924	666	818	58.3373
GxC10_14	1009	1384	70.4611	842	1305	70.0892	842	1270.5	66.342	830	1058	59.9314	818	1129	62.0735	850	1048.5	59.17	656	832	48.966	662	933	56.3326
GxC10_15	1029	1422	73.966	854	1344	73.1156	926	1380	70.8145	859	1081.5	60.9351	837	1192	66.2801	855	1055	62.132	683	855.5	50.9274	666	914.5	57.3319
GxC10_16	978	1366	73.5584	856	1379	78.1075	905	1275	68.6843	849	990.5	59.3117	912	1229	67.7693	872	1051	62.132	640	732.5	49.4074	656	769	54.3085
GxC10_17	999	1393	75.5248	856	1382	79.1101	921	1293	69.2453	849	1006.5	60.3127	927	1259.5	69.7294	872	1048.5	62.132	656	743.5	49.919	656	783.5	55.3248
GxC10_18	1026	1426.5	77.482	862	1392.5	80.091	953	1318.5	71.2986	872	1031	61.9417	941	1285.5	70.7381	872	1015.5	62.132	680	780.5	51.9037	662	798	57.338
GxC11_1	981	1285.5	65.098	809	1211	65.552	756	1173.5	61.2834	780	979.5	55.7547	724	991.5	56.088	787	938	54.2877	633	818.5	48.9552	667	979	57.3296
GxC11_3	987	1260.5	64.1055	790	1202.5	65.4384	746	1141.5	59.9865	766	952.5	53.5067	693	958	55.2492	780	902	52.4278	612	771.5	47.4149	686	1023.5	59.3506
GxC11_4	987	1260.5	64.1055	790	1202.5	65.4384	746	1141.5	59.9865	766	952.5	53.5067	693	958	55.2492	780	902	52.4278	612	771.5	47.4149	686	1023.5	59.3506
GxC11_6	1007	1399.5	75.5248	856	1376	79.1101	933	1303	69.8359	855	1021	61.3263	935	1270	69.7294	872	1039	62.132	660	753.5	49.919	662	792.5	56.332
GxC11_7	906	1191	59.6773	756	1131	59.7474	664	1061	55.5549	721	907.5	51.4053	679	931	52.1441	771	977.5	52.4278	548	718.5	43.2204	653	922.5	52.2949
GxC11_8	1003	1273	64.1055	800	1214	65.4384	761	1148	61.1674	796	996	55.8354	702	976.5	56.12	780	907	52.4278	621	779.5	47.7081	686	1031.5	60.365
GxC11_9	1045	1437	74.9228	866	1360.5	74.0447	949	1409.5	72.8332	864	1084	61.9489	849	1197	66.7474	855	1039	62.132	691	858	51.9301	670	926.5	58.3378
GxC11_10	999	1393	75.5248	856	1382	79.1101	921	1293	69.2453	849	1006.5	60.3127	927	1259.5	69.7294	872	1048.5	62.132	656	743.5	49.919	656	783.5	55.3248
GxC11_11	987	1379.5	74.5417	856	1386.5	78.1075	909	1285	68.6843	849	999	60.3127	918	1247.5	68.7727	872	1052.5	62.132	648	738.5	49.4074	656	775.5	54.3085
GxC11_13	1007	1399.5	75.5248	856	1376	79.1101	933	1303	69.8359	855	1021	61.3263	935	1270	69.7294	872	1039	62.132	660	753.5	49.919	662	792.5	56.332
GxC11_14	1004	1301.5	66.1054	829	1239	67.3131	780	1181	62.2784	805	999.5	56.5236	724	993	57.0884	796	937	54.2877	647	819.5	48.9552	686	1022	59.3506
GxC11_15	964	1244.5	63.0981	770	1174.5	63.6774	722	1134	58.9915	741	932.5	52.7378	693	956.5	54.2487	771	903	52.4278	598	770.5	47.4149	667	980.5	57.3296
GxC11_16	975	1356.5	73.5584	855	1376	78.1075	897	1270.5	67.7192	849	983.5	59.3117	912	1211	67.7693	864	1041.5	61.1549	632	722	48.5858	656	763	53.3068
GxC11_19	902	1199	60.6939	784	1145	61.6221	676	1078.5	55.7007	745	919.5	52.111	695	918	52.1091	779	994	53.3106	558	734.5	43.6459	653	910	51.2931
