# Supplementary material for: Genetic Dissection of Adaptation Traits in Apricot Through GWAS and QTL Analyses
Source: Int J Mol Sci. 2026 Jul 14;27(14):6264. doi: 10.3390/ijms27146264 (PMC13410052; doi:10.3390/ijms27146264)
Supplement: Supplementary file 1 [file ijms-27-06264-s001.zip › ijms-4401808 R1 Table S3.xlsx]

## Sheet: BxC
Trait	Marker	Chr	Pos	marker_F	p	marker_Rsq	add_F	add_p	dom_F	dom_p	marker_df	marker_MS	error_df	error_MS	model_df	model_MS	minorObs
BD12	S1_8489075	1	8489075	21.4172	2.9296e-11	0.27425	20.5608	1.8719e-08	17.6847	4.9291e-05	3	117.157	125	5.47021	8	74.7229	58
BD12	S1_9677013	1	9677013	16.1669	6.0995e-09	0.22582	20.0041	2.8523e-08	6.68698	0.01086	3	96.4652	125	5.96681	8	66.9635	56
BD12	S1_8380955	1	8380955	21.9522	6.614e-09	0.20874	35.8604	2.0316e-08	6.49291	0.01203	2	133.757	126	6.09312	7	73.4039	61
BD12	S1_8380993	1	8380993	21.9522	6.614e-09	0.20874	35.8604	2.0316e-08	6.49291	0.01203	2	133.757	126	6.09312	7	73.4039	61
BD12	S1_23813758	1	23813758	21.2479	1.1174e-08	0.20373	14.2147	0.00024876	25.5351	1.4901e-06	2	130.548	126	6.14405	7	72.4871	65
BD14	S1_8082935	1	8082935	21.0546	1.3163e-08	0.19888	39.9415	4.1326e-09	1.88669	0.17203	2	149.896	125	7.11941	7	88.2168	41
BD14	S1_8082995	1	8082995	21.0546	1.3163e-08	0.19888	39.9415	4.1326e-09	1.88669	0.17203	2	149.896	125	7.11941	7	88.2168	41
BD12	S1_8376269	1	8376269	21.0132	1.3321e-08	0.20205	33.5145	5.233e-08	6.9435	0.00947	2	129.467	126	6.16121	7	72.1781	62
BD12	S1_8403683	1	8403683	21.0132	1.3321e-08	0.20205	33.5145	5.233e-08	6.9435	0.00947	2	129.467	126	6.16121	7	72.1781	62
BD12	S1_8489151	1	8489151	21.0132	1.3321e-08	0.20205	33.5145	5.233e-08	6.9435	0.00947	2	129.467	126	6.16121	7	72.1781	62
BD12	S1_8489196	1	8489196	21.0132	1.3321e-08	0.20205	33.5145	5.233e-08	6.9435	0.00947	2	129.467	126	6.16121	7	72.1781	62
BD12	S1_8543815	1	8543815	21.0132	1.3321e-08	0.20205	33.5145	5.233e-08	6.9435	0.00947	2	129.467	126	6.16121	7	72.1781	62
BD12	S1_8579958	1	8579958	21.0132	1.3321e-08	0.20205	33.5145	5.233e-08	6.9435	0.00947	2	129.467	126	6.16121	7	72.1781	62
BD21	S1_8051373	1	8051373	15.383	1.4691e-08	0.20172	22.4528	4.7666e-09	1.17866	0.27975	3	172.286	123	11.1997	8	148.087	42
BD14	S1_8183126	1	8183126	20.5603	1.9072e-08	0.19536	38.5486	7.1182e-09	2.2037	0.1402	2	147.248	125	7.16178	7	87.4602	41
BD14	S1_8183279	1	8183279	20.5603	1.9072e-08	0.19536	38.5486	7.1182e-09	2.2037	0.1402	2	147.248	125	7.16178	7	87.4602	41
BD14	S1_8186924	1	8186924	20.5603	1.9072e-08	0.19536	38.5486	7.1182e-09	2.2037	0.1402	2	147.248	125	7.16178	7	87.4602	41
BD14	S1_8187073	1	8187073	20.5603	1.9072e-08	0.19536	38.5486	7.1182e-09	2.2037	0.1402	2	147.248	125	7.16178	7	87.4602	41
BD12	S1_9766349	1	9766349	14.9775	2.1775e-08	0.21359	18.6005	8.3523e-08	6.19704	0.01411	3	91.2444	125	6.09211	8	65.0058	54
BD12	S1_9761729	1	9761729	14.8158	2.5937e-08	0.21189	18.1441	1.1893e-07	6.55841	0.01163	3	90.5178	125	6.10955	8	64.7333	57
BD14	S1_8185653	1	8185653	19.891	3.1624e-08	0.19054	36.574	1.5522e-08	2.71121	0.10216	2	143.612	125	7.21996	7	86.4213	41
BD12	S1_21610042	1	21610042	14.5264	3.5511e-08	0.20882	14.9416	1.5031e-06	11.2621	0.00105	3	89.2067	125	6.14102	8	64.2416	59
BD12	S1_9235766	1	9235766	19.6968	3.603e-08	0.1924	30.1589	2.0819e-07	7.65442	0.00652	2	123.288	126	6.25929	7	70.4127	61
BD21	S1_7913123	1	7913123	19.6644	3.8216e-08	0.17803	38.0655	8.7535e-09	1.20184	0.27508	2	228.084	124	11.5988	7	160.573	42
BD14	S1_8432076	1	8432076	19.6217	3.8805e-08	0.18857	37.5819	1.0413e-08	1.50949	0.22153	2	142.132	125	7.24363	7	85.9985	41
BD14	S1_8432133	1	8432133	19.6217	3.8805e-08	0.18857	37.5819	1.0413e-08	1.50949	0.22153	2	142.132	125	7.24363	7	85.9985	41
BD14	S1_7913123	1	7913123	19.5864	3.986e-08	0.18832	37.5627	1.0492e-08	1.47007	0.22762	2	141.938	125	7.24674	7	85.9429	42
BD12	S1_34256000	1	34256000	19.4542	4.3357e-08	0.19059	30.0393	2.1883e-07	7.36378	0.00759	2	122.128	126	6.27771	7	70.0811	61
BD12	S1_34278880	1	34278880	19.4542	4.3357e-08	0.19059	30.0393	2.1883e-07	7.36378	0.00759	2	122.128	126	6.27771	7	70.0811	61
BD12	S1_40515596	1	40515596	19.415	4.4675e-08	0.1903	30.49	1.8141e-07	6.91897	0.00959	2	121.94	126	6.2807	7	70.0274	63
BD14	S1_7793201	1	7793201	14.3308	4.4792e-08	0.20319	20.7493	1.6546e-08	1.37061	0.24395	3	102.098	124	7.12439	8	78.0024	33
BD14	S1_8051373	1	8051373	14.3157	4.5535e-08	0.20303	20.0662	2.7693e-08	2.37365	0.12595	3	102.018	124	7.12633	8	77.9724	42
BD14	S1_8449428	1	8449428	19.3883	4.636e-08	0.18686	36.9193	1.3534e-08	1.66294	0.19959	2	140.842	125	7.26428	7	85.6298	41
BD22	S4_15897351	4	15897351	19.4226	4.7539e-08	0.18511	28.891	3.6959e-07	8.25107	0.0048	2	345.058	122	17.7658	7	222.957	57
BD22	S4_15905665	4	15905665	19.4226	4.7539e-08	0.18511	28.891	3.6959e-07	8.25107	0.0048	2	345.058	122	17.7658	7	222.957	57
BD22	S4_15997542	4	15997542	19.4226	4.7539e-08	0.18511	28.891	3.6959e-07	8.25107	0.0048	2	345.058	122	17.7658	7	222.957	57
BD22	S4_15997572	4	15997572	19.4226	4.7539e-08	0.18511	28.891	3.6959e-07	8.25107	0.0048	2	345.058	122	17.7658	7	222.957	57
BD22	S4_15997600	4	15997600	19.4226	4.7539e-08	0.18511	28.891	3.6959e-07	8.25107	0.0048	2	345.058	122	17.7658	7	222.957	57
BD14	S1_34249352	1	34249352	14.2402	4.9441e-08	0.20223	20.315	2.2946e-08	1.8231	0.1794	3	101.618	124	7.13601	8	77.8224	41
BD22	S4_16633090	4	16633090	14.2812	5.0108e-08	0.20043	16.9006	3.3199e-07	7.29768	0.0079	3	249.074	121	17.4407	8	202.226	53
BD12	S1_8845799	1	8845799	19.2426	5.0975e-08	0.189	34.3916	3.6672e-08	3.43435	0.06619	2	121.11	126	6.29386	7	69.7905	62
BD12	S1_8845949	1	8845949	19.2426	5.0975e-08	0.189	34.3916	3.6672e-08	3.43435	0.06619	2	121.11	126	6.29386	7	69.7905	62
BD12	S1_8845997	1	8845997	19.2426	5.0975e-08	0.189	34.3916	3.6672e-08	3.43435	0.06619	2	121.11	126	6.29386	7	69.7905	62
BD12	S1_8883530	1	8883530	19.2426	5.0975e-08	0.189	34.3916	3.6672e-08	3.43435	0.06619	2	121.11	126	6.29386	7	69.7905	62
BD14	S1_7803639	1	7803639	19.235	5.212e-08	0.18573	37.1524	1.234e-08	1.24524	0.2666	2	139.99	125	7.27791	7	85.3865	42
BD14	S1_8184237	1	8184237	14.1095	5.7026e-08	0.20085	20.8866	1.4928e-08	0.66673	0.41576	3	100.923	124	7.15282	8	77.5617	39
BD22	S1_18271324	1	18271324	19.1752	5.7369e-08	0.18332	7.75609	0.0062	28.8389	3.8198e-07	2	341.714	122	17.8206	7	222.001	57
BD14	S1_7914659	1	7914659	14.0773	5.9068e-08	0.20051	20.7189	1.6928e-08	0.8454	0.35964	3	100.751	124	7.15698	8	77.4973	40
BD12	S1_8473331	1	8473331	13.9975	6.33e-08	0.20313	16.9529	3.0193e-07	6.58399	0.01147	3	86.7754	125	6.19937	8	63.3299	54
BD12	S4_8796237	4	8796237	13.9463	6.6961e-08	0.20258	15.8304	7.358e-07	8.33496	0.00458	3	86.5376	125	6.20507	8	63.2407	59
BD12	S1_8310704	1	8310704	13.9223	6.8751e-08	0.20231	16.6442	3.8524e-07	6.91547	0.00962	3	86.4259	125	6.20775	8	63.1988	62
BD12	S1_7992240	1	7992240	18.8528	6.876e-08	0.18606	28.55	4.0854e-07	7.65875	0.0065	2	119.222	126	6.32383	7	69.251	62
BD12	S1_8083087	1	8083087	18.8528	6.876e-08	0.18606	28.55	4.0854e-07	7.65875	0.0065	2	119.222	126	6.32383	7	69.251	62
BD12	S1_8123621	1	8123621	18.8528	6.876e-08	0.18606	28.55	4.0854e-07	7.65875	0.0065	2	119.222	126	6.32383	7	69.251	62
BD12	S1_8123673	1	8123673	18.8528	6.876e-08	0.18606	28.55	4.0854e-07	7.65875	0.0065	2	119.222	126	6.32383	7	69.251	62
BD12	S1_8123706	1	8123706	18.8528	6.876e-08	0.18606	28.55	4.0854e-07	7.65875	0.0065	2	119.222	126	6.32383	7	69.251	62
BD12	S1_8123763	1	8123763	18.8528	6.876e-08	0.18606	28.55	4.0854e-07	7.65875	0.0065	2	119.222	126	6.32383	7	69.251	62
BD12	S1_8123782	1	8123782	18.8528	6.876e-08	0.18606	28.55	4.0854e-07	7.65875	0.0065	2	119.222	126	6.32383	7	69.251	62
BD12	S1_8123809	1	8123809	18.8528	6.876e-08	0.18606	28.55	4.0854e-07	7.65875	0.0065	2	119.222	126	6.32383	7	69.251	62
BD12	S1_8127489	1	8127489	18.8528	6.876e-08	0.18606	28.55	4.0854e-07	7.65875	0.0065	2	119.222	126	6.32383	7	69.251	62
BD12	S1_8127615	1	8127615	18.8528	6.876e-08	0.18606	28.55	4.0854e-07	7.65875	0.0065	2	119.222	126	6.32383	7	69.251	62
BD12	S1_8163654	1	8163654	18.8528	6.876e-08	0.18606	28.55	4.0854e-07	7.65875	0.0065	2	119.222	126	6.32383	7	69.251	62
BD12	S1_8165070	1	8165070	18.8528	6.876e-08	0.18606	28.55	4.0854e-07	7.65875	0.0065	2	119.222	126	6.32383	7	69.251	62
BD12	S1_8883514	1	8883514	18.8373	6.9584e-08	0.18594	33.7019	4.8493e-08	3.34933	0.0696	2	119.147	126	6.32503	7	69.2294	61
BD14	S1_8835297	1	8835297	18.6647	8.073e-08	0.18149	36.1383	1.8462e-08	1.14859	0.28591	2	136.795	125	7.32904	7	84.4734	41
BD12	S2_5311983	2	5311983	13.7286	8.5087e-08	0.2002	1.17397	0.3125	38.1456	8.4825e-09	3	85.5216	125	6.22946	8	62.8597	55
BD12	S2_5312000	2	5312000	13.7286	8.5087e-08	0.2002	1.17397	0.3125	38.1456	8.4825e-09	3	85.5216	125	6.22946	8	62.8597	55
BD14	S1_6705581	1	6705581	18.5755	8.6479e-08	0.18082	37.3193	1.1551e-08	0.09862	0.75401	2	136.29	125	7.33711	7	84.3293	35
BD14	S1_7172939	1	7172939	18.5755	8.6479e-08	0.18082	37.3193	1.1551e-08	0.09862	0.75401	2	136.29	125	7.33711	7	84.3293	35
BD14	S1_8820165	1	8820165	18.4997	9.1682e-08	0.18025	35.7279	2.1749e-08	1.21157	0.27314	2	135.861	125	7.34397	7	84.2068	41
BD14	S1_7913012	1	7913012	13.6695	9.2421e-08	0.19614	19.9068	3.1247e-08	1.14779	0.28609	3	98.5577	124	7.21005	8	76.6748	42
BD14	S1_7913185	1	7913185	13.6695	9.2421e-08	0.19614	19.9068	3.1247e-08	1.14779	0.28609	3	98.5577	124	7.21005	8	76.6748	42
BD21	S1_5777309	1	5777309	13.6041	1.0109e-07	0.1842	20.5659	1.9348e-08	0.00925	0.92354	3	157.326	123	11.5646	8	142.477	33
BD21	S1_7913012	1	7913012	13.6007	1.0147e-07	0.18417	19.9438	3.0924e-08	0.93528	0.33539	3	157.296	123	11.5653	8	142.466	42
BD21	S1_7913185	1	7913185	13.6007	1.0147e-07	0.18417	19.9438	3.0924e-08	0.93528	0.33539	3	157.296	123	11.5653	8	142.466	42
BD14	S1_8184498	1	8184498	13.5111	1.1006e-07	0.19443	19.7741	3.456e-08	0.98877	0.32198	3	97.6971	124	7.23087	8	76.352	39
BD14	S1_21009610	1	21009610	18.0717	1.2767e-07	0.17702	36.1409	1.8443e-08	0.22487	0.63618	2	133.423	125	7.38298	7	83.5102	64
BD14	S1_21009719	1	21009719	18.0717	1.2767e-07	0.17702	36.1409	1.8443e-08	0.22487	0.63618	2	133.423	125	7.38298	7	83.5102	64
BD22	S1_36675081	1	36675081	13.3079	1.4509e-07	0.19016	9.49141	0.00014751	18.2559	3.8702e-05	3	236.31	121	17.7571	8	197.439	48
BD22	S4_15999882	4	15999882	17.9376	1.4819e-07	0.17417	26.1681	1.1671e-06	8.17958	0.00499	2	324.67	122	18.1	7	217.132	58
BD22	S4_15999915	4	15999915	17.9376	1.4819e-07	0.17417	26.1681	1.1671e-06	8.17958	0.00499	2	324.67	122	18.1	7	217.132	58
BD22	S4_15999946	4	15999946	17.9376	1.4819e-07	0.17417	26.1681	1.1671e-06	8.17958	0.00499	2	324.67	122	18.1	7	217.132	58
BD14	S1_8227734	1	8227734	17.8439	1.5239e-07	0.17528	33.3743	5.6157e-08	2.03846	0.15586	2	132.115	125	7.40392	7	83.1363	42
BD13	S1_9761729	1	9761729	13.1998	1.528e-07	0.17352	17.6006	1.8162e-07	3.65632	0.05815	3	291.967	125	22.119	8	285.373	57
BD12	S1_9766304	1	9766304	13.1899	1.5451e-07	0.19423	15.4662	9.8504e-07	7.13186	0.00858	3	82.9726	125	6.29063	8	61.9038	56
BD14	S1_7803609	1	7803609	17.8	1.5768e-07	0.17495	34.736	3.2376e-08	0.89338	0.34639	2	131.862	125	7.40796	7	83.0641	41
BD21	S1_8082935	1	8082935	17.8053	1.5934e-07	0.16496	33.686	5.0175e-08	1.72835	0.19105	2	211.332	124	11.869	7	155.786	41
BD21	S1_8082995	1	8082995	17.8053	1.5934e-07	0.16496	33.686	5.0175e-08	1.72835	0.19105	2	211.332	124	11.869	7	155.786	41
BD12	S3_18151146	3	18151146	13.1509	1.6135e-07	0.19379	11.0681	3.7299e-05	14.8784	0.00018263	3	82.7864	125	6.2951	8	61.834	63
BD22	S4_16964893	4	16964893	13.2084	1.6191e-07	0.18909	15.309	1.1695e-06	7.40087	0.00748	3	234.979	121	17.7901	8	196.94	47
BD22	S4_22034522	4	22034522	13.1958	1.6419e-07	0.18895	14.814	1.7394e-06	8.20866	0.00492	3	234.81	121	17.7943	8	196.876	56
BD13	S1_22114155	1	22114155	17.6401	1.7609e-07	0.15777	30.9938	1.472e-07	3.64169	0.05862	2	398.212	126	22.5742	7	314.786	60
BD14	S1_6052016	1	6052016	17.6369	1.7905e-07	0.1737	35.3156	2.5652e-08	0.18626	0.66679	2	130.919	125	7.42304	7	82.7948	35
BD23	S1_6758947	1	6758947	13.0507	1.8334e-07	0.19605	19.7244	3.589e-08	0.0145	0.90436	3	130.135	124	9.97148	8	94.3556	28
BD14	S1_8564045	1	8564045	13.0469	1.8412e-07	0.18935	19.0642	5.9399e-08	1.00947	0.31699	3	95.1458	124	7.29259	8	75.3953	38
BD13	S1_9677013	1	9677013	13.0235	1.8596e-07	0.17175	17.1839	2.5175e-07	3.90927	0.05022	3	288.996	125	22.1903	8	284.259	56
BD12	S1_7793041	1	7793041	12.9915	1.9273e-07	0.192	15.1636	1.2566e-06	7.16374	0.00844	3	82.0212	125	6.31347	8	61.5471	61
BD14	S1_21001997	1	21001997	17.4965	1.9979e-07	0.17262	34.9101	3.0186e-08	0.28183	0.59645	2	130.105	125	7.43607	7	82.5621	65
BD14	S1_9293353	1	9293353	12.9588	2.031e-07	0.18838	18.5564	8.7761e-08	1.58885	0.20986	3	94.6567	124	7.30443	8	75.2119	36
BD21	S1_7803639	1	7803639	17.4559	2.0915e-07	0.16243	34.4205	3.73e-08	0.60122	0.43959	2	208.096	124	11.9212	7	154.862	42
BD12	S1_8124689	1	8124689	12.9	2.1346e-07	0.19097	14.824	1.6531e-06	7.51819	0.007	3	81.5802	125	6.32405	8	61.3817	61
BD12	S1_8124752	1	8124752	12.9	2.1346e-07	0.19097	14.824	1.6531e-06	7.51819	0.007	3	81.5802	125	6.32405	8	61.3817	61
BD22	S4_19718699	4	19718699	17.4251	2.2047e-07	0.1703	24.6848	2.2065e-06	8.63354	0.00395	2	317.456	122	18.2183	7	215.071	57
BD22	S4_19718729	4	19718729	17.4251	2.2047e-07	0.1703	24.6848	2.2065e-06	8.63354	0.00395	2	317.456	122	18.2183	7	215.071	57
BD22	S4_21451228	4	21451228	17.4251	2.2047e-07	0.1703	24.6848	2.2065e-06	8.63354	0.00395	2	317.456	122	18.2183	7	215.071	57
BD22	S4_21451297	4	21451297	17.4251	2.2047e-07	0.1703	24.6848	2.2065e-06	8.63354	0.00395	2	317.456	122	18.2183	7	215.071	57
BD22	S4_21740113	4	21740113	17.4251	2.2047e-07	0.1703	24.6848	2.2065e-06	8.63354	0.00395	2	317.456	122	18.2183	7	215.071	57
BD22	S4_23660912	4	23660912	17.4251	2.2047e-07	0.1703	24.6848	2.2065e-06	8.63354	0.00395	2	317.456	122	18.2183	7	215.071	57
BD12	S5_1904209	5	1904209	12.8505	2.256e-07	0.19041	8.21748	0.00044208	19.68	1.9843e-05	3	81.341	125	6.32979	8	61.292	55
BD12	S1_7913020	1	7913020	12.826	2.3186e-07	0.19013	14.9451	1.4989e-06	7.1331	0.00857	3	81.2226	125	6.33263	8	61.2476	60
BD12	S2_5311958	2	5311958	12.8062	2.3707e-07	0.18991	1.46197	0.23568	34.7123	3.3168e-08	3	81.1264	125	6.33494	8	61.2115	58
BD21	S1_7914659	1	7914659	12.8319	2.3775e-07	0.17624	19.214	5.3849e-08	0.28833	0.59226	3	150.525	123	11.7305	8	139.927	40
BD21	S1_8183126	1	8183126	17.2508	2.4551e-07	0.16094	32.0871	9.6199e-08	2.12553	0.14739	2	206.183	124	11.9521	7	154.315	41
BD21	S1_8183279	1	8183279	17.2508	2.4551e-07	0.16094	32.0871	9.6199e-08	2.12553	0.14739	2	206.183	124	11.9521	7	154.315	41
BD21	S1_8186924	1	8186924	17.2508	2.4551e-07	0.16094	32.0871	9.6199e-08	2.12553	0.14739	2	206.183	124	11.9521	7	154.315	41
BD21	S1_8187073	1	8187073	17.2508	2.4551e-07	0.16094	32.0871	9.6199e-08	2.12553	0.14739	2	206.183	124	11.9521	7	154.315	41
BD23	S1_8835297	1	8835297	17.2148	2.4907e-07	0.17643	34.7022	3.282e-08	0.00222	0.96253	2	175.665	125	10.2043	7	102.253	42
BD22	S4_17142418	4	17142418	17.1965	2.6344e-07	0.16856	24.673	2.2177e-06	8.26315	0.00477	2	314.207	122	18.2715	7	214.142	57
BD22	S4_17142527	4	17142527	17.1965	2.6344e-07	0.16856	24.673	2.2177e-06	8.26315	0.00477	2	314.207	122	18.2715	7	214.142	57
BD22	S4_17142543	4	17142543	17.1965	2.6344e-07	0.16856	24.673	2.2177e-06	8.26315	0.00477	2	314.207	122	18.2715	7	214.142	57
BD22	S4_17142574	4	17142574	17.1965	2.6344e-07	0.16856	24.673	2.2177e-06	8.26315	0.00477	2	314.207	122	18.2715	7	214.142	57
BD12	S2_24548021	2	24548021	12.701	2.6672e-07	0.18871	8.36048	0.0003896	18.9941	2.708e-05	3	80.6157	125	6.3472	8	61.02	62
BD14	S7_16934902	7	16934902	17.1238	2.675e-07	0.16973	32.8023	7.0884e-08	1.35331	0.24692	2	127.93	125	7.47088	7	81.9406	56
BD14	S1_8262364	1	8262364	12.7112	2.6778e-07	0.18563	18.07	1.2784e-07	1.77088	0.18572	3	93.2737	124	7.33789	8	74.6932	43
BD14	S1_21009779	1	21009779	17.0751	2.7793e-07	0.16935	34.1464	4.1068e-08	0.21613	0.64281	2	127.644	125	7.47545	7	81.8589	63
BD14	S1_21009789	1	21009789	17.0751	2.7793e-07	0.16935	34.1464	4.1068e-08	0.21613	0.64281	2	127.644	125	7.47545	7	81.8589	63
BD12	S4_6626866	4	6626866	12.6635	2.7819e-07	0.18829	18.8964	6.6493e-08	0.38278	0.53724	3	80.4331	125	6.35158	8	60.9515	57
BD14	S1_6317753	1	6317753	17.0153	2.913e-07	0.16889	33.6293	5.0633e-08	0.52741	0.46905	2	127.293	125	7.48107	7	81.7585	36
BD14	S1_6317827	1	6317827	17.0153	2.913e-07	0.16889	33.6293	5.0633e-08	0.52741	0.46905	2	127.293	125	7.48107	7	81.7585	36
BD14	S1_7576446	1	7576446	12.6316	2.9275e-07	0.18474	18.3921	9.9622e-08	1.08546	0.29951	3	92.8262	124	7.34871	8	74.5254	35
BD14	S1_5532825	1	5532825	16.9702	3.018e-07	0.16853	33.1848	6.0655e-08	0.80664	0.37084	2	127.028	125	7.48531	7	81.6828	35
BD14	S1_5536078	1	5536078	16.9702	3.018e-07	0.16853	33.1848	6.0655e-08	0.80664	0.37084	2	127.028	125	7.48531	7	81.6828	35
BD12	S1_8085203	1	8085203	12.5903	3.02e-07	0.18745	14.048	3.108e-06	8.09321	0.00519	3	80.0762	125	6.36015	8	60.8177	59
BD23	S1_8820165	1	8820165	16.9509	3.0643e-07	0.1743	34.1627	4.0799e-08	0.00803	0.92875	2	173.546	125	10.2382	7	101.648	42
BD13	S1_22289766	1	22289766	12.5377	3.2041e-07	0.16683	17.0844	2.7223e-07	2.9228	0.08982	3	280.709	125	22.3892	8	281.151	55
BD22	S1_20623680	1	20623680	16.9457	3.2049e-07	0.16664	5.71133	0.01837	26.9739	8.3668e-07	2	310.62	122	18.3303	7	213.117	56
BD12	S4_4112289	4	4112289	12.508	3.3128e-07	0.18651	10.5967	5.577e-05	14.1234	0.00026148	3	79.6736	125	6.36981	8	60.6667	55
BD23	S1_7803639	1	7803639	16.8211	3.394e-07	0.17325	33.8178	4.6908e-08	0.07312	0.78729	2	172.499	125	10.255	7	101.348	42
BD14	S1_6758947	1	6758947	12.4983	3.4e-07	0.18324	18.8038	7.2538e-08	0.14451	0.70449	3	92.0737	124	7.36692	8	74.2432	28
BD14	S1_5532631	1	5532631	16.8125	3.4171e-07	0.1673	32.7836	7.1426e-08	0.87409	0.35163	2	126.097	125	7.5002	7	81.4169	36
BD25	S1_11466196	1	11466196	16.8772	3.4771e-07	0.16239	16.3105	9.475e-05	15.4906	0.00013947	2	235.403	120	13.948	7	175.069	33
BD25	S1_18631275	1	18631275	16.8579	3.53e-07	0.16224	1.84636	0.17674	31.4054	1.3574e-07	2	235.193	120	13.9515	7	175.009	52
BD22	S1_14012480	1	14012480	16.7964	3.6025e-07	0.16548	5.49028	0.02073	26.9444	8.472e-07	2	308.474	122	18.3655	7	212.504	55
BD22	S1_14473974	1	14473974	16.7964	3.6025e-07	0.16548	5.49028	0.02073	26.9444	8.472e-07	2	308.474	122	18.3655	7	212.504	55
BD22	S1_14474064	1	14474064	16.7964	3.6025e-07	0.16548	5.49028	0.02073	26.9444	8.472e-07	2	308.474	122	18.3655	7	212.504	55
BD22	S1_14474134	1	14474134	16.7964	3.6025e-07	0.16548	5.49028	0.02073	26.9444	8.472e-07	2	308.474	122	18.3655	7	212.504	55
BD22	S1_14551246	1	14551246	16.7964	3.6025e-07	0.16548	5.49028	0.02073	26.9444	8.472e-07	2	308.474	122	18.3655	7	212.504	55
BD22	S1_18662362	1	18662362	16.7964	3.6025e-07	0.16548	5.49028	0.02073	26.9444	8.472e-07	2	308.474	122	18.3655	7	212.504	55
BD22	S1_19671075	1	19671075	16.7964	3.6025e-07	0.16548	5.49028	0.02073	26.9444	8.472e-07	2	308.474	122	18.3655	7	212.504	55
BD22	S1_20759845	1	20759845	16.7964	3.6025e-07	0.16548	5.49028	0.02073	26.9444	8.472e-07	2	308.474	122	18.3655	7	212.504	55
BD22	S1_20790570	1	20790570	16.7964	3.6025e-07	0.16548	5.49028	0.02073	26.9444	8.472e-07	2	308.474	122	18.3655	7	212.504	55
BD22	S1_20812707	1	20812707	12.4716	3.6686e-07	0.18103	3.74105	0.02649	28.2609	4.9183e-07	3	224.967	121	18.0383	8	193.185	55
BD14	S1_6115062	1	6115062	12.4228	3.7009e-07	0.18239	18.7805	7.3853e-08	0.00608	0.93797	3	91.6461	124	7.37726	8	74.0829	33
BD22	S1_19865366	1	19865366	16.7294	3.7968e-07	0.16497	4.71694	0.03179	27.7173	6.1127e-07	2	307.509	122	18.3813	7	212.229	56
BD22	S4_16964777	4	16964777	12.438	3.8091e-07	0.18066	13.9017	3.6401e-06	7.93088	0.00568	3	224.503	121	18.0498	8	193.012	46
BD14	S1_8820464	1	8820464	12.3767	3.8977e-07	0.18187	18.0342	1.3144e-07	1.04798	0.30797	3	91.3846	124	7.38359	8	73.9848	41
BD14	S1_8085348	1	8085348	16.6171	3.9867e-07	0.16576	27.047	7.7989e-07	5.27044	0.02336	2	124.939	125	7.51872	7	81.0862	41
BD14	S7_16732874	7	16732874	16.6103	4.0082e-07	0.16571	32.4173	8.2959e-08	0.84347	0.36017	2	124.899	125	7.51937	7	81.0746	54
BD12	S1_7739647	1	7739647	16.5448	4.1678e-07	0.16802	23.7158	3.2562e-06	8.05616	0.00529	2	107.662	126	6.50732	7	65.9482	63
BD14	S1_20997387	1	20997387	16.555	4.1873e-07	0.16527	33.0196	6.4875e-08	0.27922	0.59815	2	124.57	125	7.52463	7	80.9807	64
BD14	S1_21004747	1	21004747	16.555	4.1873e-07	0.16527	33.0196	6.4875e-08	0.27922	0.59815	2	124.57	125	7.52463	7	80.9807	64
BD14	S1_21019918	1	21019918	16.555	4.1873e-07	0.16527	33.0196	6.4875e-08	0.27922	0.59815	2	124.57	125	7.52463	7	80.9807	64
BD14	S1_21070454	1	21070454	16.555	4.1873e-07	0.16527	33.0196	6.4875e-08	0.27922	0.59815	2	124.57	125	7.52463	7	80.9807	64
BD13	S1_23454930	1	23454930	12.2432	4.465e-07	0.1638	15.3433	1.0873e-06	5.05543	0.0263	3	275.613	125	22.5115	8	279.24	66
BD23	S1_23813758	1	23813758	16.4049	4.7153e-07	0.16986	24.9645	1.9063e-06	6.7133	0.01071	2	169.119	125	10.309	7	100.382	64
BD12	S6_6628577	6	6628577	12.1904	4.7399e-07	0.18284	8.15701	0.00046638	18.0496	4.1683e-05	3	78.1083	125	6.40738	8	60.0797	61
BD12	S6_12561371	6	12561371	12.1755	4.8204e-07	0.18267	8.01113	0.00053075	18.3038	3.7101e-05	3	78.0345	125	6.40915	8	60.052	62
BD12	S1_8124457	1	8124457	12.1606	4.9023e-07	0.1825	13.5245	4.7754e-06	7.94236	0.00562	3	77.9606	125	6.41092	8	60.0243	60
BD13	S1_23455054	1	23455054	12.1295	5.0777e-07	0.16262	15.2362	1.1851e-06	4.95876	0.02775	3	273.631	125	22.5591	8	278.497	65
BD13	S1_9766304	1	9766304	12.1076	5.2056e-07	0.16239	15.8991	6.9651e-07	3.81429	0.05305	3	273.247	125	22.5683	8	278.353	56
BD21	S1_8432076	1	8432076	16.2901	5.2296e-07	0.15384	29.2434	3.1196e-07	2.89368	0.09143	2	197.09	124	12.0988	7	151.717	41
BD21	S1_8432133	1	8432133	16.2901	5.2296e-07	0.15384	29.2434	3.1196e-07	2.89368	0.09143	2	197.09	124	12.0988	7	151.717	41
BD14	S1_6100644	1	6100644	16.2238	5.4432e-07	0.16265	32.6414	7.5698e-08	0.05194	0.82009	2	122.592	125	7.55628	7	80.4155	34
BD23	S1_8432076	1	8432076	16.203	5.534e-07	0.1682	31.2295	1.3515e-07	1.1415	0.28739	2	167.466	125	10.3355	7	99.9103	41
BD23	S1_8432133	1	8432133	16.203	5.534e-07	0.1682	31.2295	1.3515e-07	1.1415	0.28739	2	167.466	125	10.3355	7	99.9103	41
BD22	S1_19180739	1	19180739	12.0943	5.5994e-07	0.17682	3.51629	0.03276	27.7106	6.1954e-07	3	219.731	121	18.1682	8	191.222	54
BD22	S4_15026497	4	15026497	16.2315	5.6189e-07	0.16109	22.5597	5.5698e-06	8.52342	0.00418	2	300.28	122	18.4998	7	210.163	56
BD22	S4_16358863	4	16358863	16.2315	5.6189e-07	0.16109	22.5597	5.5698e-06	8.52342	0.00418	2	300.28	122	18.4998	7	210.163	56
BD22	S4_16500440	4	16500440	16.2315	5.6189e-07	0.16109	22.5597	5.5698e-06	8.52342	0.00418	2	300.28	122	18.4998	7	210.163	56
BD22	S4_16819096	4	16819096	16.2315	5.6189e-07	0.16109	22.5597	5.5698e-06	8.52342	0.00418	2	300.28	122	18.4998	7	210.163	56
BD22	S4_16824557	4	16824557	16.2315	5.6189e-07	0.16109	22.5597	5.5698e-06	8.52342	0.00418	2	300.28	122	18.4998	7	210.163	56
BD22	S4_16824655	4	16824655	16.2315	5.6189e-07	0.16109	22.5597	5.5698e-06	8.52342	0.00418	2	300.28	122	18.4998	7	210.163	56
BD22	S4_16824752	4	16824752	16.2315	5.6189e-07	0.16109	22.5597	5.5698e-06	8.52342	0.00418	2	300.28	122	18.4998	7	210.163	56
BD22	S4_16824777	4	16824777	16.2315	5.6189e-07	0.16109	22.5597	5.5698e-06	8.52342	0.00418	2	300.28	122	18.4998	7	210.163	56
BD22	S4_16832345	4	16832345	16.2315	5.6189e-07	0.16109	22.5597	5.5698e-06	8.52342	0.00418	2	300.28	122	18.4998	7	210.163	56
BD22	S4_16832368	4	16832368	16.2315	5.6189e-07	0.16109	22.5597	5.5698e-06	8.52342	0.00418	2	300.28	122	18.4998	7	210.163	56
BD22	S4_17073897	4	17073897	16.2315	5.6189e-07	0.16109	22.5597	5.5698e-06	8.52342	0.00418	2	300.28	122	18.4998	7	210.163	56
BD14	S1_8083759	1	8083759	12.0519	5.6231e-07	0.17817	16.8678	3.2713e-07	2.11825	0.14808	3	89.5277	124	7.42851	8	73.2885	42
BD12	S1_8671485	1	8671485	12.0388	5.6274e-07	0.18108	17.7671	1.5947e-07	0.67406	0.4132	3	77.3547	125	6.42546	8	59.7971	58
BD14	S7_16976890	7	16976890	12.0409	5.6935e-07	0.17805	17.7918	1.5869e-07	0.64124	0.42479	3	89.4645	124	7.43004	8	73.2648	51
BD13	S1_23396613	1	23396613	12.0216	5.7383e-07	0.1615	17.8086	1.544e-07	0.56935	0.45194	3	271.741	125	22.6044	8	277.788	61
BD21	S1_7803609	1	7803609	16.1298	5.9381e-07	0.15264	32.0688	9.6921e-08	0.35598	0.55183	2	195.551	124	12.1236	7	151.277	41
BD12	S1_6315844	1	6315844	11.9899	5.9482e-07	0.18051	11.2382	3.2279e-05	11.602	0.00088649	3	77.1108	125	6.43132	8	59.7057	64
BD12	S1_6315940	1	6315940	11.9899	5.9482e-07	0.18051	11.2382	3.2279e-05	11.602	0.00088649	3	77.1108	125	6.43132	8	59.7057	64
BD22	S4_15505574	4	15505574	16.1497	5.9943e-07	0.16045	26.1684	1.1669e-06	5.23083	0.02391	2	299.083	122	18.5195	7	209.821	57
BD22	S4_20887331	4	20887331	16.1497	5.9943e-07	0.16045	26.1684	1.1669e-06	5.23083	0.02391	2	299.083	122	18.5195	7	209.821	57
BD22	S4_17109168	4	17109168	16.1398	6.0414e-07	0.16037	22.4596	5.8207e-06	8.45814	0.00432	2	298.938	122	18.5218	7	209.78	57
BD22	S4_17109192	4	17109192	16.1398	6.0414e-07	0.16037	22.4596	5.8207e-06	8.45814	0.00432	2	298.938	122	18.5218	7	209.78	57
BD25	S1_8564045	1	8564045	12.0488	6.0729e-07	0.17234	18.1743	1.2742e-07	0.07717	0.78165	3	166.548	119	13.8229	8	156.79	37
BD23	S1_8449428	1	8449428	16.0768	6.1178e-07	0.16716	30.8556	1.5773e-07	1.23941	0.26772	2	166.429	125	10.3521	7	99.6139	41
BD25	S1_8183126	1	8183126	16.1277	6.259e-07	0.15671	32.4238	8.8481e-08	0.07854	0.77977	2	227.164	120	14.0853	7	172.715	40
BD25	S1_8183279	1	8183279	16.1277	6.259e-07	0.15671	32.4238	8.8481e-08	0.07854	0.77977	2	227.164	120	14.0853	7	172.715	40
BD25	S1_8186924	1	8186924	16.1277	6.259e-07	0.15671	32.4238	8.8481e-08	0.07854	0.77977	2	227.164	120	14.0853	7	172.715	40
BD25	S1_8187073	1	8187073	16.1277	6.259e-07	0.15671	32.4238	8.8481e-08	0.07854	0.77977	2	227.164	120	14.0853	7	172.715	40
BD12	S1_34241538	1	34241538	11.9398	6.2962e-07	0.17992	15.9822	6.5179e-07	3.27728	0.07265	3	76.8604	125	6.43733	8	59.6118	59
BD23	S1_6317753	1	6317753	16.0148	6.4273e-07	0.16664	32.282	8.7684e-08	0.00306	0.956	2	165.918	125	10.3603	7	99.4679	36
BD23	S1_6317827	1	6317827	16.0148	6.4273e-07	0.16664	32.282	8.7684e-08	0.00306	0.956	2	165.918	125	10.3603	7	99.4679	36
BD22	S1_7914659	1	7914659	11.9693	6.445e-07	0.17541	18.0831	1.3244e-07	0.02947	0.86399	3	217.98	121	18.2116	8	190.565	39
BD21	S1_8449428	1	8449428	16.0217	6.4703e-07	0.15183	28.2848	4.6641e-07	3.24956	0.07387	2	194.509	124	12.1404	7	150.98	41
BD14	S1_22456821	1	22456821	15.9925	6.5424e-07	0.1608	30.9652	1.5074e-07	1.01592	0.31544	2	121.2	125	7.57855	7	80.0178	56
BD14	S1_5397380	1	5397380	15.9807	6.604e-07	0.16071	32.0589	9.6078e-08	0.12518	0.72408	2	121.129	125	7.57969	7	79.9975	37
BD21	S1_7793201	1	7793201	11.9111	6.6885e-07	0.16644	14.0769	3.0947e-06	6.362	0.01294	3	142.154	123	11.9346	8	136.788	33
BD22	S1_18271318	1	18271318	16.0102	6.6937e-07	0.15935	4.80988	0.03018	26.2242	1.1504e-06	2	297.038	122	18.553	7	209.237	63
BD23	S1_9293360	1	9293360	11.8964	6.7061e-07	0.18259	17.9868	1.3637e-07	0.0027	0.95862	3	121.197	124	10.1877	8	91.0039	36
BD22	S1_19343126	1	19343126	11.9044	6.9347e-07	0.17467	3.9473	0.02182	26.1885	1.1794e-06	3	217.067	121	18.2342	8	190.223	55
BD13	S1_9766349	1	9766349	11.8527	6.9515e-07	0.15973	15.6738	8.3397e-07	3.5708	0.06112	3	268.768	125	22.6758	8	276.673	54
BD21	S1_8185653	1	8185653	15.9174	7.0302e-07	0.15104	27.7285	5.8983e-07	3.54225	0.06217	2	193.501	124	12.1566	7	150.692	41
BD12	S6_12408298	6	12408298	11.8374	7.0731e-07	0.17872	7.27089	0.00103	18.9042	2.821e-05	3	76.3472	125	6.44964	8	59.4193	62
BD22	S4_17159518	4	17159518	15.939	7.0822e-07	0.15879	26.1105	1.1961e-06	4.93268	0.0282	2	295.99	122	18.5702	7	208.938	57
BD14	S1_9072981	1	9072981	15.8889	7.1054e-07	0.15997	24.9187	1.9444e-06	5.89166	0.01664	2	120.574	125	7.58857	7	79.839	40
BD12	S5_11305634	5	11305634	11.8178	7.2324e-07	0.17849	9.84094	0.00010686	13.776	0.00030872	3	76.2488	125	6.452	8	59.3824	54
BD22	S4_15507221	4	15507221	11.8657	7.2442e-07	0.17423	14.9653	1.5402e-06	4.74709	0.03129	3	216.521	121	18.2477	8	190.018	59
BD22	S4_15507247	4	15507247	11.8657	7.2442e-07	0.17423	14.9653	1.5402e-06	4.74709	0.03129	3	216.521	121	18.2477	8	190.018	59
BD22	S4_15507292	4	15507292	11.8657	7.2442e-07	0.17423	14.9653	1.5402e-06	4.74709	0.03129	3	216.521	121	18.2477	8	190.018	59
BD14	S1_21562496	1	21562496	11.8256	7.2674e-07	0.17557	17.6926	1.7144e-07	0.29197	0.58993	3	88.2205	124	7.46014	8	72.7983	59
BD22	S4_14324662	4	14324662	15.8704	7.4784e-07	0.15825	21.9304	7.3507e-06	8.47729	0.00428	2	294.979	122	18.5867	7	208.649	57
BD14	S1_21016782	1	21016782	11.7997	7.4842e-07	0.17527	17.7119	1.6888e-07	0.20163	0.65419	3	88.0704	124	7.46377	8	72.742	63
BD21	S1_8221552	1	8221552	11.8047	7.5452e-07	0.16529	17.1695	2.6164e-07	1.05882	0.3055	3	141.169	123	11.9587	8	136.418	30
BD13	S1_23435596	1	23435596	15.7839	7.6366e-07	0.1445	25.5759	1.4515e-06	5.1551	0.02488	2	364.704	126	23.1061	7	305.213	66
BD14	S7_16401162	7	16401162	15.794	7.6641e-07	0.15921	30.3785	1.9221e-07	1.16883	0.28172	2	119.999	125	7.59776	7	79.6748	52
BD22	S4_14519869	4	14519869	15.8294	7.7261e-07	0.15792	21.4907	8.9305e-06	8.8044	0.00362	2	294.373	122	18.5967	7	208.476	58
BD23	S1_7803609	1	7803609	15.7801	7.7497e-07	0.16469	31.7941	1.0711e-07	0.01477	0.90346	2	163.976	125	10.3913	7	98.9132	41
BD14	S1_6048895	1	6048895	11.7471	7.9452e-07	0.17466	17.6214	1.8123e-07	0.2188	0.64078	3	87.7647	124	7.47117	8	72.6273	35
BD12	S1_7790088	1	7790088	11.7162	8.1198e-07	0.17729	17.6454	1.7536e-07	0.10774	0.74328	3	75.737	125	6.46429	8	59.1905	35
BD23	S1_8221552	1	8221552	11.7146	8.2449e-07	0.18041	17.526	1.9523e-07	0.29058	0.59082	3	119.754	124	10.2226	8	90.4626	30
BD14	S1_21053897	1	21053897	11.7128	8.2616e-07	0.17426	17.6037	1.8375e-07	0.1659	0.68449	3	87.5648	124	7.476	8	72.5524	62
BD14	S1_5519862	1	5519862	15.6566	8.5533e-07	0.1581	30.9345	1.5267e-07	0.50124	0.48027	2	119.165	125	7.61112	7	79.4363	35
BD21	S1_8184498	1	8184498	11.6845	8.6483e-07	0.16398	16.5409	4.2888e-07	1.767	0.18621	3	140.05	123	11.986	8	135.999	39
BD22	S1_14528090	1	14528090	11.7022	8.714e-07	0.17237	3.18113	0.04501	27.3692	7.1528e-07	3	214.21	121	18.3051	8	189.151	53
BD13	S1_23435866	1	23435866	15.6166	8.731e-07	0.14327	25.3568	1.5955e-06	5.06478	0.02615	2	361.606	126	23.1553	7	304.328	66
BD13	S1_23480037	1	23480037	15.6166	8.731e-07	0.14327	25.3568	1.5955e-06	5.06478	0.02615	2	361.606	126	23.1553	7	304.328	66
BD12	S1_9739658	1	9739658	15.603	8.8265e-07	0.16035	30.788	1.603e-07	0.53157	0.4673	2	102.75	126	6.58529	7	64.5448	57
BD21	S1_9551095	1	9551095	11.6553	8.9401e-07	0.16366	14.7408	1.8058e-06	4.62296	0.0335	3	139.777	123	11.9926	8	135.897	48
BD12	S1_8187276	1	8187276	15.5816	8.9791e-07	0.16018	20.9769	1.0944e-05	8.88406	0.00345	2	102.637	126	6.58708	7	64.5125	56
BD22	S1_20057896	1	20057896	11.5965	9.8227e-07	0.17116	3.01189	0.05287	27.4592	6.8866e-07	3	212.706	121	18.3423	8	188.588	54
BD22	S4_15971430	4	15971430	26.5725	9.8236e-07	0.13617	26.5725	9.8236e-07	NaN	NaN	1	507.66	123	19.1047	6	229.707	19
BD22	S4_15971444	4	15971444	26.5725	9.8236e-07	0.13617	26.5725	9.8236e-07	NaN	NaN	1	507.66	123	19.1047	6	229.707	19
BD22	S4_15644947	4	15644947	11.585	9.9512e-07	0.17103	12.1563	1.5337e-05	8.87332	0.0035	3	212.543	121	18.3464	8	188.526	57
BD22	S1_14012500	1	14012500	15.4996	1.0044e-06	0.1553	4.27576	0.04076	25.8593	1.3442e-06	2	289.484	122	18.6768	7	207.078	54
BD22	S1_19750956	1	19750956	15.4996	1.0044e-06	0.1553	4.27576	0.04076	25.8593	1.3442e-06	2	289.484	122	18.6768	7	207.078	54
BD22	S1_20535592	1	20535592	15.4996	1.0044e-06	0.1553	4.27576	0.04076	25.8593	1.3442e-06	2	289.484	122	18.6768	7	207.078	54
BD22	S1_20538548	1	20538548	15.4996	1.0044e-06	0.1553	4.27576	0.04076	25.8593	1.3442e-06	2	289.484	122	18.6768	7	207.078	54
BD22	S4_15497870	4	15497870	11.5726	1.0092e-06	0.17089	12.3923	1.2602e-05	8.42485	0.0044	3	212.367	121	18.3508	8	188.46	57
BD14	S1_9748853	1	9748853	15.4331	1.023e-06	0.15629	30.7538	1.6452e-07	0.28661	0.59335	2	117.8	125	7.63295	7	79.0465	58
BD22	S4_22271315	4	22271315	15.4423	1.0514e-06	0.15484	29.4307	2.951e-07	1.36636	0.24472	2	288.63	122	18.6908	7	206.835	61
BD22	S4_22271325	4	22271325	15.4423	1.0514e-06	0.15484	29.4307	2.951e-07	1.36636	0.24472	2	288.63	122	18.6908	7	206.835	61
BD22	S1_20812680	1	20812680	11.5312	1.0577e-06	0.17041	3.08503	0.04931	27.1035	8.0015e-07	3	211.776	121	18.3654	8	188.239	54
BD21	S1_8564045	1	8564045	11.5068	1.0586e-06	0.16203	15.8876	7.1988e-07	2.38933	0.12474	3	138.387	123	12.0265	8	135.375	38
BD13	S2_9681685	2	9681685	15.3678	1.0661e-06	0.14144	1.89823	0.1707	28.4274	4.3468e-07	2	356.975	126	23.2288	7	303.004	41
BD14	S1_21032793	1	21032793	11.4881	1.0673e-06	0.17165	17.3148	2.303e-07	0.08754	0.76782	3	86.2505	124	7.5078	8	72.0595	61
BD14	S1_5459661	1	5459661	15.3711	1.0752e-06	0.15579	30.7338	1.6589e-07	0.2029	0.65317	2	117.42	125	7.63902	7	78.9379	36
BD14	S1_21939190	1	21939190	15.3641	1.0812e-06	0.15573	30.6634	1.708e-07	0.24792	0.61942	2	117.378	125	7.63971	7	78.9257	60
BD25	S1_11545511	1	11545511	15.4053	1.1091e-06	0.15112	15.1817	0.0001606	13.998	0.00028213	2	219.067	120	14.2203	7	170.402	32
BD25	S1_7913012	1	7913012	11.5111	1.1126e-06	0.16638	17.3946	2.325e-07	0.02634	0.87134	3	160.788	119	13.9681	8	154.63	41
BD25	S1_7913185	1	7913185	11.5111	1.1126e-06	0.16638	17.3946	2.325e-07	0.02634	0.87134	3	160.788	119	13.9681	8	154.63	41
BD21	S1_8835297	1	8835297	15.3242	1.1291e-06	0.14653	27.2405	7.2531e-07	2.9771	0.08694	2	187.72	124	12.2499	7	149.04	42
BD21	S1_8820165	1	8820165	15.31	1.142e-06	0.14642	27.2215	7.3118e-07	2.96966	0.08733	2	187.581	124	12.2521	7	149	42
BD13	S1_9761588	1	9761588	11.3987	1.1672e-06	0.15493	16.9727	2.9725e-07	0.40961	0.52334	3	260.685	125	22.8698	8	273.642	58
BD22	S4_21541482	4	21541482	15.3106	1.168e-06	0.15378	25.4575	1.582e-06	4.44964	0.03695	2	286.661	122	18.7231	7	206.272	57
BD23	S1_9293353	1	9293353	11.406	1.1723e-06	0.17669	17.2381	2.4456e-07	0.01369	0.90703	3	117.281	124	10.2825	8	89.5355	36
BD14	S1_8671557	1	8671557	11.4015	1.1784e-06	0.17063	16.1306	5.8619e-07	1.74983	0.18833	3	85.7408	124	7.52013	8	71.8684	40
BD13	S1_21961571	1	21961571	11.3833	1.1879e-06	0.15476	14.5605	2.0469e-06	4.27262	0.0408	3	260.409	125	22.8764	8	273.539	60
BD13	S1_22093371	1	22093371	11.3833	1.1879e-06	0.15476	14.5605	2.0469e-06	4.27262	0.0408	3	260.409	125	22.8764	8	273.539	60
BD13	S1_22118830	1	22118830	15.2131	1.2074e-06	0.14029	30.2459	2.0079e-07	0.33796	0.56205	2	354.08	126	23.2747	7	302.177	59
BD13	S1_8380955	1	8380955	15.1933	1.2268e-06	0.14014	25.5289	1.4812e-06	4.21204	0.04221	2	353.71	126	23.2806	7	302.072	61
BD13	S1_8380993	1	8380993	15.1933	1.2268e-06	0.14014	25.5289	1.4812e-06	4.21204	0.04221	2	353.71	126	23.2806	7	302.072	61
BD21	S1_8184237	1	8184237	11.3576	1.2551e-06	0.16038	15.811	7.6511e-07	2.15587	0.14458	3	136.982	123	12.0608	8	134.848	39
BD14	S7_17207746	7	17207746	15.1709	1.2628e-06	0.15415	29.1811	3.167e-07	1.1305	0.28972	2	116.19	125	7.65871	7	78.5863	57
BD14	S1_9293360	1	9293360	11.3315	1.2766e-06	0.16981	16.355	4.9052e-07	1.22553	0.27042	3	85.3279	124	7.53012	8	71.7136	36
BD12	S2_6148853	2	6148853	11.2977	1.3104e-06	0.17231	3.7769	0.02553	24.9061	1.9715e-06	3	73.6087	125	6.51537	8	58.3924	56
BD14	S1_21595969	1	21595969	11.2983	1.326e-06	0.16942	16.5164	4.3171e-07	0.89111	0.34701	3	85.1316	124	7.53487	8	71.64	52
BD22	S1_35747059	1	35747059	15.1446	1.334e-06	0.15245	16.1016	0.00010356	12.661	0.00053275	2	284.171	122	18.7639	7	205.561	54
BD13	S1_19199394	1	19199394	11.2672	1.3572e-06	0.15352	8.20526	0.00044688	15.5022	0.00013606	3	258.317	125	22.9266	8	272.754	52
BD22	S4_14794530	4	14794530	15.0893	1.3943e-06	0.152	19.8743	1.8389e-05	9.01008	0.00326	2	283.341	122	18.7775	7	205.323	56
BD22	S4_14799312	4	14799312	15.0893	1.3943e-06	0.152	19.8743	1.8389e-05	9.01008	0.00326	2	283.341	122	18.7775	7	205.323	56
BD22	S4_14847487	4	14847487	15.0893	1.3943e-06	0.152	19.8743	1.8389e-05	9.01008	0.00326	2	283.341	122	18.7775	7	205.323	56
BD14	S1_7095773	1	7095773	15.0444	1.3982e-06	0.15312	29.871	2.374e-07	0.36779	0.54531	2	115.409	125	7.67121	7	78.3633	34
BD25	S1_8185653	1	8185653	15.1115	1.4018e-06	0.14882	30.1628	2.2313e-07	0.24778	0.61956	2	215.73	120	14.2759	7	169.448	40
BD23	S1_22118830	1	22118830	15.0399	1.4033e-06	0.15847	28.2703	4.6444e-07	1.66124	0.19982	2	157.777	125	10.4905	7	97.1419	58
BD22	S4_14502976	4	14502976	11.2577	1.4438e-06	0.16725	14.0316	3.2752e-06	4.82925	0.02988	3	207.849	121	18.4628	8	186.766	55
BD23	S1_8820464	1	8820464	11.2102	1.467e-06	0.1743	16.9458	3.0766e-07	0.00799	0.92892	3	115.698	124	10.3208	8	88.9416	42
BD23	S1_7913123	1	7913123	14.9466	1.5131e-06	0.15767	30.1313	2.1301e-07	0.00076079	0.97804	2	156.986	125	10.5032	7	96.916	42
BD25	S1_7913123	1	7913123	15.0134	1.5162e-06	0.14805	30.0949	2.2947e-07	0.14456	0.70446	2	214.609	120	14.2945	7	169.128	41
BD22	S4_15123392	4	15123392	11.2075	1.529e-06	0.16667	11.8628	1.96e-05	8.44828	0.00435	3	207.123	121	18.4808	8	186.494	56
BD22	S4_14311415	4	14311415	11.189	1.5616e-06	0.16646	12.1372	1.5584e-05	7.91642	0.00572	3	206.856	121	18.4874	8	186.394	56
BD12	S1_10999744	1	10999744	14.8824	1.5768e-06	0.15436	28.3586	4.4289e-07	1.33213	0.25061	2	98.9118	126	6.64622	7	63.4481	53
BD14	S1_8372038	1	8372038	11.1423	1.586e-06	0.16758	10.7779	4.8051e-05	10.2721	0.00172	3	84.2052	124	7.55728	8	71.2925	51
BD23	S1_8489075	1	8489075	11.1393	1.5914e-06	0.17344	13.6039	4.514e-06	5.27878	0.02326	3	115.122	124	10.3347	8	88.7256	57
BD22	S1_8835297	1	8835297	14.8996	1.6237e-06	0.15047	29.3972	2.9924e-07	0.51734	0.47335	2	280.477	122	18.8245	7	204.505	41
BD23	S1_8183126	1	8183126	14.8518	1.6334e-06	0.15686	29.541	2.7244e-07	0.32163	0.57165	2	156.182	125	10.516	7	96.6863	41
BD23	S1_8183279	1	8183279	14.8518	1.6334e-06	0.15686	29.541	2.7244e-07	0.32163	0.57165	2	156.182	125	10.516	7	96.6863	41
BD23	S1_8186924	1	8186924	14.8518	1.6334e-06	0.15686	29.541	2.7244e-07	0.32163	0.57165	2	156.182	125	10.516	7	96.6863	41
BD23	S1_8187073	1	8187073	14.8518	1.6334e-06	0.15686	29.541	2.7244e-07	0.32163	0.57165	2	156.182	125	10.516	7	96.6863	41
BD25	S1_8798164	1	8798164	11.1703	1.6378e-06	0.16253	15.8561	7.7563e-07	1.63179	0.20394	3	157.074	119	14.0617	8	153.237	37
BD22	S4_17283849	4	17283849	14.8851	1.6428e-06	0.15035	27.7158	6.0529e-07	1.86047	0.17508	2	280.257	122	18.8281	7	204.442	57
BD22	S4_17306173	4	17306173	14.8851	1.6428e-06	0.15035	27.7158	6.0529e-07	1.86047	0.17508	2	280.257	122	18.8281	7	204.442	57
BD22	S4_17306234	4	17306234	14.8851	1.6428e-06	0.15035	27.7158	6.0529e-07	1.86047	0.17508	2	280.257	122	18.8281	7	204.442	57
BD22	S4_17313919	4	17313919	14.8851	1.6428e-06	0.15035	27.7158	6.0529e-07	1.86047	0.17508	2	280.257	122	18.8281	7	204.442	57
BD22	S4_17314060	4	17314060	14.8851	1.6428e-06	0.15035	27.7158	6.0529e-07	1.86047	0.17508	2	280.257	122	18.8281	7	204.442	57
BD22	S4_17323335	4	17323335	14.8851	1.6428e-06	0.15035	27.7158	6.0529e-07	1.86047	0.17508	2	280.257	122	18.8281	7	204.442	57
BD22	S4_17329607	4	17329607	14.8851	1.6428e-06	0.15035	27.7158	6.0529e-07	1.86047	0.17508	2	280.257	122	18.8281	7	204.442	57
BD22	S4_17329620	4	17329620	14.8851	1.6428e-06	0.15035	27.7158	6.0529e-07	1.86047	0.17508	2	280.257	122	18.8281	7	204.442	57
BD23	S1_8798164	1	8798164	11.1061	1.6533e-06	0.17303	16.7624	3.5546e-07	0.04859	0.8259	3	114.851	124	10.3413	8	88.6241	37
BD13	S1_8124689	1	8124689	11.0834	1.6764e-06	0.15154	13.8677	3.6024e-06	4.70034	0.03205	3	254.99	125	23.0065	8	271.507	61
BD13	S1_8124752	1	8124752	11.0834	1.6764e-06	0.15154	13.8677	3.6024e-06	4.70034	0.03205	3	254.99	125	23.0065	8	271.507	61
BD14	S1_7718166	1	7718166	14.8172	1.6797e-06	0.15125	29.8168	2.4282e-07	0.04384	0.8345	2	114	125	7.69375	7	77.9607	47
BD14	S7_16984049	7	16984049	14.8164	1.6809e-06	0.15124	28.5667	4.0992e-07	1.05385	0.3066	2	113.995	125	7.69384	7	77.9592	54
BD14	S1_22114155	1	22114155	14.8095	1.6903e-06	0.15119	28.9048	3.5561e-07	0.76743	0.38269	2	113.952	125	7.69452	7	77.9469	60
BD22	S1_19396306	1	19396306	11.1147	1.7e-06	0.16559	2.72677	0.06942	26.7399	9.3322e-07	3	205.778	121	18.5141	8	185.99	54
BD22	S1_20760771	1	20760771	11.1147	1.7e-06	0.16559	2.72677	0.06942	26.7399	9.3322e-07	3	205.778	121	18.5141	8	185.99	54
BD14	S1_21072371	1	21072371	11.076	1.7115e-06	0.16679	16.6476	3.8918e-07	0.1573	0.69234	3	83.8103	124	7.56684	8	71.1445	62
BD22	S1_20812651	1	20812651	11.0993	1.7301e-06	0.16541	2.73306	0.069	26.6811	9.5673e-07	3	205.555	121	18.5196	8	185.906	56
BD25	S1_18631243	1	18631243	14.8467	1.7326e-06	0.14673	0.97719	0.32487	28.4942	4.5116e-07	2	212.7	120	14.3264	7	168.582	54
BD12	S1_8376591	1	8376591	11.0541	1.7341e-06	0.16937	11.7055	2.174e-05	8.38001	0.00448	3	72.3541	125	6.54548	8	57.9219	58
BD25	S1_11450968	1	11450968	14.8394	1.7429e-06	0.14667	14.7115	0.00020044	13.4531	0.00036595	2	212.615	120	14.3278	7	168.558	33
BD23	S1_8564045	1	8564045	11.057	1.7494e-06	0.17242	16.6478	3.8911e-07	0.11184	0.73862	3	114.45	124	10.3509	8	88.4738	38
BD25	S1_8432076	1	8432076	14.8217	1.7678e-06	0.14653	29.7235	2.6754e-07	0.1328	0.71619	2	212.412	120	14.3312	7	168.5	40
BD25	S1_8432133	1	8432133	14.8217	1.7678e-06	0.14653	29.7235	2.6754e-07	0.1328	0.71619	2	212.412	120	14.3312	7	168.5	40
BD22	S4_15997458	4	15997458	11.0709	1.7873e-06	0.16508	11.3572	2.9974e-05	9.00742	0.00327	3	205.142	121	18.5299	8	185.751	61
BD14	S1_5451810	1	5451810	14.7355	1.7946e-06	0.15057	29.3024	3.0102e-07	0.32535	0.56943	2	113.491	125	7.7019	7	77.8152	35
BD14	S1_5451871	1	5451871	14.7355	1.7946e-06	0.15057	29.3024	3.0102e-07	0.32535	0.56943	2	113.491	125	7.7019	7	77.8152	35
BD14	S1_6083110	1	6083110	11.0305	1.8035e-06	0.16625	16.6735	3.8129e-07	0.00887	0.9251	3	83.5385	124	7.57341	8	71.0425	34
BD22	S4_14502875	4	14502875	11.0492	1.8322e-06	0.16482	13.5799	4.7334e-06	5.07957	0.02601	3	204.827	121	18.5377	8	185.633	56
BD22	S1_8820165	1	8820165	14.7481	1.8342e-06	0.14923	29.0342	3.4812e-07	0.56466	0.45384	2	278.18	122	18.8621	7	203.849	41
BD22	S4_14519977	4	14519977	11.0444	1.8422e-06	0.16477	14.0205	3.3049e-06	4.32759	0.03961	3	204.758	121	18.5394	8	185.607	57
BD22	S4_15916797	4	15916797	11.0442	1.8428e-06	0.16476	11.4893	2.6816e-05	8.70293	0.00382	3	204.753	121	18.5395	8	185.605	57
BD21	S1_9072981	1	9072981	14.7121	1.8481e-06	0.1418	20.0523	1.6776e-05	8.2146	0.00488	2	181.66	124	12.3476	7	147.309	41
BD14	S7_16644596	7	16644596	10.9984	1.8713e-06	0.16587	16.0955	6.0275e-07	0.84428	0.35996	3	83.3466	124	7.57806	8	70.9706	54
BD14	S7_16758429	7	16758429	10.9984	1.8713e-06	0.16587	16.0955	6.0275e-07	0.84428	0.35996	3	83.3466	124	7.57806	8	70.9706	54
BD13	S2_6693847	2	6693847	14.6517	1.9008e-06	0.13609	6.41891	0.01251	21.8316	7.5243e-06	2	343.48	126	23.443	7	299.149	59
BD13	S2_7994438	2	7994438	14.6487	1.9055e-06	0.13607	3.26784	0.07302	25.4017	1.5783e-06	2	343.422	126	23.4439	7	299.132	60
BD22	S1_9551095	1	9551095	11.0149	1.9055e-06	0.16442	10.9072	4.3854e-05	9.6786	0.00233	3	204.327	121	18.5501	8	185.446	48
BD13	S2_5759807	2	5759807	14.6476	1.9072e-06	0.13606	6.06952	0.01509	22.2118	6.3572e-06	2	343.401	126	23.4443	7	299.126	56
BD14	S1_8958029	1	8958029	10.9792	1.9132e-06	0.16564	14.2708	2.6167e-06	3.76475	0.05461	3	83.2316	124	7.58084	8	70.9274	40
BD22	S4_14890802	4	14890802	11.0103	1.9156e-06	0.16437	11.7474	2.159e-05	8.15773	0.00505	3	204.261	121	18.5517	8	185.421	50
BD21	S1_34249352	1	34249352	10.988	1.9171e-06	0.15627	14.9745	1.4954e-06	2.62288	0.10789	3	133.466	123	12.1466	8	133.53	41
BD21	S1_8005589	1	8005589	14.6497	1.9437e-06	0.14131	17.5011	5.3643e-05	10.4722	0.00155	2	181.037	124	12.3577	7	147.13	50
BD13	S2_7249451	2	7249451	14.6214	1.9481e-06	0.13586	3.37985	0.06833	25.2185	1.7081e-06	2	342.904	126	23.4521	7	298.984	59
BD13	S2_7249474	2	7249474	14.6214	1.9481e-06	0.13586	3.37985	0.06833	25.2185	1.7081e-06	2	342.904	126	23.4521	7	298.984	59
BD13	S2_9116452	2	9116452	14.6214	1.9481e-06	0.13586	3.37985	0.06833	25.2185	1.7081e-06	2	342.904	126	23.4521	7	298.984	59
BD13	S2_9135009	2	9135009	14.6214	1.9481e-06	0.13586	3.37985	0.06833	25.2185	1.7081e-06	2	342.904	126	23.4521	7	298.984	59
BD13	S2_9135055	2	9135055	14.6214	1.9481e-06	0.13586	3.37985	0.06833	25.2185	1.7081e-06	2	342.904	126	23.4521	7	298.984	59
BD13	S2_9135149	2	9135149	14.6214	1.9481e-06	0.13586	3.37985	0.06833	25.2185	1.7081e-06	2	342.904	126	23.4521	7	298.984	59
BD13	S2_9547618	2	9547618	14.6214	1.9481e-06	0.13586	3.37985	0.06833	25.2185	1.7081e-06	2	342.904	126	23.4521	7	298.984	59
BD13	S2_10607885	2	10607885	14.6078	1.9697e-06	0.13576	3.4986	0.06372	25.0544	1.8336e-06	2	342.645	126	23.4563	7	298.91	59
BD13	S2_10607896	2	10607896	14.6078	1.9697e-06	0.13576	3.4986	0.06372	25.0544	1.8336e-06	2	342.645	126	23.4563	7	298.91	59
BD13	S2_11933336	2	11933336	14.6078	1.9697e-06	0.13576	3.4986	0.06372	25.0544	1.8336e-06	2	342.645	126	23.4563	7	298.91	59
BD13	S2_11933366	2	11933366	14.6078	1.9697e-06	0.13576	3.4986	0.06372	25.0544	1.8336e-06	2	342.645	126	23.4563	7	298.91	59
BD13	S2_5758201	2	5758201	14.5988	1.9842e-06	0.13569	5.92677	0.0163	22.2779	6.1741e-06	2	342.473	126	23.459	7	298.861	59
BD14	S1_9739748	1	9739748	14.6041	1.9961e-06	0.14949	29.1166	3.2538e-07	0.262	0.60966	2	112.671	125	7.71502	7	77.5808	57
BD14	S1_9748981	1	9748981	14.6041	1.9961e-06	0.14949	29.1166	3.2538e-07	0.262	0.60966	2	112.671	125	7.71502	7	77.5808	57
BD13	S2_5909580	2	5909580	14.5854	2.0059e-06	0.13559	5.76067	0.01784	22.4377	5.7531e-06	2	342.217	126	23.463	7	298.788	60
BD13	S2_6794593	2	6794593	14.5813	2.0126e-06	0.13556	5.29863	0.02297	22.9482	4.5938e-06	2	342.139	126	23.4643	7	298.766	58
BD13	S2_6884782	2	6884782	14.5813	2.0126e-06	0.13556	5.29863	0.02297	22.9482	4.5938e-06	2	342.139	126	23.4643	7	298.766	58
BD13	S1_8376269	1	8376269	14.5736	2.0252e-06	0.1355	23.9463	2.944e-06	4.53449	0.03516	2	341.994	126	23.4666	7	298.724	62
BD13	S1_8403683	1	8403683	14.5736	2.0252e-06	0.1355	23.9463	2.944e-06	4.53449	0.03516	2	341.994	126	23.4666	7	298.724	62
BD13	S1_8489151	1	8489151	14.5736	2.0252e-06	0.1355	23.9463	2.944e-06	4.53449	0.03516	2	341.994	126	23.4666	7	298.724	62
BD13	S1_8489196	1	8489196	14.5736	2.0252e-06	0.1355	23.9463	2.944e-06	4.53449	0.03516	2	341.994	126	23.4666	7	298.724	62
BD13	S1_8543815	1	8543815	14.5736	2.0252e-06	0.1355	23.9463	2.944e-06	4.53449	0.03516	2	341.994	126	23.4666	7	298.724	62
BD13	S1_8579958	1	8579958	14.5736	2.0252e-06	0.1355	23.9463	2.944e-06	4.53449	0.03516	2	341.994	126	23.4666	7	298.724	62
BD21	S1_8227734	1	8227734	14.5942	2.033e-06	0.14088	26.643	9.3524e-07	2.27392	0.13411	2	180.481	124	12.3666	7	146.972	42
BD13	S3_22514626	3	22514626	14.5625	2.0436e-06	0.13542	4.77836	0.03065	23.5001	3.6058e-06	2	341.781	126	23.47	7	298.663	56
BD13	S2_6794608	2	6794608	14.5621	2.0443e-06	0.13541	3.96953	0.04847	24.4225	2.4113e-06	2	341.773	126	23.4701	7	298.661	60
BD13	S2_6799692	2	6799692	14.5621	2.0443e-06	0.13541	3.96953	0.04847	24.4225	2.4113e-06	2	341.773	126	23.4701	7	298.661	60
BD13	S2_6799797	2	6799797	14.5621	2.0443e-06	0.13541	3.96953	0.04847	24.4225	2.4113e-06	2	341.773	126	23.4701	7	298.661	60
BD13	S2_6806731	2	6806731	14.5621	2.0443e-06	0.13541	3.96953	0.04847	24.4225	2.4113e-06	2	341.773	126	23.4701	7	298.661	60
BD13	S2_6811784	2	6811784	14.5621	2.0443e-06	0.13541	3.96953	0.04847	24.4225	2.4113e-06	2	341.773	126	23.4701	7	298.661	60
BD13	S2_7994433	2	7994433	14.5612	2.0457e-06	0.13541	3.73982	0.05535	24.6852	2.1515e-06	2	341.757	126	23.4703	7	298.656	59
BD13	S1_14528090	1	14528090	10.9106	2.0463e-06	0.14967	8.48803	0.00034814	14.0037	0.00027686	3	251.839	125	23.0821	8	270.325	54
BD13	S2_5759708	2	5759708	14.5604	2.0471e-06	0.1354	5.18737	0.02442	23.0335	4.4248e-06	2	341.741	126	23.4706	7	298.652	57
BD13	S2_4187870	2	4187870	14.5557	2.0549e-06	0.13537	5.26213	0.02344	22.9402	4.61e-06	2	341.652	126	23.472	7	298.626	58
BD13	S2_5716454	2	5716454	14.5557	2.0549e-06	0.13537	5.26213	0.02344	22.9402	4.61e-06	2	341.652	126	23.472	7	298.626	58
BD13	S4_10980639	4	10980639	14.5535	2.0586e-06	0.13535	9.47845	0.00255	18.3348	3.6399e-05	2	341.609	126	23.4727	7	298.614	61
BD13	S2_6811994	2	6811994	14.5534	2.0588e-06	0.13535	5.19578	0.02431	23.0105	4.4697e-06	2	341.607	126	23.4727	7	298.614	61
BD23	S1_6705581	1	6705581	14.565	2.0603e-06	0.15441	29.3579	2.9412e-07	0.00409	0.94913	2	153.736	125	10.5552	7	95.9873	34
BD23	S1_7172939	1	7172939	14.565	2.0603e-06	0.15441	29.3579	2.9412e-07	0.00409	0.94913	2	153.736	125	10.5552	7	95.9873	34
BD13	S2_5326760	2	5326760	14.5523	2.0605e-06	0.13534	5.23668	0.02377	22.9624	4.5653e-06	2	341.587	126	23.473	7	298.608	57
BD14	S1_5204192	1	5204192	10.9137	2.0631e-06	0.16486	16.2765	5.2204e-07	0.3559	0.55188	3	82.8389	124	7.59034	8	70.7802	35
BD13	S2_7987533	2	7987533	14.5493	2.0656e-06	0.13532	4.05563	0.04614	24.2989	2.5444e-06	2	341.529	126	23.4739	7	298.591	58
BD14	S1_22118830	1	22118830	14.5575	2.0728e-06	0.1491	29.264	3.0591e-07	0.06763	0.79525	2	112.379	125	7.71968	7	77.4977	59
BD13	S2_5387919	2	5387919	14.544	2.0745e-06	0.13528	4.47847	0.03628	23.8054	3.1552e-06	2	341.429	126	23.4755	7	298.563	59
BD13	S2_4187648	2	4187648	14.5419	2.0781e-06	0.13526	4.47249	0.0364	23.8081	3.1514e-06	2	341.388	126	23.4762	7	298.551	59
BD13	S2_5597343	2	5597343	14.5419	2.0781e-06	0.13526	4.47249	0.0364	23.8081	3.1514e-06	2	341.388	126	23.4762	7	298.551	59
BD13	S2_5845914	2	5845914	14.5419	2.0781e-06	0.13526	4.47249	0.0364	23.8081	3.1514e-06	2	341.388	126	23.4762	7	298.551	59
BD13	S2_5907647	2	5907647	14.5419	2.0781e-06	0.13526	4.47249	0.0364	23.8081	3.1514e-06	2	341.388	126	23.4762	7	298.551	59
BD13	S2_5913169	2	5913169	14.5419	2.0781e-06	0.13526	4.47249	0.0364	23.8081	3.1514e-06	2	341.388	126	23.4762	7	298.551	59
BD13	S2_5933981	2	5933981	14.5419	2.0781e-06	0.13526	4.47249	0.0364	23.8081	3.1514e-06	2	341.388	126	23.4762	7	298.551	59
BD13	S2_5934009	2	5934009	14.5419	2.0781e-06	0.13526	4.47249	0.0364	23.8081	3.1514e-06	2	341.388	126	23.4762	7	298.551	59
BD13	S2_5935025	2	5935025	14.5419	2.0781e-06	0.13526	4.47249	0.0364	23.8081	3.1514e-06	2	341.388	126	23.4762	7	298.551	59
BD13	S2_5938207	2	5938207	14.5419	2.0781e-06	0.13526	4.47249	0.0364	23.8081	3.1514e-06	2	341.388	126	23.4762	7	298.551	59
BD13	S2_5938212	2	5938212	14.5419	2.0781e-06	0.13526	4.47249	0.0364	23.8081	3.1514e-06	2	341.388	126	23.4762	7	298.551	59
BD13	S2_4186498	2	4186498	10.8951	2.0831e-06	0.1495	4.51093	0.01282	22.1492	6.5809e-06	3	251.556	125	23.0889	8	270.219	58
BD13	S2_4186503	2	4186503	10.8951	2.0831e-06	0.1495	4.51093	0.01282	22.1492	6.5809e-06	3	251.556	125	23.0889	8	270.219	58
BD13	S2_8086017	2	8086017	14.5389	2.0832e-06	0.13524	4.52398	0.03536	23.7436	3.2415e-06	2	341.33	126	23.4771	7	298.535	60
BD13	S2_8086262	2	8086262	14.5389	2.0832e-06	0.13524	4.52398	0.03536	23.7436	3.2415e-06	2	341.33	126	23.4771	7	298.535	60
BD14	S1_21948090	1	21948090	14.5397	2.103e-06	0.14895	29.0213	3.3865e-07	0.23444	0.6291	2	112.268	125	7.72147	7	77.4658	59
BD14	S1_21948120	1	21948120	14.5397	2.103e-06	0.14895	29.0213	3.3865e-07	0.23444	0.6291	2	112.268	125	7.72147	7	77.4658	59
BD21	S1_8085348	1	8085348	14.5278	2.1452e-06	0.14036	18.1825	3.922e-05	9.61941	0.00238	2	179.816	124	12.3774	7	146.782	41
BD14	S1_9677013	1	9677013	10.8697	2.1706e-06	0.16433	15.8717	7.2035e-07	0.89284	0.34655	3	82.5742	124	7.59674	8	70.6809	56
BD12	S4_982788	4	982788	10.8585	2.1732e-06	0.167	1.93807	0.14825	27.8727	5.5495e-07	3	71.3388	125	6.56985	8	57.5411	52
BD14	S1_8005589	1	8005589	14.4953	2.1802e-06	0.14858	17.1327	6.3315e-05	10.5582	0.00149	2	111.989	125	7.72592	7	77.3862	50
BD13	S2_8160637	2	8160637	10.8507	2.1929e-06	0.14902	3.92243	0.02226	23.3177	3.935e-06	3	250.742	125	23.1084	8	269.914	61
BD12	S2_6148898	2	6148898	10.8496	2.1958e-06	0.16689	3.23101	0.04281	24.8628	2.0088e-06	3	71.292	125	6.57097	8	57.5236	57
BD13	S1_21739081	1	21739081	14.4733	2.1972e-06	0.13474	23.8619	3.0547e-06	4.43868	0.03712	2	340.079	126	23.497	7	298.177	61
BD13	S1_21920211	1	21920211	14.4658	2.2107e-06	0.13468	23.8468	3.0749e-06	4.43902	0.03711	2	339.935	126	23.4993	7	298.136	61
BD13	S1_21988215	1	21988215	14.4658	2.2107e-06	0.13468	23.8468	3.0749e-06	4.43902	0.03711	2	339.935	126	23.4993	7	298.136	61
BD14	S1_6697252	1	6697252	14.4667	2.2314e-06	0.14834	28.8256	3.6763e-07	0.27383	0.6017	2	111.81	125	7.72879	7	77.3349	35
BD13	S1_8124457	1	8124457	10.8326	2.2392e-06	0.14882	13.3772	5.3921e-06	4.91273	0.02847	3	250.411	125	23.1164	8	269.789	60
BD14	S7_17185342	7	17185342	14.4583	2.2467e-06	0.14827	29.1078	3.2659e-07	0.03232	0.85762	2	111.757	125	7.72964	7	77.3199	54
BD13	S2_8160646	2	8160646	10.8283	2.2504e-06	0.14877	3.79084	0.02519	23.5465	3.5601e-06	3	250.331	125	23.1183	8	269.759	60
BD14	S1_6143611	1	6143611	10.8259	2.2833e-06	0.16381	16.3681	4.8549e-07	0.00261	0.9593	3	82.3103	124	7.60313	8	70.582	32
BD14	S1_8124895	1	8124895	10.8244	2.2872e-06	0.16379	15.8689	7.2199e-07	0.78893	0.37614	3	82.3013	124	7.60335	8	70.5786	56
BD13	S2_8160581	2	8160581	10.8134	2.2895e-06	0.14861	3.35806	0.03794	24.473	2.3783e-06	3	250.058	125	23.1248	8	269.657	61
BD13	S2_5387644	2	5387644	10.8128	2.291e-06	0.14861	3.78254	0.02539	23.5212	3.5997e-06	3	250.048	125	23.1251	8	269.653	58
BD23	S1_8082935	1	8082935	14.4221	2.3137e-06	0.15318	28.5198	4.1808e-07	0.44905	0.50402	2	152.51	125	10.5748	7	95.6372	41
BD23	S1_8082995	1	8082995	14.4221	2.3137e-06	0.15318	28.5198	4.1808e-07	0.44905	0.50402	2	152.51	125	10.5748	7	95.6372	41
BD25	S1_8820165	1	8820165	14.4793	2.3278e-06	0.1438	28.2355	4.9708e-07	0.7755	0.38028	2	208.459	120	14.3971	7	167.371	41
BD14	S7_16386557	7	16386557	14.3939	2.3673e-06	0.14774	27.7896	5.6902e-07	0.99855	0.31959	2	111.353	125	7.73611	7	77.2044	53
BD14	S7_16416189	7	16416189	14.3939	2.3673e-06	0.14774	27.7896	5.6902e-07	0.99855	0.31959	2	111.353	125	7.73611	7	77.2044	53
BD14	S7_16423154	7	16423154	14.3939	2.3673e-06	0.14774	27.7896	5.6902e-07	0.99855	0.31959	2	111.353	125	7.73611	7	77.2044	53
BD25	S1_9603145	1	9603145	24.5466	2.3828e-06	0.12475	24.5466	2.3828e-06	NaN	NaN	1	361.684	121	14.7346	6	186.06	42
BD22	S1_19841721	1	19841721	10.7996	2.4395e-06	0.16189	2.42901	0.09238	26.5243	1.0225e-06	3	201.177	121	18.6282	8	184.264	52
BD25	S1_8835297	1	8835297	14.4173	2.4471e-06	0.14331	28.0528	5.3662e-07	0.8228	0.36618	2	207.739	120	14.4091	7	167.165	41
BD25	S1_7914659	1	7914659	10.8131	2.4622e-06	0.15845	16.2257	5.794e-07	0.20329	0.6529	3	153.127	119	14.1612	8	151.757	39
BD13	S7_10896257	7	10896257	10.7506	2.4623e-06	0.14793	6.49551	0.00207	17.5539	5.2353e-05	3	248.903	125	23.1526	8	269.224	41
BD14	S1_21512849	1	21512849	10.7545	2.4794e-06	0.16295	16.1041	5.9868e-07	0.24898	0.61868	3	81.88	124	7.61354	8	70.4206	62
BD14	S1_7790145	1	7790145	10.7489	2.4956e-06	0.16288	14.8181	1.6785e-06	2.30184	0.13177	3	81.8461	124	7.61436	8	70.4079	37
BD23	S1_7576446	1	7576446	10.7445	2.5083e-06	0.16856	16.2377	5.3839e-07	0.01427	0.90512	3	111.883	124	10.4131	8	87.5111	35
BD22	S4_16528245	4	16528245	10.7722	2.5175e-06	0.16156	11.3186	3.0964e-05	8.32089	0.00464	3	200.774	121	18.6382	8	184.113	56
BD22	S4_16663861	4	16663861	10.7722	2.5175e-06	0.16156	11.3186	3.0964e-05	8.32089	0.00464	3	200.774	121	18.6382	8	184.113	56
BD22	S4_16663952	4	16663952	10.7722	2.5175e-06	0.16156	11.3186	3.0964e-05	8.32089	0.00464	3	200.774	121	18.6382	8	184.113	56
BD22	S4_16818955	4	16818955	10.7722	2.5175e-06	0.16156	11.3186	3.0964e-05	8.32089	0.00464	3	200.774	121	18.6382	8	184.113	56
BD14	S1_21739081	1	21739081	14.3103	2.534e-06	0.14704	27.7436	5.8021e-07	0.8991	0.34485	2	110.826	125	7.74453	7	77.0539	61
BD13	S1_9235766	1	9235766	14.2869	2.5573e-06	0.13333	22.9532	4.5509e-06	4.91328	0.02845	2	336.508	126	23.5537	7	297.157	61
BD13	S7_14876274	7	14876274	10.7158	2.5635e-06	0.14754	11.9017	1.8429e-05	7.17706	0.00838	3	248.262	125	23.1679	8	268.983	55
BD13	S7_14876361	7	14876361	10.7158	2.5635e-06	0.14754	11.9017	1.8429e-05	7.17706	0.00838	3	248.262	125	23.1679	8	268.983	55
BD22	S1_19585419	1	19585419	10.7404	2.6112e-06	0.16119	2.40224	0.09478	26.4158	1.0707e-06	3	200.306	121	18.6498	8	183.938	54
BD12	S6_2060279	6	2060279	10.6965	2.6214e-06	0.16501	16.0798	6.0302e-07	0.14753	0.70156	3	70.4918	125	6.59017	8	57.2235	43
BD13	S1_7992240	1	7992240	14.2507	2.634e-06	0.13305	23.0073	4.4438e-06	4.80474	0.03022	2	335.813	126	23.5647	7	296.958	62
BD13	S1_8083087	1	8083087	14.2507	2.634e-06	0.13305	23.0073	4.4438e-06	4.80474	0.03022	2	335.813	126	23.5647	7	296.958	62
BD13	S1_8123621	1	8123621	14.2507	2.634e-06	0.13305	23.0073	4.4438e-06	4.80474	0.03022	2	335.813	126	23.5647	7	296.958	62
BD13	S1_8123673	1	8123673	14.2507	2.634e-06	0.13305	23.0073	4.4438e-06	4.80474	0.03022	2	335.813	126	23.5647	7	296.958	62
BD13	S1_8123706	1	8123706	14.2507	2.634e-06	0.13305	23.0073	4.4438e-06	4.80474	0.03022	2	335.813	126	23.5647	7	296.958	62
BD13	S1_8123763	1	8123763	14.2507	2.634e-06	0.13305	23.0073	4.4438e-06	4.80474	0.03022	2	335.813	126	23.5647	7	296.958	62
BD13	S1_8123782	1	8123782	14.2507	2.634e-06	0.13305	23.0073	4.4438e-06	4.80474	0.03022	2	335.813	126	23.5647	7	296.958	62
BD13	S1_8123809	1	8123809	14.2507	2.634e-06	0.13305	23.0073	4.4438e-06	4.80474	0.03022	2	335.813	126	23.5647	7	296.958	62
BD13	S1_8127489	1	8127489	14.2507	2.634e-06	0.13305	23.0073	4.4438e-06	4.80474	0.03022	2	335.813	126	23.5647	7	296.958	62
BD13	S1_8127615	1	8127615	14.2507	2.634e-06	0.13305	23.0073	4.4438e-06	4.80474	0.03022	2	335.813	126	23.5647	7	296.958	62
BD13	S1_8163654	1	8163654	14.2507	2.634e-06	0.13305	23.0073	4.4438e-06	4.80474	0.03022	2	335.813	126	23.5647	7	296.958	62
BD13	S1_8165070	1	8165070	14.2507	2.634e-06	0.13305	23.0073	4.4438e-06	4.80474	0.03022	2	335.813	126	23.5647	7	296.958	62
BD23	S1_5532825	1	5532825	14.2554	2.6498e-06	0.15173	28.7262	3.8332e-07	0.01022	0.91965	2	151.075	125	10.5977	7	95.2271	34
BD23	S1_5536078	1	5536078	14.2554	2.6498e-06	0.15173	28.7262	3.8332e-07	0.01022	0.91965	2	151.075	125	10.5977	7	95.2271	34
BD23	S1_8185653	1	8185653	14.2421	2.6786e-06	0.15162	28.0813	5.0299e-07	0.51165	0.47576	2	150.96	125	10.5996	7	95.1943	41
BD13	S1_23435652	1	23435652	14.2222	2.6959e-06	0.13283	22.0642	6.7414e-06	5.58382	0.01966	2	335.265	126	23.5734	7	296.802	66
BD14	S1_7790088	1	7790088	10.6821	2.6961e-06	0.16208	14.9608	1.4958e-06	1.90741	0.16974	3	81.4417	124	7.62414	8	70.2562	35
BD23	S1_8227734	1	8227734	14.2287	2.7079e-06	0.1515	27.8475	5.5524e-07	0.68052	0.41098	2	150.845	125	10.6014	7	95.1613	42
BD23	S1_5519862	1	5519862	14.216	2.7361e-06	0.15139	28.6446	3.9669e-07	0.01198	0.91302	2	150.735	125	10.6032	7	95.1299	34
BD25	S1_9293360	1	9293360	10.7167	2.7496e-06	0.15734	15.7836	8.2142e-07	0.66991	0.41472	3	152.052	119	14.1883	8	151.354	36
BD12	S4_920665	4	920665	24.1007	2.7522e-06	0.12885	24.1007	2.7522e-06	NaN	NaN	1	165.123	127	6.85137	6	68.5726	63
BD21	S1_9551122	1	9551122	10.6741	2.7528e-06	0.15273	16.09	6.1287e-07	0.08077	0.77674	3	130.441	123	12.2203	8	132.395	48
BD14	S1_21920211	1	21920211	14.2076	2.7549e-06	0.14618	27.5261	6.3624e-07	0.909	0.34222	2	110.178	125	7.7549	7	76.8688	61
BD14	S1_21988215	1	21988215	14.2076	2.7549e-06	0.14618	27.5261	6.3624e-07	0.909	0.34222	2	110.178	125	7.7549	7	76.8688	61
BD14	S1_5935988	1	5935988	14.2072	2.7557e-06	0.14618	28.503	4.2105e-07	0.11226	0.73814	2	110.176	125	7.75493	7	76.8682	34
BD13	S1_34256000	1	34256000	14.1794	2.7917e-06	0.13251	22.9862	4.4853e-06	4.70245	0.032	2	334.441	126	23.5865	7	296.566	61
BD13	S1_34278880	1	34278880	14.1794	2.7917e-06	0.13251	22.9862	4.4853e-06	4.70245	0.032	2	334.441	126	23.5865	7	296.566	61
BD23	S1_7913012	1	7913012	10.6342	2.8497e-06	0.16718	16.0715	6.144e-07	0.0135	0.9077	3	110.97	124	10.4352	8	87.1687	42
BD23	S1_7913185	1	7913185	10.6342	2.8497e-06	0.16718	16.0715	6.144e-07	0.0135	0.9077	3	110.97	124	10.4352	8	87.1687	42
BD22	S7_14983843	7	14983843	10.6634	2.8533e-06	0.16027	8.14719	0.00047739	13.9643	0.00028575	3	199.17	121	18.6779	8	183.512	46
BD12	S1_8428688	1	8428688	14.1369	2.8904e-06	0.14805	28.4312	4.2952e-07	0.05426	0.81619	2	94.8648	126	6.71046	7	62.2918	61
BD22	S4_22649966	4	22649966	14.1804	2.9023e-06	0.14457	26.4035	1.0557e-06	1.78814	0.18364	2	269.492	122	19.0046	7	201.367	61
BD14	S7_16990940	7	16990940	10.5918	2.9934e-06	0.16099	15.3775	1.0696e-06	1.01627	0.31537	3	80.8937	124	7.6374	8	70.0507	56
BD14	S7_16990951	7	16990951	10.5918	2.9934e-06	0.16099	15.3775	1.0696e-06	1.01627	0.31537	3	80.8937	124	7.6374	8	70.0507	56
BD12	S2_21070599	2	21070599	10.582	2.9939e-06	0.1636	5.90346	0.00354	18.3163	3.6889e-05	3	69.8898	125	6.60462	8	56.9978	56
BD13	S2_5611490	2	5611490	10.577	3.0113e-06	0.14602	4.24446	0.01645	21.8381	7.5529e-06	3	245.698	125	23.2295	8	268.022	60
BD12	S1_8687887	1	8687887	10.5757	3.0157e-06	0.16353	15.9283	6.8044e-07	0.0985	0.75417	3	69.857	125	6.60541	8	56.9855	60
BD25	S1_751089	1	751089	23.9662	3.0624e-06	0.12229	23.9662	3.0624e-06	NaN	NaN	1	354.545	121	14.7936	6	184.87	38
BD22	S4_21678464	4	21678464	10.6015	3.0643e-06	0.15953	14.5916	2.0808e-06	2.30835	0.13129	3	198.255	121	18.7006	8	183.168	56
BD22	S4_15916825	4	15916825	10.5969	3.0806e-06	0.15948	10.9699	4.1584e-05	8.50188	0.00423	3	198.187	121	18.7023	8	183.143	58
BD22	S4_22652323	4	22652323	14.105	3.0855e-06	0.14395	26.7019	9.2977e-07	1.41746	0.23613	2	268.328	122	19.0236	7	201.034	56
BD22	S4_11442915	4	11442915	10.5947	3.0883e-06	0.15945	10.6389	5.5085e-05	9.09457	0.00312	3	198.154	121	18.7031	8	183.131	57
BD14	S1_8668858	1	8668858	10.5615	3.1005e-06	0.16062	15.0891	1.3488e-06	1.40773	0.2377	3	80.7092	124	7.64186	8	69.9816	39
BD22	S1_7913012	1	7913012	10.5887	3.1097e-06	0.15938	16.0114	6.6875e-07	0.00469	0.94551	3	198.066	121	18.7053	8	183.097	41
BD22	S1_7913185	1	7913185	10.5887	3.1097e-06	0.15938	16.0114	6.6875e-07	0.00469	0.94551	3	198.066	121	18.7053	8	183.097	41
BD13	S1_23522423	1	23522423	14.04	3.1285e-06	0.13144	21.7009	7.9224e-06	5.5941	0.01955	2	331.753	126	23.6291	7	295.798	66
BD22	S1_19199394	1	19199394	10.5699	3.1779e-06	0.15916	2.59039	0.07911	25.4891	1.5895e-06	3	197.787	121	18.7122	8	182.993	50
BD22	S4_22271217	4	22271217	14.0643	3.1893e-06	0.14361	26.2926	1.1067e-06	1.68873	0.19622	2	267.699	122	19.034	7	200.854	60
BD12	S1_21739081	1	21739081	13.9863	3.2689e-06	0.14676	18.2742	3.7241e-05	8.60423	0.00399	2	94.0381	126	6.72358	7	62.0556	61
BD14	S7_16409032	7	16409032	13.9844	3.3051e-06	0.1443	26.3723	1.0401e-06	1.49326	0.22401	2	108.764	125	7.77752	7	76.4647	54
BD14	S7_16751988	7	16751988	10.4976	3.3391e-06	0.15985	15.3664	1.0792e-06	0.80723	0.37068	3	80.3198	124	7.65128	8	69.8355	52
BD25	S1_8082935	1	8082935	14.0319	3.3414e-06	0.1402	27.6049	6.4769e-07	0.55945	0.45595	2	203.239	120	14.4841	7	165.879	40
BD25	S1_8082995	1	8082995	14.0319	3.3414e-06	0.1402	27.6049	6.4769e-07	0.55945	0.45595	2	203.239	120	14.4841	7	165.879	40
BD12	S3_22438565	3	22438565	10.4854	3.3495e-06	0.16241	15.6613	8.4235e-07	0.30604	0.58111	3	69.3803	125	6.61685	8	56.8067	51
BD22	S1_36618616	1	36618616	14.0028	3.3528e-06	0.1431	13.3743	0.00037661	13.2944	0.0003925	2	266.746	122	19.0496	7	200.582	59
BD22	S1_36623893	1	36623893	14.0028	3.3528e-06	0.1431	13.3743	0.00037661	13.2944	0.0003925	2	266.746	122	19.0496	7	200.582	59
BD22	S1_36624526	1	36624526	14.0028	3.3528e-06	0.1431	13.3743	0.00037661	13.2944	0.0003925	2	266.746	122	19.0496	7	200.582	59
BD22	S1_36624882	1	36624882	14.0028	3.3528e-06	0.1431	13.3743	0.00037661	13.2944	0.0003925	2	266.746	122	19.0496	7	200.582	59
BD22	S1_36634529	1	36634529	14.0028	3.3528e-06	0.1431	13.3743	0.00037661	13.2944	0.0003925	2	266.746	122	19.0496	7	200.582	59
BD22	S1_36644009	1	36644009	14.0028	3.3528e-06	0.1431	13.3743	0.00037661	13.2944	0.0003925	2	266.746	122	19.0496	7	200.582	59
BD23	S1_21610042	1	21610042	10.4904	3.3671e-06	0.16538	13.583	4.5923e-06	3.71507	0.05621	3	109.772	124	10.4641	8	86.7196	59
BD24	S1_8082935	1	8082935	13.9816	3.3776e-06	0.15271	25.9529	1.2677e-06	1.83539	0.17798	2	180.158	123	12.8854	7	110.648	40
BD24	S1_8082995	1	8082995	13.9816	3.3776e-06	0.15271	25.9529	1.2677e-06	1.83539	0.17798	2	180.158	123	12.8854	7	110.648	40
BD22	S4_14754834	4	14754834	13.9906	3.3862e-06	0.143	21.3803	9.379e-06	5.77146	0.0178	2	266.558	122	19.0527	7	200.528	56
BD22	S4_14755966	4	14755966	13.9906	3.3862e-06	0.143	21.3803	9.379e-06	5.77146	0.0178	2	266.558	122	19.0527	7	200.528	56
BD22	S4_14756008	4	14756008	13.9906	3.3862e-06	0.143	21.3803	9.379e-06	5.77146	0.0178	2	266.558	122	19.0527	7	200.528	56
BD22	S4_14745544	4	14745544	10.5134	3.3923e-06	0.15848	12.2973	1.3638e-05	5.94796	0.01619	3	196.948	121	18.733	8	182.678	60
BD22	S4_14745571	4	14745571	10.5134	3.3923e-06	0.15848	12.2973	1.3638e-05	5.94796	0.01619	3	196.948	121	18.733	8	182.678	60
BD22	S4_17582028	4	17582028	13.9871	3.3958e-06	0.14297	28.1999	4.9372e-07	0.00292	0.95701	2	266.504	122	19.0536	7	200.513	59
BD14	S7_16530965	7	16530965	13.9451	3.413e-06	0.14397	26.8001	8.6642e-07	1.0744	0.30195	2	108.514	125	7.78152	7	76.3934	53
BD14	S7_16613327	7	16613327	13.9451	3.413e-06	0.14397	26.8001	8.6642e-07	1.0744	0.30195	2	108.514	125	7.78152	7	76.3934	53
BD14	S7_16613340	7	16613340	13.9451	3.413e-06	0.14397	26.8001	8.6642e-07	1.0744	0.30195	2	108.514	125	7.78152	7	76.3934	53
BD14	S7_16644642	7	16644642	13.9451	3.413e-06	0.14397	26.8001	8.6642e-07	1.0744	0.30195	2	108.514	125	7.78152	7	76.3934	53
BD23	S1_7914659	1	7914659	10.4768	3.4206e-06	0.16521	15.8376	7.4022e-07	0.00687	0.93407	3	109.659	124	10.4669	8	86.6772	40
BD25	S1_17996317	1	17996317	10.5253	3.4258e-06	0.15512	0.9225	0.40032	29.296	3.2713e-07	3	149.906	119	14.2424	8	150.549	53
BD24	S1_8183126	1	8183126	13.9305	3.521e-06	0.15226	25.7968	1.3554e-06	1.88097	0.17272	2	179.622	123	12.8941	7	110.494	40
BD24	S1_8183279	1	8183279	13.9305	3.521e-06	0.15226	25.7968	1.3554e-06	1.88097	0.17272	2	179.622	123	12.8941	7	110.494	40
BD24	S1_8186924	1	8186924	13.9305	3.521e-06	0.15226	25.7968	1.3554e-06	1.88097	0.17272	2	179.622	123	12.8941	7	110.494	40
BD24	S1_8187073	1	8187073	13.9305	3.521e-06	0.15226	25.7968	1.3554e-06	1.88097	0.17272	2	179.622	123	12.8941	7	110.494	40
BD14	S1_9739658	1	9739658	13.9024	3.5343e-06	0.14361	27.2276	7.2222e-07	0.65241	0.42079	2	108.243	125	7.78587	7	76.3157	57
BD13	S1_21609957	1	21609957	13.8882	3.5424e-06	0.13028	22.3528	5.9321e-06	4.7615	0.03096	2	328.814	126	23.6758	7	294.958	62
BD13	S1_21609975	1	21609975	13.8882	3.5424e-06	0.13028	22.3528	5.9321e-06	4.7615	0.03096	2	328.814	126	23.6758	7	294.958	62
BD13	S1_21634317	1	21634317	13.8882	3.5424e-06	0.13028	22.3528	5.9321e-06	4.7615	0.03096	2	328.814	126	23.6758	7	294.958	62
BD13	S1_21803825	1	21803825	13.8882	3.5424e-06	0.13028	22.3528	5.9321e-06	4.7615	0.03096	2	328.814	126	23.6758	7	294.958	62
BD25	S1_20271823	1	20271823	10.4932	3.555e-06	0.15474	0.81489	0.44512	29.4632	3.0527e-07	3	149.544	119	14.2515	8	150.414	49
BD25	S1_20271834	1	20271834	10.4932	3.555e-06	0.15474	0.81489	0.44512	29.4632	3.0527e-07	3	149.544	119	14.2515	8	150.414	49
BD22	S1_35747096	1	35747096	13.929	3.5602e-06	0.14249	17.5267	5.3511e-05	9.1675	0.00301	2	265.603	122	19.0683	7	200.255	53
BD23	S1_8051373	1	8051373	10.4411	3.5656e-06	0.16476	15.368	1.0778e-06	0.66858	0.41512	3	109.36	124	10.4741	8	86.5652	42
BD14	S1_8845799	1	8845799	13.8913	3.5666e-06	0.14352	26.2188	1.1108e-06	1.46665	0.22816	2	108.172	125	7.787	7	76.2954	62
BD14	S1_8845949	1	8845949	13.8913	3.5666e-06	0.14352	26.2188	1.1108e-06	1.46665	0.22816	2	108.172	125	7.787	7	76.2954	62
BD14	S1_8845997	1	8845997	13.8913	3.5666e-06	0.14352	26.2188	1.1108e-06	1.46665	0.22816	2	108.172	125	7.787	7	76.2954	62
BD14	S1_8883530	1	8883530	13.8913	3.5666e-06	0.14352	26.2188	1.1108e-06	1.46665	0.22816	2	108.172	125	7.787	7	76.2954	62
BD14	S1_8119402	1	8119402	10.4407	3.567e-06	0.15916	4.04499	0.01985	21.8808	7.4618e-06	3	79.9727	124	7.65968	8	69.7053	33
BD22	S2_7413809	2	7413809	10.4662	3.5825e-06	0.15792	2.04866	0.13332	26.4465	1.0569e-06	3	196.245	121	18.7505	8	182.415	36
BD23	S1_6100644	1	6100644	13.8832	3.5902e-06	0.14849	27.6015	6.1622e-07	0.31503	0.57562	2	147.848	125	10.6494	7	94.3051	34
BD13	S1_8183126	1	8183126	13.8712	3.5921e-06	0.13015	23.6999	3.279e-06	3.564	0.06135	2	328.484	126	23.681	7	294.864	41
BD13	S1_8183279	1	8183279	13.8712	3.5921e-06	0.13015	23.6999	3.279e-06	3.564	0.06135	2	328.484	126	23.681	7	294.864	41
BD13	S1_8186924	1	8186924	13.8712	3.5921e-06	0.13015	23.6999	3.279e-06	3.564	0.06135	2	328.484	126	23.681	7	294.864	41
BD13	S1_8187073	1	8187073	13.8712	3.5921e-06	0.13015	23.6999	3.279e-06	3.564	0.06135	2	328.484	126	23.681	7	294.864	41
BD22	S1_36213073	1	36213073	13.9094	3.6173e-06	0.14232	13.128	0.000424	13.3706	0.00037839	2	265.299	122	19.0733	7	200.169	57
BD22	S1_36258800	1	36258800	13.9094	3.6173e-06	0.14232	13.128	0.000424	13.3706	0.00037839	2	265.299	122	19.0733	7	200.169	57
BD22	S1_36260931	1	36260931	13.9094	3.6173e-06	0.14232	13.128	0.000424	13.3706	0.00037839	2	265.299	122	19.0733	7	200.169	57
BD22	S1_36289351	1	36289351	13.9094	3.6173e-06	0.14232	13.128	0.000424	13.3706	0.00037839	2	265.299	122	19.0733	7	200.169	57
BD22	S1_36293216	1	36293216	13.9094	3.6173e-06	0.14232	13.128	0.000424	13.3706	0.00037839	2	265.299	122	19.0733	7	200.169	57
BD22	S1_36293261	1	36293261	13.9094	3.6173e-06	0.14232	13.128	0.000424	13.3706	0.00037839	2	265.299	122	19.0733	7	200.169	57
BD25	S1_7803639	1	7803639	13.9268	3.639e-06	0.13935	28.0471	5.3791e-07	0.03101	0.86053	2	202.003	120	14.5047	7	165.526	41
BD13	S1_23522447	1	23522447	13.8475	3.6625e-06	0.12997	21.4194	8.9807e-06	5.51423	0.02042	2	328.024	126	23.6883	7	294.733	66
BD22	S1_7913123	1	7913123	13.8836	3.6944e-06	0.14211	27.9714	5.4351e-07	0.01888	0.89094	2	264.897	122	19.0799	7	200.054	41
BD23	S1_8262364	1	8262364	10.4098	3.6974e-06	0.16436	15.3941	1.0555e-06	0.55169	0.45903	3	109.099	124	10.4804	8	86.4672	43
BD22	S4_17089428	4	17089428	13.8766	3.7153e-06	0.14205	25.5875	1.4962e-06	1.96507	0.16351	2	264.789	122	19.0817	7	200.023	55
BD22	S7_17185342	7	17185342	13.8756	3.7185e-06	0.14204	18.2307	3.8749e-05	8.42062	0.0044	2	264.773	122	19.0819	7	200.018	50
BD23	S1_9603145	1	9603145	23.4276	3.7221e-06	0.12809	23.4276	3.7221e-06	NaN	NaN	1	255.064	126	10.8873	6	103.251	45
BD25	S1_7793201	1	7793201	10.4505	3.7341e-06	0.15424	13.6732	4.4721e-06	3.44743	0.06582	3	149.063	119	14.2637	8	150.233	31
BD21	S1_8221704	1	8221704	10.4027	3.7695e-06	0.14963	14.8265	1.6849e-06	1.44785	0.23118	3	127.796	123	12.2849	8	131.403	34
BD14	S1_21609957	1	21609957	13.8221	3.7744e-06	0.14293	26.5931	9.4647e-07	1.04228	0.30926	2	107.731	125	7.79406	7	76.1694	62
BD14	S1_21609975	1	21609975	13.8221	3.7744e-06	0.14293	26.5931	9.4647e-07	1.04228	0.30926	2	107.731	125	7.79406	7	76.1694	62
BD14	S1_21634317	1	21634317	13.8221	3.7744e-06	0.14293	26.5931	9.4647e-07	1.04228	0.30926	2	107.731	125	7.79406	7	76.1694	62
BD14	S1_21803825	1	21803825	13.8221	3.7744e-06	0.14293	26.5931	9.4647e-07	1.04228	0.30926	2	107.731	125	7.79406	7	76.1694	62
BD23	S1_5459661	1	5459661	13.8147	3.7974e-06	0.14789	27.7647	5.7505e-07	0.0697	0.7922	2	147.25	125	10.6589	7	94.1343	35
BD14	S7_16805049	7	16805049	13.8065	3.823e-06	0.1428	26.5106	9.804e-07	1.08455	0.29969	2	107.631	125	7.79566	7	76.1409	53
BD14	S7_16805191	7	16805191	13.8065	3.823e-06	0.1428	26.5106	9.804e-07	1.08455	0.29969	2	107.631	125	7.79566	7	76.1409	53
BD22	S4_10980639	4	10980639	13.8345	3.8451e-06	0.1417	14.2423	0.00024867	12.1371	0.00068715	2	264.134	122	19.0924	7	199.836	60
BD24	S1_7803639	1	7803639	13.8213	3.8493e-06	0.15128	27.0899	7.8081e-07	0.63283	0.42785	2	178.471	123	12.9128	7	110.166	41
BD14	S1_5561324	1	5561324	13.7979	3.8502e-06	0.14273	27.5969	6.1741e-07	0.17869	0.67323	2	107.576	125	7.79654	7	76.1251	34
BD23	S1_6115062	1	6115062	10.3673	3.8851e-06	0.16383	15.5062	9.6476e-07	0.2703	0.60406	3	108.742	124	10.489	8	86.3334	33
BD13	S1_8082935	1	8082935	13.7753	3.886e-06	0.12941	23.3233	3.8676e-06	3.72661	0.0558	2	326.621	126	23.7106	7	294.332	41
BD13	S1_8082995	1	8082995	13.7753	3.886e-06	0.12941	23.3233	3.8676e-06	3.72661	0.0558	2	326.621	126	23.7106	7	294.332	41
BD22	S1_36763333	1	36763333	13.8197	3.8917e-06	0.14157	13.0468	0.00044092	13.2891	0.00039349	2	263.904	122	19.0962	7	199.77	58
BD22	S1_36763435	1	36763435	13.8197	3.8917e-06	0.14157	13.0468	0.00044092	13.2891	0.00039349	2	263.904	122	19.0962	7	199.77	58
BD22	S1_36772515	1	36772515	13.8197	3.8917e-06	0.14157	13.0468	0.00044092	13.2891	0.00039349	2	263.904	122	19.0962	7	199.77	58
BD22	S1_36772528	1	36772528	13.8197	3.8917e-06	0.14157	13.0468	0.00044092	13.2891	0.00039349	2	263.904	122	19.0962	7	199.77	58
BD25	S1_18000796	1	18000796	10.4114	3.9064e-06	0.15379	1.43808	0.24144	27.7175	6.3129e-07	3	148.62	119	14.2748	8	150.067	49
BD14	S7_16761469	7	16761469	10.3596	3.9198e-06	0.15817	15.1399	1.2948e-06	0.83829	0.36166	3	79.4758	124	7.6717	8	69.519	48
BD12	S1_6705502	1	6705502	13.7573	3.9439e-06	0.14478	17.017	6.6516e-05	9.37528	0.00269	2	92.7741	126	6.74364	7	61.6944	63
BD14	S1_21740765	1	21740765	10.3518	3.9557e-06	0.15807	15.1347	1.3002e-06	0.82772	0.3647	3	79.4278	124	7.67287	8	69.501	61
BD22	S1_21913684	1	21913684	13.7872	3.9964e-06	0.1413	2.33449	0.1291	24.7884	2.1284e-06	2	263.397	122	19.1045	7	199.625	57
BD13	S1_8185653	1	8185653	13.7374	4.0087e-06	0.12912	23.1556	4.1632e-06	3.80735	0.05325	2	325.883	126	23.7223	7	294.121	41
BD23	S1_9677013	1	9677013	10.3366	4.0263e-06	0.16344	13.7444	4.0225e-06	3.06644	0.0824	3	108.485	124	10.4953	8	86.2369	55
BD21	S1_6317753	1	6317753	13.7483	4.0474e-06	0.13419	27.6483	6.1019e-07	0.05691	0.81185	2	171.919	124	12.5047	7	144.525	36
BD21	S1_6317827	1	6317827	13.7483	4.0474e-06	0.13419	27.6483	6.1019e-07	0.05691	0.81185	2	171.919	124	12.5047	7	144.525	36
BD12	S1_22114155	1	22114155	13.72	4.0665e-06	0.14446	17.8997	4.4234e-05	8.48527	0.00424	2	92.5676	126	6.74692	7	61.6354	60
BD25	S1_7803609	1	7803609	13.7858	4.0806e-06	0.1382	27.7721	6.0371e-07	0.02351	0.8784	2	200.34	120	14.5324	7	165.051	40
BD13	S1_23676217	1	23676217	10.3043	4.136e-06	0.143	12.0256	1.6606e-05	5.92228	0.01636	3	240.62	125	23.3513	8	266.118	65
BD24	S1_8185653	1	8185653	13.7327	4.1381e-06	0.15049	25.1765	1.7694e-06	2.07137	0.15263	2	177.537	123	12.928	7	109.899	40
BD24	S1_8051373	1	8051373	10.3223	4.1843e-06	0.1669	14.5204	2.1808e-06	1.74922	0.18845	3	131.265	122	12.7166	8	101.001	41
BD12	S1_4596741	1	4596741	13.6827	4.193e-06	0.14414	19.1413	2.5061e-05	7.27785	0.00794	2	92.3608	126	6.7502	7	61.5763	58
BD12	S1_4596833	1	4596833	13.6827	4.193e-06	0.14414	19.1413	2.5061e-05	7.27785	0.00794	2	92.3608	126	6.7502	7	61.5763	58
BD14	S4_4931092	4	4931092	10.2937	4.2324e-06	0.15736	15.5619	9.2271e-07	0.00511	0.94314	3	79.0711	124	7.6815	8	69.3673	41
BD14	S1_16997923	1	16997923	10.2935	4.2333e-06	0.15736	5.87395	0.00365	17.5749	5.209e-05	3	79.07	124	7.68152	8	69.3668	53
BD22	S1_8798164	1	8798164	10.2974	4.3553e-06	0.15589	15.5472	9.6705e-07	0.04202	0.83793	3	193.724	121	18.813	8	181.469	37
BD22	S1_38844233	1	38844233	13.6792	4.3646e-06	0.1404	12.4633	0.0005848	13.6167	0.00033628	2	261.712	122	19.1321	7	199.144	61
BD22	S1_38853551	1	38853551	13.6792	4.3646e-06	0.1404	12.4633	0.0005848	13.6167	0.00033628	2	261.712	122	19.1321	7	199.144	61
BD22	S1_38862600	1	38862600	13.6792	4.3646e-06	0.1404	12.4633	0.0005848	13.6167	0.00033628	2	261.712	122	19.1321	7	199.144	61
BD22	S1_38871413	1	38871413	13.6792	4.3646e-06	0.1404	12.4633	0.0005848	13.6167	0.00033628	2	261.712	122	19.1321	7	199.144	61
BD22	S1_38871467	1	38871467	13.6792	4.3646e-06	0.1404	12.4633	0.0005848	13.6167	0.00033628	2	261.712	122	19.1321	7	199.144	61
BD22	S1_14223115	1	14223115	13.6631	4.4223e-06	0.14026	2.58386	0.11052	24.2538	2.6811e-06	2	261.46	122	19.1362	7	199.072	58
BD22	S1_14223133	1	14223133	13.6631	4.4223e-06	0.14026	2.58386	0.11052	24.2538	2.6811e-06	2	261.46	122	19.1362	7	199.072	58
BD14	S3_22438434	3	22438434	10.252	4.4431e-06	0.15685	14.8072	1.6934e-06	1.11456	0.29315	3	78.8145	124	7.6877	8	69.271	46
BD23	S1_5397380	1	5397380	13.6231	4.4434e-06	0.14621	27.4124	6.6769e-07	0.04224	0.8375	2	145.574	125	10.6858	7	93.6553	36
BD25	S1_8184498	1	8184498	10.2981	4.452e-06	0.15246	15.5419	9.9491e-07	0.05507	0.81487	3	147.336	119	14.3072	8	149.586	38
BD22	S2_20481560	2	20481560	13.6507	4.4673e-06	0.14016	25.1578	1.7994e-06	1.94941	0.16519	2	261.267	122	19.1394	7	199.017	57
BD22	S4_21620185	4	21620185	13.6507	4.4673e-06	0.14016	25.1578	1.7994e-06	1.94941	0.16519	2	261.267	122	19.1394	7	199.017	57
BD22	S4_23659525	4	23659525	13.6507	4.4673e-06	0.14016	25.1578	1.7994e-06	1.94941	0.16519	2	261.267	122	19.1394	7	199.017	57
BD22	S4_24306186	4	24306186	13.6507	4.4673e-06	0.14016	25.1578	1.7994e-06	1.94941	0.16519	2	261.267	122	19.1394	7	199.017	57
BD23	S1_21739081	1	21739081	13.6083	4.4978e-06	0.14608	23.6321	3.4034e-06	3.17634	0.07714	2	145.444	125	10.6878	7	93.6181	60
BD23	S1_7095773	1	7095773	13.5932	4.5539e-06	0.14595	26.9405	8.1609e-07	0.37877	0.53938	2	145.311	125	10.69	7	93.5803	34
BD25	S1_8227734	1	8227734	13.6479	4.5652e-06	0.13708	27.4651	6.8698e-07	0.04704	0.82867	2	198.708	120	14.5596	7	164.585	41
BD14	S1_21590660	1	21590660	10.2281	4.5687e-06	0.15656	15.4139	1.0389e-06	0.08266	0.7742	3	78.6671	124	7.69127	8	69.2157	53
BD14	S1_22194813	1	22194813	13.5889	4.5702e-06	0.14095	19.4395	2.2003e-05	6.83758	0.01002	2	106.237	125	7.81796	7	75.7427	48
BD25	S1_8449428	1	8449428	13.6249	4.6517e-06	0.13689	26.9539	8.5237e-07	0.42404	0.51617	2	198.434	120	14.5641	7	164.506	40
BD14	S1_22194967	1	22194967	13.563	4.6684e-06	0.14073	18.9134	2.7946e-05	7.27122	0.00797	2	106.071	125	7.82062	7	75.6952	48
BD23	S1_22273283	1	22273283	13.5616	4.6737e-06	0.14567	13.5616	4.6737e-06	NaN	NaN	2	145.033	125	10.6944	7	93.5009	31
BD25	S7_773025	7	773025	10.2491	4.7111e-06	0.15188	14.9316	1.6188e-06	0.90727	0.34277	3	146.78	119	14.3212	8	149.377	45
BD25	S7_773089	7	773089	10.2491	4.7111e-06	0.15188	14.9316	1.6188e-06	0.90727	0.34277	3	146.78	119	14.3212	8	149.377	45
BD25	S1_15314825	1	15314825	10.249	4.7116e-06	0.15188	2.18876	0.11651	25.4767	1.6284e-06	3	146.779	119	14.3212	8	149.377	52
BD14	S7_16553875	7	16553875	13.5508	4.7155e-06	0.14063	25.4171	1.5678e-06	1.56953	0.21261	2	105.992	125	7.82187	7	75.6728	54
BD14	S7_16568663	7	16568663	13.5508	4.7155e-06	0.14063	25.4171	1.5678e-06	1.56953	0.21261	2	105.992	125	7.82187	7	75.6728	54
BD14	S7_16575305	7	16575305	13.5508	4.7155e-06	0.14063	25.4171	1.5678e-06	1.56953	0.21261	2	105.992	125	7.82187	7	75.6728	54
BD14	S7_16721567	7	16721567	13.5508	4.7155e-06	0.14063	25.4171	1.5678e-06	1.56953	0.21261	2	105.992	125	7.82187	7	75.6728	54
BD12	S1_9293360	1	9293360	10.1898	4.7277e-06	0.15873	15.3884	1.0485e-06	0.02959	0.86369	3	67.8087	125	6.65457	8	56.2174	36
BD22	S1_38844245	1	38844245	13.5805	4.7313e-06	0.13957	12.1956	0.00066613	13.7056	0.00032228	2	260.167	122	19.1574	7	198.702	60
BD22	S1_38844267	1	38844267	13.5805	4.7313e-06	0.13957	12.1956	0.00066613	13.7056	0.00032228	2	260.167	122	19.1574	7	198.702	60
BD23	S1_5451810	1	5451810	13.5436	4.7434e-06	0.14551	27.2405	7.1827e-07	0.05167	0.82056	2	144.875	125	10.6969	7	93.4557	34
BD23	S1_5451871	1	5451871	13.5436	4.7434e-06	0.14551	27.2405	7.1827e-07	0.05167	0.82056	2	144.875	125	10.6969	7	93.4557	34
BD22	S4_15916773	4	15916773	10.2084	4.8287e-06	0.15481	10.3323	7.1561e-05	8.66284	0.00389	3	192.389	121	18.8461	8	180.969	57
BD24	S1_22236795	1	22236795	10.1947	4.8528e-06	0.16525	1.2572	0.28808	27.5275	6.6215e-07	3	129.967	122	12.7485	8	100.515	32
BD22	S4_22271181	4	22271181	13.5443	4.8734e-06	0.13927	25.0506	1.8845e-06	1.86243	0.17486	2	259.6	122	19.1667	7	198.54	59
BD21	S1_7576446	1	7576446	10.1794	4.8873e-06	0.14706	15.2669	1.1822e-06	0.20117	0.65456	3	125.598	123	12.3385	8	130.579	35
BD22	S3_18237655	3	18237655	13.5376	4.9002e-06	0.13921	9.3484	0.00274	16.5453	8.4593e-05	2	259.495	122	19.1684	7	198.51	59
BD22	S3_18246451	3	18246451	13.5376	4.9002e-06	0.13921	9.3484	0.00274	16.5453	8.4593e-05	2	259.495	122	19.1684	7	198.51	59
BD22	S3_18266185	3	18266185	13.5376	4.9002e-06	0.13921	9.3484	0.00274	16.5453	8.4593e-05	2	259.495	122	19.1684	7	198.51	59
BD12	S1_21609957	1	21609957	13.4899	4.9137e-06	0.14247	16.8839	7.0758e-05	9.02849	0.00321	2	91.2889	126	6.76722	7	61.2701	62
BD12	S1_21609975	1	21609975	13.4899	4.9137e-06	0.14247	16.8839	7.0758e-05	9.02849	0.00321	2	91.2889	126	6.76722	7	61.2701	62
BD12	S1_21634317	1	21634317	13.4899	4.9137e-06	0.14247	16.8839	7.0758e-05	9.02849	0.00321	2	91.2889	126	6.76722	7	61.2701	62
BD12	S1_21803825	1	21803825	13.4899	4.9137e-06	0.14247	16.8839	7.0758e-05	9.02849	0.00321	2	91.2889	126	6.76722	7	61.2701	62
BD25	S1_9293353	1	9293353	10.2069	4.9468e-06	0.15138	14.6245	2.071e-06	1.29886	0.25671	3	146.299	119	14.3333	8	149.197	36
BD23	S1_22114155	1	22114155	13.49	4.9569e-06	0.14503	23.5376	3.547e-06	3.05801	0.08279	2	144.404	125	10.7045	7	93.3211	59
BD22	S1_22453261	1	22453261	13.5075	5.0224e-06	0.13896	10.8086	0.00132	14.9782	0.00017609	2	259.023	122	19.1762	7	198.375	53
BD22	S1_22458044	1	22458044	13.5075	5.0224e-06	0.13896	10.8086	0.00132	14.9782	0.00017609	2	259.023	122	19.1762	7	198.375	53
BD13	S2_5938718	2	5938718	10.1378	5.0241e-06	0.14114	2.53151	0.08358	24.4097	2.4444e-06	3	237.492	125	23.4264	8	264.945	59
BD22	S4_16724789	4	16724789	10.1694	5.0528e-06	0.15434	14.3245	2.5823e-06	1.69569	0.19533	3	191.801	121	18.8606	8	180.748	56
BD22	S7_16733690	7	16733690	10.165	5.0784e-06	0.15429	6.62156	0.00186	15.6606	0.00012829	3	191.735	121	18.8623	8	180.724	50
BD22	S1_36763177	1	36763177	13.4934	5.081e-06	0.13884	12.3485	0.00061837	13.394	0.00037417	2	258.801	122	19.1798	7	198.312	56
BD22	S1_8449428	1	8449428	13.4871	5.107e-06	0.13878	26.671	9.4204e-07	0.42741	0.5145	2	258.703	122	19.1814	7	198.284	40
BD21	S1_8820464	1	8820464	10.1395	5.1198e-06	0.14659	13.502	4.9529e-06	2.9828	0.08666	3	125.204	123	12.3481	8	130.431	42
BD22	S1_36171410	1	36171410	13.4839	5.1206e-06	0.13876	12.1712	0.00067412	13.5543	0.00034648	2	258.652	122	19.1823	7	198.269	59
BD22	S1_36171784	1	36171784	13.4839	5.1206e-06	0.13876	12.1712	0.00067412	13.5543	0.00034648	2	258.652	122	19.1823	7	198.269	59
BD22	S1_36180205	1	36180205	13.4839	5.1206e-06	0.13876	12.1712	0.00067412	13.5543	0.00034648	2	258.652	122	19.1823	7	198.269	59
BD22	S1_11930469	1	11930469	10.1561	5.1316e-06	0.15418	3.48793	0.03365	22.2758	6.4039e-06	3	191.6	121	18.8656	8	180.673	50
BD22	S1_11930516	1	11930516	10.1561	5.1316e-06	0.15418	3.48793	0.03365	22.2758	6.4039e-06	3	191.6	121	18.8656	8	180.673	50
BD12	S1_9739748	1	9739748	13.4365	5.1348e-06	0.142	26.9128	8.1804e-07	0.14197	0.70697	2	90.9909	126	6.77195	7	61.185	57
BD12	S1_9748981	1	9748981	13.4365	5.1348e-06	0.142	26.9128	8.1804e-07	0.14197	0.70697	2	90.9909	126	6.77195	7	61.185	57
BD13	S2_25519417	2	25519417	10.1152	5.1587e-06	0.14089	6.34976	0.00236	16.1219	0.00010175	3	237.066	125	23.4366	8	264.785	65
BD24	S1_6838313	1	6838313	10.1417	5.1619e-06	0.16456	14.9176	1.5828e-06	0.66982	0.41471	3	129.426	122	12.7618	8	100.312	35
BD22	S4_15289020	4	15289020	10.1465	5.1887e-06	0.15406	15.321	1.1583e-06	0.03892	0.84393	3	191.457	121	18.8692	8	180.619	57
BD13	S2_6787624	2	6787624	13.4095	5.2499e-06	0.12658	3.50994	0.0633	22.7092	5.1036e-06	2	319.47	126	23.8241	7	292.289	61
BD14	S1_6051867	1	6051867	13.4097	5.2956e-06	0.13942	27.0297	7.8564e-07	0.00345	0.95322	2	105.084	125	7.83641	7	75.4132	36
BD14	S1_6051895	1	6051895	13.4097	5.2956e-06	0.13942	27.0297	7.8564e-07	0.00345	0.95322	2	105.084	125	7.83641	7	75.4132	36
BD14	S1_9603145	1	9603145	22.6251	5.2964e-06	0.12014	22.6251	5.2964e-06	NaN	NaN	1	181.11	126	8.00483	6	83.1391	45
BD14	S1_9291349	1	9291349	13.4084	5.3012e-06	0.13941	26.833	8.5433e-07	0.16226	0.68778	2	105.076	125	7.83654	7	75.4109	62
BD22	S2_2433343	2	2433343	13.4407	5.3048e-06	0.13839	6.01852	0.01556	19.9364	1.799e-05	2	257.973	122	19.1934	7	198.076	55
BD13	S2_6730587	2	6730587	10.0844	5.3478e-06	0.14055	4.08275	0.01914	20.8044	1.1969e-05	3	236.486	125	23.4506	8	264.567	55
BD14	S1_7992240	1	7992240	13.3911	5.3773e-06	0.13926	25.5878	1.4566e-06	1.16161	0.28321	2	104.964	125	7.83833	7	75.379	62
BD14	S1_8083087	1	8083087	13.3911	5.3773e-06	0.13926	25.5878	1.4566e-06	1.16161	0.28321	2	104.964	125	7.83833	7	75.379	62
BD14	S1_8123621	1	8123621	13.3911	5.3773e-06	0.13926	25.5878	1.4566e-06	1.16161	0.28321	2	104.964	125	7.83833	7	75.379	62
BD14	S1_8123673	1	8123673	13.3911	5.3773e-06	0.13926	25.5878	1.4566e-06	1.16161	0.28321	2	104.964	125	7.83833	7	75.379	62
BD14	S1_8123706	1	8123706	13.3911	5.3773e-06	0.13926	25.5878	1.4566e-06	1.16161	0.28321	2	104.964	125	7.83833	7	75.379	62
BD14	S1_8123763	1	8123763	13.3911	5.3773e-06	0.13926	25.5878	1.4566e-06	1.16161	0.28321	2	104.964	125	7.83833	7	75.379	62
BD14	S1_8123782	1	8123782	13.3911	5.3773e-06	0.13926	25.5878	1.4566e-06	1.16161	0.28321	2	104.964	125	7.83833	7	75.379	62
BD14	S1_8123809	1	8123809	13.3911	5.3773e-06	0.13926	25.5878	1.4566e-06	1.16161	0.28321	2	104.964	125	7.83833	7	75.379	62
BD14	S1_8127489	1	8127489	13.3911	5.3773e-06	0.13926	25.5878	1.4566e-06	1.16161	0.28321	2	104.964	125	7.83833	7	75.379	62
BD14	S1_8127615	1	8127615	13.3911	5.3773e-06	0.13926	25.5878	1.4566e-06	1.16161	0.28321	2	104.964	125	7.83833	7	75.379	62
BD14	S1_8163654	1	8163654	13.3911	5.3773e-06	0.13926	25.5878	1.4566e-06	1.16161	0.28321	2	104.964	125	7.83833	7	75.379	62
BD14	S1_8165070	1	8165070	13.3911	5.3773e-06	0.13926	25.5878	1.4566e-06	1.16161	0.28321	2	104.964	125	7.83833	7	75.379	62
BD13	S2_6148853	2	6148853	10.0756	5.4035e-06	0.14045	2.62037	0.07674	24.0282	2.8854e-06	3	236.318	125	23.4546	8	264.505	56
BD12	S2_4987515	2	4987515	10.073	5.4198e-06	0.15727	4.58822	0.01193	19.682	1.9825e-05	3	67.1828	125	6.66959	8	55.9827	54
BD12	S1_8124895	1	8124895	10.0646	5.4737e-06	0.15716	10.3603	6.8295e-05	8.27641	0.00472	3	67.1375	125	6.67068	8	55.9656	56
BD14	S4_15971430	4	15971430	22.5494	5.4763e-06	0.1198	22.5494	5.4763e-06	NaN	NaN	1	180.596	126	8.00891	6	83.0534	22
BD14	S4_15971444	4	15971444	22.5494	5.4763e-06	0.1198	22.5494	5.4763e-06	NaN	NaN	1	180.596	126	8.00891	6	83.0534	22
BD22	S1_7803609	1	7803609	13.4018	5.4766e-06	0.13806	27.0231	8.1124e-07	0.00022521	0.98805	2	257.361	122	19.2034	7	197.901	40
BD22	S1_8005589	1	8005589	13.3986	5.4912e-06	0.13804	22.9523	4.6883e-06	3.39755	0.06772	2	257.311	122	19.2043	7	197.886	50
BD13	S1_23755297	1	23755297	13.35	5.514e-06	0.12611	19.9302	1.7524e-05	5.98722	0.01579	2	318.301	126	23.8427	7	291.955	66
BD13	S1_23920187	1	23920187	13.3439	5.542e-06	0.12607	19.8204	1.8416e-05	6.07534	0.01506	2	318.18	126	23.8446	7	291.92	66
BD23	S1_23435596	1	23435596	13.3513	5.5568e-06	0.1438	22.005	6.9671e-06	4.14779	0.0438	2	143.18	125	10.7241	7	92.9714	65
BD22	S4_14755850	4	14755850	13.3777	5.5862e-06	0.13786	19.6498	2.0346e-05	6.26454	0.01364	2	256.981	122	19.2097	7	197.792	57
BD22	S4_14755862	4	14755862	13.3777	5.5862e-06	0.13786	19.6498	2.0346e-05	6.26454	0.01364	2	256.981	122	19.2097	7	197.792	57
BD22	S4_14755871	4	14755871	13.3777	5.5862e-06	0.13786	19.6498	2.0346e-05	6.26454	0.01364	2	256.981	122	19.2097	7	197.792	57
BD25	S1_18000691	1	18000691	10.0941	5.6372e-06	0.15005	1.12292	0.32872	27.5397	6.8017e-07	3	145.01	119	14.3659	8	148.713	48
BD25	S1_8051373	1	8051373	10.092	5.6509e-06	0.15002	14.8595	1.715e-06	0.64498	0.42352	3	144.986	119	14.3665	8	148.704	41
BD13	S2_6730548	2	6730548	10.0314	5.6902e-06	0.13995	3.9111	0.02249	21.0288	1.0827e-05	3	235.484	125	23.4746	8	264.192	53
BD13	S2_25519450	2	25519450	10.0281	5.7125e-06	0.13991	6.03529	0.00314	16.5264	8.426e-05	3	235.421	125	23.4761	8	264.168	64
BD13	S1_7576446	1	7576446	10.0275	5.7166e-06	0.13991	13.2814	5.8355e-06	3.08098	0.08166	3	235.409	125	23.4764	8	264.164	35
BD25	S1_8184237	1	8184237	10.0818	5.718e-06	0.1499	15.1902	1.3165e-06	0.09433	0.75928	3	144.869	119	14.3694	8	148.661	38
BD22	S1_22456821	1	22456821	13.3464	5.7314e-06	0.1376	15.1447	0.0001622	10.3918	0.00162	2	256.488	122	19.2177	7	197.651	52
BD12	S1_8569686	1	8569686	13.2841	5.8224e-06	0.14067	26.7361	8.8213e-07	0.0352	0.85147	2	90.139	126	6.78547	7	60.9415	61
BD14	S1_5658128	1	5658128	10.0202	5.8248e-06	0.154	14.6845	1.8701e-06	0.75015	0.3881	3	77.3799	124	7.72241	8	68.7331	33
BD13	S2_6730571	2	6730571	10.0109	5.829e-06	0.13972	3.65729	0.02858	21.5265	8.6737e-06	3	235.095	125	23.4839	8	264.046	54
BD22	S1_19849624	1	19849624	13.3231	5.8419e-06	0.1374	4.51344	0.03563	21.3848	9.4236e-06	2	256.121	122	19.2238	7	197.546	55
BD13	S1_9767206	1	9767206	10.008	5.8488e-06	0.13969	15.1203	1.3011e-06	0.01881	0.89115	3	235.04	125	23.4853	8	264.025	56
BD13	S1_7790088	1	7790088	10.004	5.8759e-06	0.13964	14.8588	1.6072e-06	0.42915	0.51361	3	234.966	125	23.487	8	263.997	35
BD13	S7_16553875	7	16553875	13.2636	5.9218e-06	0.12544	23.493	3.59e-06	2.71666	0.1018	2	316.599	126	23.8697	7	291.468	54
BD13	S7_16568663	7	16568663	13.2636	5.9218e-06	0.12544	23.493	3.59e-06	2.71666	0.1018	2	316.599	126	23.8697	7	291.468	54
BD13	S7_16575305	7	16575305	13.2636	5.9218e-06	0.12544	23.493	3.59e-06	2.71666	0.1018	2	316.599	126	23.8697	7	291.468	54
BD13	S7_16721567	7	16721567	13.2636	5.9218e-06	0.12544	23.493	3.59e-06	2.71666	0.1018	2	316.599	126	23.8697	7	291.468	54
BD24	S1_9603145	1	9603145	22.393	5.9507e-06	0.12611	22.393	5.9507e-06	NaN	NaN	1	297.551	124	13.2876	6	118.628	45
BD22	S1_14137609	1	14137609	10.0275	5.9595e-06	0.15262	2.22114	0.11285	24.7744	2.16e-06	3	189.657	121	18.9138	8	179.944	49
BD21	S1_8262364	1	8262364	10.0081	5.9687e-06	0.14507	14.0019	3.2897e-06	1.83242	0.17832	3	123.899	123	12.3799	8	129.942	43
BD13	S2_6767223	2	6767223	9.97971	6.046e-06	0.13937	2.46244	0.08932	24.1109	2.7834e-06	3	234.504	125	23.4981	8	263.824	60
BD25	S1_15441957	1	15441957	10.0322	6.0567e-06	0.14932	0.69659	0.50028	28.3855	4.7751e-07	3	144.3	119	14.3837	8	148.447	51
BD13	S1_9293360	1	9293360	9.9751	6.0788e-06	0.13932	12.527	1.0914e-05	4.22915	0.04182	3	234.417	125	23.5002	8	263.792	36
BD22	S1_21948169	1	21948169	13.269	6.1073e-06	0.13694	2.07697	0.15208	24.0715	2.9014e-06	2	255.267	122	19.2378	7	197.302	56
BD14	S1_5445659	1	5445659	9.96625	6.2044e-06	0.15333	14.9717	1.4827e-06	0.1572	0.69243	3	77.0444	124	7.73053	8	68.6072	34
BD13	S1_7803639	1	7803639	13.1911	6.2876e-06	0.12487	23.7121	3.2615e-06	2.40731	0.12328	2	315.167	126	23.8924	7	291.059	42
BD22	S1_7803639	1	7803639	13.2334	6.2885e-06	0.13664	26.6833	9.3715e-07	0.00042834	0.98352	2	254.704	122	19.247	7	197.141	41
BD13	S1_8489075	1	8489075	9.94248	6.3159e-06	0.13895	13.6777	4.2103e-06	2.20949	0.13968	3	233.798	125	23.5151	8	263.559	58
BD14	S1_8380955	1	8380955	13.1949	6.3218e-06	0.13758	25.4063	1.5751e-06	0.98626	0.32258	2	103.694	125	7.85865	7	75.0161	61
BD14	S1_8380993	1	8380993	13.1949	6.3218e-06	0.13758	25.4063	1.5751e-06	0.98626	0.32258	2	103.694	125	7.85865	7	75.0161	61
BD25	S1_15481723	1	15481723	9.98907	6.3676e-06	0.1488	1.51055	0.22496	26.3089	1.143e-06	3	143.805	119	14.3962	8	148.261	48
BD22	S1_8082935	1	8082935	13.2125	6.3975e-06	0.13646	26.3407	1.0842e-06	0.24583	0.62092	2	254.373	122	19.2524	7	197.047	40
BD22	S1_8082995	1	8082995	13.2125	6.3975e-06	0.13646	26.3407	1.0842e-06	0.24583	0.62092	2	254.373	122	19.2524	7	197.047	40
BD22	S4_16516667	4	16516667	9.95661	6.4723e-06	0.15175	14.9322	1.5817e-06	0.20101	0.65471	3	188.583	121	18.9404	8	179.541	27
BD22	S4_16516687	4	16516687	9.95661	6.4723e-06	0.15175	14.9322	1.5817e-06	0.20101	0.65471	3	188.583	121	18.9404	8	179.541	27
BD22	S4_16516802	4	16516802	9.95661	6.4723e-06	0.15175	14.9322	1.5817e-06	0.20101	0.65471	3	188.583	121	18.9404	8	179.541	27
BD22	S4_16516807	4	16516807	9.95661	6.4723e-06	0.15175	14.9322	1.5817e-06	0.20101	0.65471	3	188.583	121	18.9404	8	179.541	27
BD23	S1_21609957	1	21609957	13.1653	6.4783e-06	0.14215	22.4687	5.6748e-06	3.42874	0.06643	2	141.532	125	10.7504	7	92.5006	61
BD23	S1_21609975	1	21609975	13.1653	6.4783e-06	0.14215	22.4687	5.6748e-06	3.42874	0.06643	2	141.532	125	10.7504	7	92.5006	61
BD23	S1_21634317	1	21634317	13.1653	6.4783e-06	0.14215	22.4687	5.6748e-06	3.42874	0.06643	2	141.532	125	10.7504	7	92.5006	61
BD23	S1_21803825	1	21803825	13.1653	6.4783e-06	0.14215	22.4687	5.6748e-06	3.42874	0.06643	2	141.532	125	10.7504	7	92.5006	61
BD22	S3_17787663	3	17787663	13.196	6.4852e-06	0.13632	7.99016	0.00549	17.3403	5.8581e-05	2	254.111	122	19.2567	7	196.972	60
BD13	S1_23848829	1	23848829	13.143	6.5427e-06	0.1245	19.5056	2.1238e-05	6.01084	0.01559	2	314.217	126	23.9075	7	290.788	66
BD13	S1_23900648	1	23900648	13.143	6.5427e-06	0.1245	19.5056	2.1238e-05	6.01084	0.01559	2	314.217	126	23.9075	7	290.788	66
BD14	S1_6164160	1	6164160	13.1425	6.6013e-06	0.13712	26.3687	1.0417e-06	0.10384	0.7478	2	103.354	125	7.86409	7	74.9189	35
BD14	S1_6176942	1	6176942	13.1425	6.6013e-06	0.13712	26.3687	1.0417e-06	0.10384	0.7478	2	103.354	125	7.86409	7	74.9189	35
BD13	S1_7793041	1	7793041	9.90473	6.6021e-06	0.13852	12.2634	1.3605e-05	4.50516	0.03577	3	233.081	125	23.5323	8	263.29	61
BD12	S1_8569694	1	8569694	13.1274	6.6276e-06	0.1393	24.8954	1.948e-06	1.3006	0.25627	2	89.2592	126	6.79943	7	60.6902	59
BD12	S1_8580076	1	8580076	13.1274	6.6276e-06	0.1393	24.8954	1.948e-06	1.3006	0.25627	2	89.2592	126	6.79943	7	60.6902	59
BD22	S4_16690179	4	16690179	13.1695	6.628e-06	0.1361	24.0125	2.9523e-06	2.10984	0.14892	2	253.691	122	19.2636	7	196.852	55
BD22	S4_16724914	4	16724914	13.1695	6.628e-06	0.1361	24.0125	2.9523e-06	2.10984	0.14892	2	253.691	122	19.2636	7	196.852	55
BD22	S4_16725325	4	16725325	13.1695	6.628e-06	0.1361	24.0125	2.9523e-06	2.10984	0.14892	2	253.691	122	19.2636	7	196.852	55
BD22	S4_16764172	4	16764172	13.1695	6.628e-06	0.1361	24.0125	2.9523e-06	2.10984	0.14892	2	253.691	122	19.2636	7	196.852	55
BD22	S4_16779386	4	16779386	13.1695	6.628e-06	0.1361	24.0125	2.9523e-06	2.10984	0.14892	2	253.691	122	19.2636	7	196.852	55
BD22	S4_16783650	4	16783650	13.1695	6.628e-06	0.1361	24.0125	2.9523e-06	2.10984	0.14892	2	253.691	122	19.2636	7	196.852	55
BD22	S4_16824718	4	16824718	13.1695	6.628e-06	0.1361	24.0125	2.9523e-06	2.10984	0.14892	2	253.691	122	19.2636	7	196.852	55
BD22	S4_16867461	4	16867461	13.1695	6.628e-06	0.1361	24.0125	2.9523e-06	2.10984	0.14892	2	253.691	122	19.2636	7	196.852	55
BD22	S4_16968073	4	16968073	13.1695	6.628e-06	0.1361	24.0125	2.9523e-06	2.10984	0.14892	2	253.691	122	19.2636	7	196.852	55
BD13	S2_5593405	2	5593405	9.89525	6.676e-06	0.13842	3.4989	0.0332	21.5468	8.5956e-06	3	232.9	125	23.5366	8	263.223	55
BD14	S1_22289766	1	22289766	9.90205	6.6891e-06	0.15253	14.6357	1.9456e-06	0.54209	0.46296	3	76.644	124	7.74022	8	68.4571	55
BD22	S1_35695197	1	35695197	13.1572	6.6953e-06	0.13599	11.5275	0.00092372	13.6054	0.00033809	2	253.497	122	19.2668	7	196.797	59
BD22	S1_35695202	1	35695202	13.1572	6.6953e-06	0.13599	11.5275	0.00092372	13.6054	0.00033809	2	253.497	122	19.2668	7	196.797	59
BD22	S1_35704507	1	35704507	13.1572	6.6953e-06	0.13599	11.5275	0.00092372	13.6054	0.00033809	2	253.497	122	19.2668	7	196.797	59
BD22	S1_35712783	1	35712783	13.1572	6.6953e-06	0.13599	11.5275	0.00092372	13.6054	0.00033809	2	253.497	122	19.2668	7	196.797	59
BD22	S1_35723307	1	35723307	13.1572	6.6953e-06	0.13599	11.5275	0.00092372	13.6054	0.00033809	2	253.497	122	19.2668	7	196.797	59
BD22	S1_35723322	1	35723322	13.1572	6.6953e-06	0.13599	11.5275	0.00092372	13.6054	0.00033809	2	253.497	122	19.2668	7	196.797	59
BD22	S1_35801067	1	35801067	13.1572	6.6953e-06	0.13599	11.5275	0.00092372	13.6054	0.00033809	2	253.497	122	19.2668	7	196.797	59
BD22	S1_35847421	1	35847421	13.1572	6.6953e-06	0.13599	11.5275	0.00092372	13.6054	0.00033809	2	253.497	122	19.2668	7	196.797	59
BD22	S1_35847499	1	35847499	13.1572	6.6953e-06	0.13599	11.5275	0.00092372	13.6054	0.00033809	2	253.497	122	19.2668	7	196.797	59
BD22	S1_35848895	1	35848895	13.1572	6.6953e-06	0.13599	11.5275	0.00092372	13.6054	0.00033809	2	253.497	122	19.2668	7	196.797	59
BD22	S1_35939160	1	35939160	13.1572	6.6953e-06	0.13599	11.5275	0.00092372	13.6054	0.00033809	2	253.497	122	19.2668	7	196.797	59
BD22	S1_35939290	1	35939290	13.1572	6.6953e-06	0.13599	11.5275	0.00092372	13.6054	0.00033809	2	253.497	122	19.2668	7	196.797	59
BD22	S1_35952093	1	35952093	13.1572	6.6953e-06	0.13599	11.5275	0.00092372	13.6054	0.00033809	2	253.497	122	19.2668	7	196.797	59
BD22	S1_35997569	1	35997569	13.1572	6.6953e-06	0.13599	11.5275	0.00092372	13.6054	0.00033809	2	253.497	122	19.2668	7	196.797	59
BD22	S1_36000413	1	36000413	13.1572	6.6953e-06	0.13599	11.5275	0.00092372	13.6054	0.00033809	2	253.497	122	19.2668	7	196.797	59
BD22	S1_36033003	1	36033003	13.1572	6.6953e-06	0.13599	11.5275	0.00092372	13.6054	0.00033809	2	253.497	122	19.2668	7	196.797	59
BD22	S1_36077409	1	36077409	13.1572	6.6953e-06	0.13599	11.5275	0.00092372	13.6054	0.00033809	2	253.497	122	19.2668	7	196.797	59
BD22	S1_36122759	1	36122759	13.1572	6.6953e-06	0.13599	11.5275	0.00092372	13.6054	0.00033809	2	253.497	122	19.2668	7	196.797	59
BD13	S1_8085348	1	8085348	13.1132	6.7064e-06	0.12426	23.2931	3.9191e-06	2.63358	0.10712	2	313.626	126	23.9169	7	290.619	41
BD25	S1_15314783	1	15314783	9.94177	6.7273e-06	0.14824	2.28529	0.10616	24.3648	2.6227e-06	3	143.26	119	14.41	8	148.057	51
BD12	S5_1645859	5	1645859	9.87657	6.8241e-06	0.15479	4.40946	0.01409	19.5149	2.1382e-05	3	66.1237	125	6.69501	8	55.5855	58
BD23	S1_5532631	1	5532631	13.101	6.8318e-06	0.14158	26.3896	1.0325e-06	0.01799	0.89352	2	140.961	125	10.7596	7	92.3374	35
BD13	S2_7043685	2	7043685	9.87518	6.8352e-06	0.13819	2.88585	0.0595	22.8528	4.8255e-06	3	232.519	125	23.5458	8	263.08	61
BD13	S2_7043748	2	7043748	9.87518	6.8352e-06	0.13819	2.88585	0.0595	22.8528	4.8255e-06	3	232.519	125	23.5458	8	263.08	61
BD22	S3_18453874	3	18453874	13.1204	6.9008e-06	0.13568	8.03769	0.00536	17.148	6.401e-05	2	252.914	122	19.2763	7	196.63	61
BD22	S3_18477802	3	18477802	9.90046	6.9103e-06	0.15106	5.79336	0.00395	16.6302	8.1688e-05	3	187.729	121	18.9616	8	179.221	51
BD14	S1_5397320	1	5397320	9.87419	6.9112e-06	0.15218	14.8204	1.6754e-06	0.17688	0.67479	3	76.47	124	7.74443	8	68.3918	36
BD25	S1_18000928	1	18000928	9.91718	6.9224e-06	0.14795	1.47382	0.23317	26.1852	1.2045e-06	3	142.977	119	14.4171	8	147.951	49
BD22	S4_22534811	4	22534811	13.1163	6.9245e-06	0.13564	24.1711	2.7559e-06	1.88718	0.17204	2	252.848	122	19.2774	7	196.611	60
BD22	S4_22534837	4	22534837	13.1163	6.9245e-06	0.13564	24.1711	2.7559e-06	1.88718	0.17204	2	252.848	122	19.2774	7	196.611	60
BD23	S1_21740765	1	21740765	9.86903	6.9532e-06	0.15747	13.0879	6.906e-06	3.01029	0.08522	3	104.524	124	10.5911	8	84.7514	60
BD22	S1_19809547	1	19809547	13.1096	6.963e-06	0.13559	2.07171	0.15259	23.764	3.3158e-06	2	252.741	122	19.2792	7	196.581	60
BD14	S7_17207704	7	17207704	13.075	6.9799e-06	0.13654	25.5994	1.4494e-06	0.62662	0.4301	2	102.915	125	7.87111	7	74.7936	58
BD14	S1_5277614	1	5277614	13.07	7.0093e-06	0.1365	26.2507	1.0957e-06	0.08073	0.77678	2	102.882	125	7.87164	7	74.7841	35
BD14	S1_5318576	1	5318576	13.07	7.0093e-06	0.1365	26.2507	1.0957e-06	0.08073	0.77678	2	102.882	125	7.87164	7	74.7841	35
BD14	S1_5375053	1	5375053	13.07	7.0093e-06	0.1365	26.2507	1.0957e-06	0.08073	0.77678	2	102.882	125	7.87164	7	74.7841	35
BD13	S1_7790145	1	7790145	9.85325	7.0137e-06	0.13794	13.3873	5.3472e-06	2.47233	0.11839	3	232.101	125	23.5558	8	262.923	37
BD14	S1_21961571	1	21961571	9.85666	7.0548e-06	0.15197	14.3803	2.3936e-06	0.84501	0.35975	3	76.3603	124	7.74708	8	68.3507	60
BD14	S1_22093371	1	22093371	9.85666	7.0548e-06	0.15197	14.3803	2.3936e-06	0.84501	0.35975	3	76.3603	124	7.74708	8	68.3507	60
BD12	S1_16565143	1	16565143	9.84447	7.0864e-06	0.15438	11.5863	2.404e-05	5.52807	0.02028	3	65.9498	125	6.69918	8	55.5203	55
BD14	S1_8798164	1	8798164	9.85	7.1102e-06	0.15188	14.3138	2.5268e-06	0.93692	0.33495	3	76.3186	124	7.74809	8	68.3351	36
BD23	S7_10896257	7	10896257	9.84957	7.1138e-06	0.15722	9.29746	0.00017206	9.6648	0.00233	3	104.357	124	10.5951	8	84.689	40
BD22	S4_17349311	4	17349311	13.0739	7.1705e-06	0.13528	25.9734	1.2683e-06	0.31832	0.57366	2	252.175	122	19.2885	7	196.419	57
BD22	S4_17349372	4	17349372	13.0739	7.1705e-06	0.13528	25.9734	1.2683e-06	0.31832	0.57366	2	252.175	122	19.2885	7	196.419	57
BD14	S1_8876995	1	8876995	9.84239	7.1739e-06	0.15179	14.6246	1.9631e-06	0.41492	0.52067	3	76.2711	124	7.74924	8	68.3172	60
BD14	S7_16757117	7	16757117	9.83978	7.196e-06	0.15176	14.3372	2.479e-06	0.87387	0.3517	3	76.2547	124	7.74964	8	68.3111	52
BD13	S1_8085203	1	8085203	9.82979	7.2098e-06	0.13767	12.1024	1.5569e-05	4.59417	0.03402	3	231.654	125	23.5665	8	262.755	59
BD23	S1_8380955	1	8380955	13.0352	7.2136e-06	0.14099	22.4318	5.768e-06	3.23987	0.07428	2	140.376	125	10.7689	7	92.1702	60
BD23	S1_8380993	1	8380993	13.0352	7.2136e-06	0.14099	22.4318	5.768e-06	3.23987	0.07428	2	140.376	125	10.7689	7	92.1702	60
BD14	S1_9761588	1	9761588	9.83412	7.2439e-06	0.15169	14.8494	1.6366e-06	0.03322	0.85568	3	76.2193	124	7.75049	8	68.2978	58
BD23	S1_6164160	1	6164160	13.0281	7.2561e-06	0.14092	25.6464	1.4203e-06	0.50966	0.47662	2	140.312	125	10.7699	7	92.1521	35
BD23	S1_6176942	1	6176942	13.0281	7.2561e-06	0.14092	25.6464	1.4203e-06	0.50966	0.47662	2	140.312	125	10.7699	7	92.1521	35
BD13	S1_34249352	1	34249352	9.82311	7.2666e-06	0.1376	10.7096	5.0632e-05	7.02574	0.00907	3	231.527	125	23.5696	8	262.708	41
BD13	S1_8310704	1	8310704	9.82206	7.2756e-06	0.13759	12.175	1.465e-05	4.44959	0.0369	3	231.507	125	23.5701	8	262.7	62
BD12	S1_22118830	1	22118830	13.0123	7.2905e-06	0.13829	18.0344	4.1577e-05	7.12109	0.00862	2	88.6105	126	6.80973	7	60.5048	59
BD25	S1_34249352	1	34249352	9.87055	7.3082e-06	0.14739	14.7525	1.8686e-06	0.28292	0.59579	3	142.439	119	14.4307	8	147.749	40
BD22	S1_8432076	1	8432076	13.0371	7.391e-06	0.13497	25.5974	1.4898e-06	0.56696	0.45292	2	251.59	122	19.298	7	196.252	40
BD22	S1_8432133	1	8432133	13.0371	7.391e-06	0.13497	25.5974	1.4898e-06	0.56696	0.45292	2	251.59	122	19.298	7	196.252	40
BD23	S1_6697252	1	6697252	12.9886	7.4977e-06	0.14057	26.1125	1.1626e-06	0.05954	0.80762	2	139.96	125	10.7756	7	92.0513	35
BD21	S1_5355219	1	5355219	9.80477	7.5725e-06	0.14269	14.8229	1.69e-06	0.00619	0.93743	3	121.868	123	12.4294	8	129.18	35
BD13	S1_7793201	1	7793201	9.78721	7.58e-06	0.13719	12.4242	1.1892e-05	3.93447	0.0495	3	230.841	125	23.586	8	262.451	34
BD12	S1_8876995	1	8876995	9.78709	7.5811e-06	0.15365	14.7113	1.8111e-06	0.13954	0.70937	3	65.6386	125	6.70665	8	55.4036	60
BD22	S2_2854982	2	2854982	9.81475	7.6377e-06	0.15001	3.90724	0.02266	20.3879	1.4785e-05	3	186.422	121	18.994	8	178.731	54
BD14	S7_16412636	7	16412636	9.78875	7.6403e-06	0.15112	14.3962	2.3629e-06	0.65366	0.42035	3	75.935	124	7.75737	8	68.1912	46
BD22	S4_16423054	4	16423054	12.9963	7.6438e-06	0.13462	22.6003	5.4713e-06	3.02095	0.08472	2	250.941	122	19.3087	7	196.066	56
BD13	S2_7415585	2	7415585	9.77935	7.6504e-06	0.1371	1.72208	0.18287	25.2315	1.7131e-06	3	230.691	125	23.5896	8	262.394	58
BD22	S7_16976890	7	16976890	9.80819	7.6965e-06	0.14993	10.5637	5.8733e-05	7.2201	0.00822	3	186.321	121	18.9965	8	178.693	48
BD13	S1_7913020	1	7913020	9.77241	7.7131e-06	0.13702	12.1277	1.5242e-05	4.40611	0.03782	3	230.559	125	23.5928	8	262.345	60
BD12	S1_8051373	1	8051373	9.76962	7.7385e-06	0.15343	14.1745	2.8028e-06	0.9672	0.32728	3	65.5437	125	6.70893	8	55.368	42
BD13	S1_14474064	1	14474064	12.9381	7.7535e-06	0.12288	11.7354	0.00082653	13.0292	0.000441	2	310.152	126	23.972	7	289.626	56
BD13	S1_14474134	1	14474134	12.9381	7.7535e-06	0.12288	11.7354	0.00082653	13.0292	0.000441	2	310.152	126	23.972	7	289.626	56
BD13	S1_18662362	1	18662362	12.9381	7.7535e-06	0.12288	11.7354	0.00082653	13.0292	0.000441	2	310.152	126	23.972	7	289.626	56
BD13	S1_21512849	1	21512849	9.7668	7.7642e-06	0.13696	14.692	1.8397e-06	0.12128	0.72824	3	230.451	125	23.5954	8	262.304	62
BD14	S1_6810104	1	6810104	12.934	7.8446e-06	0.13532	26.0631	1.1875e-06	0.00971	0.92165	2	101.995	125	7.88583	7	74.5307	37
BD12	S1_21920211	1	21920211	12.9214	7.8613e-06	0.13748	15.8051	0.00011713	9.03749	0.00319	2	88.0968	126	6.81788	7	60.3581	61
BD12	S1_21988215	1	21988215	12.9214	7.8613e-06	0.13748	15.8051	0.00011713	9.03749	0.00319	2	88.0968	126	6.81788	7	60.3581	61
BD14	S1_21549791	1	21549791	9.76428	7.8631e-06	0.15081	14.5463	2.0918e-06	0.35126	0.55448	3	75.7814	124	7.76108	8	68.1336	54
BD23	S1_5277614	1	5277614	12.9287	7.8789e-06	0.14003	25.9167	1.2645e-06	0.12136	0.72815	2	139.425	125	10.7842	7	91.8985	34
BD23	S1_5318576	1	5318576	12.9287	7.8789e-06	0.14003	25.9167	1.2645e-06	0.12136	0.72815	2	139.425	125	10.7842	7	91.8985	34
BD23	S1_5375053	1	5375053	12.9287	7.8789e-06	0.14003	25.9167	1.2645e-06	0.12136	0.72815	2	139.425	125	10.7842	7	91.8985	34
BD22	S3_18480240	3	18480240	12.9555	7.9055e-06	0.13427	7.43757	0.00732	17.477	5.5009e-05	2	250.291	122	19.3193	7	195.881	62
BD22	S3_18498939	3	18498939	12.9555	7.9055e-06	0.13427	7.43757	0.00732	17.477	5.5009e-05	2	250.291	122	19.3193	7	195.881	62
BD23	S1_6052016	1	6052016	12.9218	7.924e-06	0.13997	26.0277	1.2057e-06	0.01866	0.89157	2	139.363	125	10.7851	7	91.8809	34
BD22	S1_36607648	1	36607648	12.9516	7.9307e-06	0.13424	15.4442	0.00014088	9.40381	0.00267	2	250.23	122	19.3203	7	195.863	57
BD22	S1_26743378	1	26743378	12.9441	7.9799e-06	0.13417	23.6176	3.5056e-06	2.06594	0.15318	2	250.11	122	19.3223	7	195.829	57
BD22	S2_20352035	2	20352035	12.9441	7.9799e-06	0.13417	23.6176	3.5056e-06	2.06594	0.15318	2	250.11	122	19.3223	7	195.829	57
BD22	S2_20367693	2	20367693	12.9441	7.9799e-06	0.13417	23.6176	3.5056e-06	2.06594	0.15318	2	250.11	122	19.3223	7	195.829	57
BD22	S2_20402384	2	20402384	12.9441	7.9799e-06	0.13417	23.6176	3.5056e-06	2.06594	0.15318	2	250.11	122	19.3223	7	195.829	57
BD22	S4_15327131	4	15327131	12.9441	7.9799e-06	0.13417	23.6176	3.5056e-06	2.06594	0.15318	2	250.11	122	19.3223	7	195.829	57
BD22	S4_15327152	4	15327152	12.9441	7.9799e-06	0.13417	23.6176	3.5056e-06	2.06594	0.15318	2	250.11	122	19.3223	7	195.829	57
BD22	S4_24429617	4	24429617	12.9441	7.9799e-06	0.13417	23.6176	3.5056e-06	2.06594	0.15318	2	250.11	122	19.3223	7	195.829	57
BD22	S1_20535869	1	20535869	12.9337	8.0486e-06	0.13409	1.77573	0.18514	23.7631	3.317e-06	2	249.945	122	19.325	7	195.782	55
BD21	S1_6052016	1	6052016	12.8977	8.1514e-06	0.12732	25.8694	1.302e-06	0.11018	0.7405	2	163.114	124	12.6468	7	142.01	34
BD21	S1_7046918	1	7046918	12.8907	8.1987e-06	0.12726	25.9565	1.2543e-06	0.02705	0.86962	2	163.041	124	12.6479	7	141.989	35
BD13	S7_18135557	7	18135557	9.71995	8.2045e-06	0.13643	13.1897	6.2951e-06	2.4723	0.1184	3	229.555	125	23.6169	8	261.968	41
BD22	S1_8820464	1	8820464	9.75175	8.2215e-06	0.14924	14.4072	2.4151e-06	0.54763	0.46072	3	185.458	121	19.0179	8	178.369	41
BD12	S1_8564066	1	8564066	9.71779	8.2254e-06	0.15277	14.0335	3.145e-06	1.07057	0.30281	3	65.2617	125	6.71569	8	55.2622	58
BD21	S1_8958029	1	8958029	9.7331	8.2368e-06	0.14184	9.94841	9.8394e-05	8.15449	0.00504	3	121.148	123	12.447	8	128.911	41
BD14	S1_8883514	1	8883514	12.8741	8.2433e-06	0.1348	24.088	2.7892e-06	1.55435	0.21483	2	101.604	125	7.89209	7	74.4189	61
BD13	S7_16569799	7	16569799	12.8641	8.2449e-06	0.1223	21.3617	9.2148e-06	3.88167	0.05101	2	308.678	126	23.9954	7	289.205	55
BD23	S1_23733989	1	23733989	9.71934	8.2897e-06	0.15554	11.857	1.9271e-05	4.73542	0.03144	3	103.24	124	10.6222	8	84.2701	61
BD13	S2_5916816	2	5916816	9.71006	8.3006e-06	0.13631	2.25781	0.10879	23.7975	3.1906e-06	3	229.366	125	23.6214	8	261.897	58
BD22	S4_17736369	4	17736369	12.8946	8.313e-06	0.13375	25.9354	1.2891e-06	0.05334	0.81774	2	249.32	122	19.3353	7	195.603	57
BD22	S4_17736403	4	17736403	12.8946	8.313e-06	0.13375	25.9354	1.2891e-06	0.05334	0.81774	2	249.32	122	19.3353	7	195.603	57
BD22	S4_17853578	4	17853578	12.8946	8.313e-06	0.13375	25.9354	1.2891e-06	0.05334	0.81774	2	249.32	122	19.3353	7	195.603	57
BD13	S2_4396771	2	4396771	9.70304	8.3695e-06	0.13623	2.38711	0.09604	23.483	3.6604e-06	3	229.231	125	23.6247	8	261.847	58
BD22	S4_16363595	4	16363595	9.73538	8.3805e-06	0.14904	14.653	1.9803e-06	0.11323	0.73708	3	185.207	121	19.0241	8	178.275	30
BD25	S1_15412423	1	15412423	9.75065	8.4036e-06	0.14595	0.57244	0.56568	27.8509	5.9699e-07	3	141.05	119	14.4657	8	147.228	51
BD14	S1_5570751	1	5570751	9.70728	8.4081e-06	0.1501	14.5977	2.0064e-06	0.1297	0.71935	3	75.4232	124	7.76975	8	67.9993	34
BD22	S7_17184054	7	17184054	12.879	8.4207e-06	0.13362	9.4637	0.00258	15.2015	0.0001585	2	249.071	122	19.3393	7	195.532	54
BD22	S4_17549633	4	17549633	12.8788	8.4216e-06	0.13362	25.9666	1.272e-06	0.0018	0.96625	2	249.069	122	19.3394	7	195.531	57
BD13	S1_8449428	1	8449428	12.8367	8.4344e-06	0.12208	20.9819	1.092e-05	4.16806	0.04328	2	308.133	126	24.0041	7	289.05	41
BD22	S7_16569799	7	16569799	12.8749	8.4489e-06	0.13358	9.54117	0.00248	15.1138	0.00016518	2	249.006	122	19.3404	7	195.513	52
BD13	S1_14222883	1	14222883	12.8276	8.4983e-06	0.12201	6.74963	0.01048	18.002	4.24e-05	2	307.951	126	24.0069	7	288.998	55
BD21	S1_5519862	1	5519862	12.8421	8.5354e-06	0.12687	25.8627	1.3058e-06	0.02359	0.87817	2	162.532	124	12.6561	7	141.843	34
BD12	S3_24120795	3	24120795	9.68622	8.537e-06	0.15237	11.6035	2.3693e-05	5.09707	0.0257	3	65.0897	125	6.71982	8	55.1977	35
BD13	S7_16530965	7	16530965	12.8163	8.5783e-06	0.12192	24.0435	2.8218e-06	1.49538	0.22367	2	307.727	126	24.0105	7	288.934	53
BD13	S7_16613327	7	16613327	12.8163	8.5783e-06	0.12192	24.0435	2.8218e-06	1.49538	0.22367	2	307.727	126	24.0105	7	288.934	53
BD13	S7_16613340	7	16613340	12.8163	8.5783e-06	0.12192	24.0435	2.8218e-06	1.49538	0.22367	2	307.727	126	24.0105	7	288.934	53
BD13	S7_16644642	7	16644642	12.8163	8.5783e-06	0.12192	24.0435	2.8218e-06	1.49538	0.22367	2	307.727	126	24.0105	7	288.934	53
BD13	S2_6767194	2	6767194	9.68125	8.5872e-06	0.13599	1.75797	0.1766	24.862	2.0095e-06	3	228.813	125	23.6347	8	261.69	59
BD14	S7_14983843	7	14983843	9.68811	8.5999e-06	0.14986	14.1543	2.8772e-06	0.80085	0.37257	3	75.3025	124	7.77267	8	67.954	50
BD13	S1_19585419	1	19585419	9.67809	8.6192e-06	0.13595	6.869	0.00147	13.8908	0.00029222	3	228.753	125	23.6362	8	261.667	56
BD12	S6_26931078	6	26931078	9.67763	8.6239e-06	0.15226	13.8233	3.7359e-06	1.31676	0.25337	3	65.0428	125	6.72095	8	55.1802	65
BD12	S1_8835297	1	8835297	12.8067	8.6473e-06	0.13647	25.379	1.5802e-06	0.36185	0.54856	2	87.4467	126	6.8282	7	60.1723	42
BD13	S2_24379513	2	24379513	12.8059	8.6529e-06	0.12184	1.88318	0.17239	23.3965	3.7731e-06	2	307.519	126	24.0138	7	288.874	65
BD22	S4_15056938	4	15056938	12.846	8.6532e-06	0.13333	25.7173	1.4152e-06	0.15199	0.69732	2	248.544	122	19.348	7	195.381	28
BD13	S2_6728167	2	6728167	9.67385	8.6624e-06	0.1359	2.61657	0.07702	22.8797	4.7689e-06	3	228.671	125	23.6381	8	261.637	56
BD13	S2_6728172	2	6728172	9.67385	8.6624e-06	0.1359	2.61657	0.07702	22.8797	4.7689e-06	3	228.671	125	23.6381	8	261.637	56
BD13	S1_19396306	1	19396306	9.67187	8.6827e-06	0.13588	7.24958	0.00105	13.1216	0.0004229	3	228.633	125	23.639	8	261.623	56
BD13	S1_20760771	1	20760771	9.67187	8.6827e-06	0.13588	7.24958	0.00105	13.1216	0.0004229	3	228.633	125	23.639	8	261.623	56
BD14	S1_6147416	1	6147416	9.67832	8.6995e-06	0.14974	14.6319	1.9516e-06	0.00433	0.94762	3	75.2409	124	7.77416	8	67.9309	35
BD13	S7_16984049	7	16984049	12.7902	8.7666e-06	0.12172	23.8814	3.0288e-06	1.58839	0.20989	2	307.205	126	24.0188	7	288.784	54
BD22	S1_36180507	1	36180507	9.68728	8.8659e-06	0.14844	7.13	0.00118	13.3575	0.00038194	3	184.469	121	19.0424	8	177.999	48
BD13	S2_6767167	2	6767167	9.65074	8.9017e-06	0.13564	1.86741	0.15877	24.5202	2.33e-06	3	228.228	125	23.6487	8	261.471	60
BD21	S1_7095773	1	7095773	12.7888	8.9209e-06	0.12643	25.5944	1.4653e-06	0.15607	0.69348	2	161.972	124	12.6652	7	141.684	34
BD25	S1_8820464	1	8820464	9.69942	8.9211e-06	0.14534	14.1212	3.1084e-06	0.88339	0.34918	3	140.454	119	14.4807	8	147.005	41
BD23	S1_8221704	1	8221704	9.6509	8.9848e-06	0.15465	13.9076	3.5194e-06	1.11248	0.29359	3	102.651	124	10.6364	8	84.0491	34
BD13	S2_5763563	2	5763563	9.6427	8.9865e-06	0.13555	2.11219	0.12524	23.9348	3.0053e-06	3	228.073	125	23.6525	8	261.413	57
BD14	S4_6626866	4	6626866	9.64911	9.0038e-06	0.14937	14.5193	2.1381e-06	0.11444	0.73572	3	75.0567	124	7.77862	8	67.8619	57
BD13	S2_5387874	2	5387874	9.63939	9.0216e-06	0.13551	2.24157	0.11051	23.6298	3.4329e-06	3	228.01	125	23.654	8	261.389	57
BD14	S1_8376269	1	8376269	12.7613	9.0526e-06	0.13382	24.3687	2.4683e-06	1.1289	0.29006	2	100.864	125	7.90392	7	74.2076	62
BD14	S1_8403683	1	8403683	12.7613	9.0526e-06	0.13382	24.3687	2.4683e-06	1.1289	0.29006	2	100.864	125	7.90392	7	74.2076	62
BD14	S1_8489151	1	8489151	12.7613	9.0526e-06	0.13382	24.3687	2.4683e-06	1.1289	0.29006	2	100.864	125	7.90392	7	74.2076	62
BD14	S1_8489196	1	8489196	12.7613	9.0526e-06	0.13382	24.3687	2.4683e-06	1.1289	0.29006	2	100.864	125	7.90392	7	74.2076	62
BD14	S1_8543815	1	8543815	12.7613	9.0526e-06	0.13382	24.3687	2.4683e-06	1.1289	0.29006	2	100.864	125	7.90392	7	74.2076	62
BD14	S1_8579958	1	8579958	12.7613	9.0526e-06	0.13382	24.3687	2.4683e-06	1.1289	0.29006	2	100.864	125	7.90392	7	74.2076	62
BD22	S7_16761469	7	16761469	9.66506	9.0997e-06	0.14817	9.52662	0.00014308	8.73407	0.00375	3	184.128	121	19.0509	8	177.871	45
BD22	S1_36213145	1	36213145	12.7808	9.1324e-06	0.13277	14.9816	0.00017517	9.53982	0.00249	2	247.501	122	19.3651	7	195.083	57
BD22	S1_36241668	1	36241668	12.7808	9.1324e-06	0.13277	14.9816	0.00017517	9.53982	0.00249	2	247.501	122	19.3651	7	195.083	57
BD13	S8_13924792	8	13924792	21.3792	9.1433e-06	0.10392	21.3792	9.1433e-06	NaN	NaN	1	524.581	127	24.537	6	321.944	66
BD13	S3_18562801	3	18562801	9.62551	9.1704e-06	0.13535	10.6418	5.3658e-05	6.6403	0.01113	3	227.743	125	23.6604	8	261.289	61
BD24	S1_7052784	1	7052784	9.64865	9.185e-06	0.1581	9.47227	0.00014923	8.80002	0.00363	3	124.341	122	12.8869	8	98.4049	48
BD23	S1_5204192	1	5204192	9.63218	9.1851e-06	0.15441	14.5408	2.1011e-06	0.03862	0.84453	3	102.49	124	10.6403	8	83.9885	34
BD12	S1_7790145	1	7790145	9.62342	9.1931e-06	0.15157	14.453	2.2338e-06	0.1575	0.69215	3	64.7469	125	6.72805	8	55.0692	37
BD22	S4_2126023	4	2126023	12.7676	9.2321e-06	0.13266	9.40957	0.00266	15.0508	0.00017016	2	247.29	122	19.3685	7	195.023	55
BD22	S1_35816093	1	35816093	12.7657	9.2469e-06	0.13265	10.6766	0.00141	13.7482	0.00031577	2	247.259	122	19.369	7	195.014	57
BD22	S2_5759807	2	5759807	12.7621	9.2742e-06	0.13261	5.50519	0.02056	19.2043	2.5024e-05	2	247.202	122	19.37	7	194.998	54
BD14	S1_7046918	1	7046918	12.7316	9.2786e-06	0.13356	25.4846	1.5228e-06	0.15042	0.6988	2	100.669	125	7.90704	7	74.1519	35
BD12	S3_23505337	3	23505337	12.7168	9.3183e-06	0.13567	14.5237	0.00021468	9.89291	0.00207	2	86.9361	126	6.83631	7	60.0264	61
BD13	S1_7803609	1	7803609	12.7159	9.3251e-06	0.12113	22.9996	4.4589e-06	2.21266	0.13938	2	305.721	126	24.0423	7	288.36	41
BD22	S3_18364826	3	18364826	12.7554	9.3263e-06	0.13256	6.45878	0.01228	18.1513	4.0385e-05	2	247.094	122	19.3717	7	194.967	60
BD22	S2_7043685	2	7043685	9.64319	9.3359e-06	0.1479	3.15409	0.04618	21.5584	8.7865e-06	3	183.792	121	19.0592	8	177.745	58
BD22	S2_7043748	2	7043748	9.64319	9.3359e-06	0.1479	3.15409	0.04618	21.5584	8.7865e-06	3	183.792	121	19.0592	8	177.745	58
BD14	S1_6121056	1	6121056	9.61339	9.3906e-06	0.14892	13.2772	5.9064e-06	2.06042	0.15369	3	74.8313	124	7.78407	8	67.7773	38
BD13	S1_9705249	1	9705249	21.3091	9.434e-06	0.10363	21.3091	9.434e-06	NaN	NaN	1	523.107	127	24.5486	6	321.698	61
BD25	S1_18000871	1	18000871	9.64932	9.4585e-06	0.14473	1.53706	0.21921	25.2525	1.7919e-06	3	139.871	119	14.4954	8	146.786	48
BD13	S1_21740765	1	21740765	9.59561	9.4997e-06	0.13501	11.8096	1.9914e-05	4.50981	0.03567	3	227.168	125	23.6742	8	261.073	61
BD13	S1_9293353	1	9293353	9.59434	9.514e-06	0.13499	10.9657	4.0695e-05	5.9841	0.01583	3	227.144	125	23.6748	8	261.064	36
BD23	S1_34249352	1	34249352	9.60197	9.5178e-06	0.15401	14.0837	3.0478e-06	0.70502	0.40272	3	102.229	124	10.6466	8	83.8907	41
BD23	S1_21920211	1	21920211	12.6982	9.5393e-06	0.13796	21.6184	8.2719e-06	3.37124	0.06872	2	137.359	125	10.8172	7	91.3084	60
BD23	S1_21988215	1	21988215	12.6982	9.5393e-06	0.13796	21.6184	8.2719e-06	3.37124	0.06872	2	137.359	125	10.8172	7	91.3084	60
BD23	S1_5397320	1	5397320	9.59942	9.5465e-06	0.15398	14.4739	2.2185e-06	0.06668	0.79666	3	102.207	124	10.6472	8	83.8824	35
BD25	S1_20272153	1	20272153	12.7418	9.595e-06	0.12957	2.43603	0.12119	22.6124	5.5666e-06	2	187.826	120	14.7409	7	161.475	45
BD25	S1_20272174	1	20272174	12.7418	9.595e-06	0.12957	2.43603	0.12119	22.6124	5.5666e-06	2	187.826	120	14.7409	7	161.475	45
BD13	S1_8958029	1	8958029	9.58454	9.6247e-06	0.13488	13.2544	5.9671e-06	2.02842	0.15687	3	226.955	125	23.6793	8	260.993	41
BD13	S1_8432076	1	8432076	12.6777	9.627e-06	0.12083	20.2728	1.5015e-05	4.52053	0.03544	2	304.955	126	24.0545	7	288.142	41
BD13	S1_8432133	1	8432133	12.6777	9.627e-06	0.12083	20.2728	1.5015e-05	4.52053	0.03544	2	304.955	126	24.0545	7	288.142	41
BD13	S2_6148898	2	6148898	9.58304	9.6418e-06	0.13486	2.70575	0.0707	22.4178	5.8447e-06	3	226.926	125	23.68	8	260.982	57
BD22	S1_38912056	1	38912056	12.7078	9.7007e-06	0.13215	14.6546	0.00020446	9.7218	0.00227	2	246.331	122	19.3843	7	194.749	60
BD22	S1_38912136	1	38912136	12.7078	9.7007e-06	0.13215	14.6546	0.00020446	9.7218	0.00227	2	246.331	122	19.3843	7	194.749	60
BD22	S1_38912183	1	38912183	12.7078	9.7007e-06	0.13215	14.6546	0.00020446	9.7218	0.00227	2	246.331	122	19.3843	7	194.749	60
BD22	S1_36683784	1	36683784	12.6978	9.7815e-06	0.13206	14.8558	0.00018589	9.51172	0.00253	2	246.17	122	19.3869	7	194.703	58
BD22	S1_36777083	1	36777083	12.6978	9.7815e-06	0.13206	14.8558	0.00018589	9.51172	0.00253	2	246.17	122	19.3869	7	194.703	58
BD22	S7_17207746	7	17207746	12.6972	9.7865e-06	0.13206	13.4498	0.00036318	10.8657	0.00128	2	246.16	122	19.387	7	194.7	53
BD22	S4_17353764	4	17353764	9.60208	9.7968e-06	0.14739	13.8097	3.9235e-06	1.15228	0.28521	3	183.159	121	19.0749	8	177.507	53
BD23	S1_5935988	1	5935988	12.6656	9.8017e-06	0.13766	25.5156	1.5026e-06	0.01507	0.9025	2	137.066	125	10.8219	7	91.2245	34
BD13	S1_21590552	1	21590552	9.56388	9.8623e-06	0.13465	11.5985	2.3793e-05	4.79581	0.03039	3	226.557	125	23.6888	8	260.844	52
BD13	S1_21590577	1	21590577	9.56388	9.8623e-06	0.13465	11.5985	2.3793e-05	4.79581	0.03039	3	226.557	125	23.6888	8	260.844	52
BD22	S2_4563618	2	4563618	12.6868	9.8704e-06	0.13197	5.26761	0.02342	19.3214	2.3733e-05	2	245.995	122	19.3898	7	194.653	53
BD22	S7_16497431	7	16497431	12.6856	9.8807e-06	0.13196	9.23008	0.00291	15.0842	0.00016751	2	245.975	122	19.3901	7	194.647	51
BD22	S7_16574586	7	16574586	12.6856	9.8807e-06	0.13196	9.23008	0.00291	15.0842	0.00016751	2	245.975	122	19.3901	7	194.647	51
BD22	S7_16771287	7	16771287	12.6856	9.8807e-06	0.13196	9.23008	0.00291	15.0842	0.00016751	2	245.975	122	19.3901	7	194.647	51
BD22	S2_4762551	2	4762551	12.6854	9.8824e-06	0.13195	5.41543	0.02159	19.1559	2.5577e-05	2	245.971	122	19.3901	7	194.646	57
BD22	S2_4762581	2	4762581	12.6854	9.8824e-06	0.13195	5.41543	0.02159	19.1559	2.5577e-05	2	245.971	122	19.3901	7	194.646	57
BD22	S1_20749115	1	20749115	9.59364	9.8943e-06	0.14728	1.42894	0.24354	25.3526	1.6852e-06	3	183.029	121	19.0781	8	177.459	48
BD21	S1_5355191	1	5355191	9.57674	9.8986e-06	0.14	14.4818	2.2268e-06	0.00012101	0.99124	3	119.57	123	12.4855	8	128.319	34
BD14	S7_16602500	7	16602500	9.56711	9.917e-06	0.14834	13.6471	4.3569e-06	1.33423	0.25027	3	74.5388	124	7.79115	8	67.6676	52
BD22	S4_17430807	4	17430807	12.678	9.9428e-06	0.13189	25.5627	1.5122e-06	0.00096766	0.97523	2	245.853	122	19.3921	7	194.613	60
BD22	S4_17430815	4	17430815	12.678	9.9428e-06	0.13189	25.5627	1.5122e-06	0.00096766	0.97523	2	245.853	122	19.3921	7	194.613	60
BD22	S3_19562929	3	19562929	12.6778	9.9448e-06	0.13189	5.45921	0.02108	19.0933	2.6313e-05	2	245.849	122	19.3922	7	194.611	62
BD22	S3_17040828	3	17040828	12.6663	1.004e-05	0.13179	5.58726	0.01966	18.9309	2.8323e-05	2	245.665	122	19.3952	7	194.559	55
BD22	S2_2956240	2	2956240	12.6635	1.0063e-05	0.13177	4.86597	0.02925	19.7204	1.9825e-05	2	245.62	122	19.3959	7	194.546	55
BD14	S1_8877154	1	8877154	9.55202	1.0095e-05	0.14815	14.1089	2.9856e-06	0.54165	0.46314	3	74.4433	124	7.79346	8	67.6318	57
BD13	S1_23813758	1	23813758	12.6183	1.0115e-05	0.12035	21.5085	8.631e-06	3.33293	0.07027	2	303.764	126	24.0734	7	287.801	65
BD22	S2_4187870	2	4187870	12.6535	1.0146e-05	0.13168	4.95853	0.02778	19.5987	2.0941e-05	2	245.46	122	19.3985	7	194.5	55
BD22	S2_5716454	2	5716454	12.6535	1.0146e-05	0.13168	4.95853	0.02778	19.5987	2.0941e-05	2	245.46	122	19.3985	7	194.5	55
BD23	S1_8376269	1	8376269	12.6226	1.0159e-05	0.13728	21.3354	9.3829e-06	3.4884	0.06414	2	136.678	125	10.8281	7	91.1138	61
BD23	S1_8403683	1	8403683	12.6226	1.0159e-05	0.13728	21.3354	9.3829e-06	3.4884	0.06414	2	136.678	125	10.8281	7	91.1138	61
BD23	S1_8489151	1	8489151	12.6226	1.0159e-05	0.13728	21.3354	9.3829e-06	3.4884	0.06414	2	136.678	125	10.8281	7	91.1138	61
BD23	S1_8489196	1	8489196	12.6226	1.0159e-05	0.13728	21.3354	9.3829e-06	3.4884	0.06414	2	136.678	125	10.8281	7	91.1138	61
BD23	S1_8543815	1	8543815	12.6226	1.0159e-05	0.13728	21.3354	9.3829e-06	3.4884	0.06414	2	136.678	125	10.8281	7	91.1138	61
BD23	S1_8579958	1	8579958	12.6226	1.0159e-05	0.13728	21.3354	9.3829e-06	3.4884	0.06414	2	136.678	125	10.8281	7	91.1138	61
BD22	S2_4544689	2	4544689	12.6437	1.0229e-05	0.1316	4.99541	0.02722	19.5391	2.1512e-05	2	245.302	122	19.4011	7	194.455	54
BD14	S7_14940929	7	14940929	12.6124	1.0245e-05	0.13252	23.1803	4.1484e-06	1.88222	0.17254	2	99.8852	125	7.91959	7	73.9279	54
BD14	S1_5204436	1	5204436	9.53647	1.0282e-05	0.14796	14.379	2.3961e-06	0.06619	0.7974	3	74.3448	124	7.79584	8	67.5949	35
BD21	S1_5397380	1	5397380	12.6168	1.029e-05	0.12502	25.43	1.5727e-06	0.00589	0.93894	2	160.162	124	12.6944	7	141.166	36
BD13	S1_23532831	1	23532831	9.52766	1.0293e-05	0.13423	11.2655	3.1542e-05	5.2857	0.02316	3	225.859	125	23.7056	8	260.582	66
BD14	S4_6430446	4	6430446	9.53462	1.0304e-05	0.14793	14.3221	2.5097e-06	0.15369	0.69571	3	74.3331	124	7.79612	8	67.5905	55
BD21	S1_6051867	1	6051867	12.6147	1.0308e-05	0.125	25.1111	1.8044e-06	0.26585	0.60705	2	160.141	124	12.6947	7	141.16	36
BD21	S1_6051895	1	6051895	12.6147	1.0308e-05	0.125	25.1111	1.8044e-06	0.26585	0.60705	2	160.141	124	12.6947	7	141.16	36
BD22	S4_16663598	4	16663598	9.55864	1.0309e-05	0.14685	8.84622	0.00025847	9.71904	0.00228	3	182.489	121	19.0915	8	177.256	52
BD22	S1_38961682	1	38961682	12.6337	1.0314e-05	0.13151	10.325	0.00168	13.8627	0.00029897	2	245.142	122	19.4037	7	194.409	60
BD14	S1_18631243	1	18631243	12.5979	1.037e-05	0.1324	1.92914	0.1673	22.9309	4.6628e-06	2	99.7894	125	7.92112	7	73.9005	56
BD22	S7_17968684	7	17968684	12.6273	1.037e-05	0.13145	13.8974	0.00029311	10.3056	0.0017	2	245.038	122	19.4055	7	194.38	48
BD22	S3_20134500	3	20134500	12.6213	1.0421e-05	0.1314	5.64695	0.01903	18.7794	3.0338e-05	2	244.942	122	19.407	7	194.352	59
BD21	S1_9293360	1	9293360	9.53289	1.0423e-05	0.13948	13.372	5.5114e-06	1.70302	0.19433	3	119.126	123	12.4963	8	128.152	36
BD22	S2_2841002	2	2841002	12.6134	1.0489e-05	0.13133	5.0345	0.02664	19.4376	2.252e-05	2	244.815	122	19.4091	7	194.316	52
BD22	S2_2841008	2	2841008	12.6134	1.0489e-05	0.13133	5.0345	0.02664	19.4376	2.252e-05	2	244.815	122	19.4091	7	194.316	52
BD22	S2_2854922	2	2854922	12.6134	1.0489e-05	0.13133	5.0345	0.02664	19.4376	2.252e-05	2	244.815	122	19.4091	7	194.316	52
BD22	S2_4790950	2	4790950	12.6134	1.0489e-05	0.13133	5.0345	0.02664	19.4376	2.252e-05	2	244.815	122	19.4091	7	194.316	52
BD22	S2_4848628	2	4848628	12.6134	1.0489e-05	0.13133	5.0345	0.02664	19.4376	2.252e-05	2	244.815	122	19.4091	7	194.316	52
BD22	S2_4852128	2	4852128	12.6134	1.0489e-05	0.13133	5.0345	0.02664	19.4376	2.252e-05	2	244.815	122	19.4091	7	194.316	52
BD22	S2_4852625	2	4852625	12.6134	1.0489e-05	0.13133	5.0345	0.02664	19.4376	2.252e-05	2	244.815	122	19.4091	7	194.316	52
BD22	S2_4852663	2	4852663	12.6134	1.0489e-05	0.13133	5.0345	0.02664	19.4376	2.252e-05	2	244.815	122	19.4091	7	194.316	52
BD22	S2_4852676	2	4852676	12.6134	1.0489e-05	0.13133	5.0345	0.02664	19.4376	2.252e-05	2	244.815	122	19.4091	7	194.316	52
BD22	S1_9551122	1	9551122	9.54214	1.0511e-05	0.14664	12.546	1.1092e-05	3.10208	0.08072	3	182.234	121	19.0978	8	177.161	48
BD21	S1_5532825	1	5532825	12.5907	1.0515e-05	0.1248	25.3712	1.613e-06	0.01102	0.91656	2	159.887	124	12.6988	7	141.088	34
BD21	S1_5536078	1	5536078	12.5907	1.0515e-05	0.1248	25.3712	1.613e-06	0.01102	0.91656	2	159.887	124	12.6988	7	141.088	34
BD23	S1_23454930	1	23454930	9.51438	1.0553e-05	0.15287	11.9615	1.7651e-05	4.03859	0.04664	3	101.471	124	10.665	8	83.6064	65
BD22	S4_16842544	4	16842544	12.6045	1.0567e-05	0.13126	22.487	5.7509e-06	2.45594	0.11967	2	244.672	122	19.4114	7	194.275	59
BD22	S4_17430839	4	17430839	12.6044	1.0568e-05	0.13126	25.4153	1.6109e-06	0.00014831	0.9903	2	244.67	122	19.4115	7	194.275	58
BD22	S3_18146055	3	18146055	9.5365	1.058e-05	0.14657	5.06319	0.00772	17.1432	6.4451e-05	3	182.147	121	19.1	8	177.128	58
BD24	S1_7803609	1	7803609	12.592	1.059e-05	0.14011	24.9468	1.9537e-06	0.36495	0.54688	2	165.295	123	13.1271	7	106.401	40
BD13	S1_7913123	1	7913123	12.5624	1.0598e-05	0.11991	22.656	5.1881e-06	2.24637	0.13643	2	302.643	126	24.0912	7	287.481	42
BD13	S1_21610042	1	21610042	9.50278	1.06e-05	0.13395	11.596	2.3843e-05	4.64528	0.03306	3	225.379	125	23.7171	8	260.402	59
BD14	S1_7913020	1	7913020	9.50709	1.0645e-05	0.14758	13.8024	3.8358e-06	0.93153	0.33634	3	74.1586	124	7.80035	8	67.5251	60
BD14	S1_9235766	1	9235766	12.5592	1.0709e-05	0.13206	23.7381	3.2492e-06	1.32	0.25279	2	99.5341	125	7.9252	7	73.8276	61
BD22	S1_36208670	1	36208670	9.52544	1.0719e-05	0.14644	6.88443	0.00147	13.4072	0.00037294	3	181.976	121	19.1042	8	177.064	58
BD22	S1_36208837	1	36208837	9.52544	1.0719e-05	0.14644	6.88443	0.00147	13.4072	0.00037294	3	181.976	121	19.1042	8	177.064	58
BD22	S3_19563502	3	19563502	12.583	1.0758e-05	0.13107	5.13202	0.02524	19.2715	2.4275e-05	2	244.325	122	19.4171	7	194.176	61
BD22	S3_19633095	3	19633095	12.583	1.0758e-05	0.13107	5.13202	0.02524	19.2715	2.4275e-05	2	244.325	122	19.4171	7	194.176	61
BD22	S2_7987533	2	7987533	12.5759	1.0821e-05	0.13101	4.37304	0.03857	20.0997	1.6718e-05	2	244.211	122	19.419	7	194.143	55
BD22	S1_36583958	1	36583958	9.5172	1.0823e-05	0.14633	6.91153	0.00143	13.3314	0.00038676	3	181.849	121	19.1074	8	177.016	59
BD25	S1_8671557	1	8671557	9.5315	1.0856e-05	0.14331	14.2947	2.7015e-06	0.19655	0.65833	3	138.494	119	14.5301	8	146.27	40
BD21	S1_18631275	1	18631275	12.5516	1.0863e-05	0.12448	1.012	0.31637	23.9057	3.0677e-06	2	159.474	124	12.7055	7	140.97	54
BD22	S2_6794593	2	6794593	12.5691	1.0881e-05	0.13095	4.42929	0.03736	20.0239	1.7296e-05	2	244.103	122	19.4208	7	194.112	56
BD22	S2_6884782	2	6884782	12.5691	1.0881e-05	0.13095	4.42929	0.03736	20.0239	1.7296e-05	2	244.103	122	19.4208	7	194.112	56
BD22	S2_4848186	2	4848186	12.5674	1.0897e-05	0.13094	4.64377	0.03312	19.782	1.9283e-05	2	244.075	122	19.4212	7	194.105	53
BD14	S1_8221704	1	8221704	9.48635	1.0908e-05	0.14732	13.5155	4.8541e-06	1.35191	0.24718	3	74.027	124	7.80353	8	67.4757	34
BD12	S5_6557977	5	6557977	9.47111	1.1005e-05	0.14961	13.5487	4.6814e-06	1.26001	0.2638	3	63.9119	125	6.74809	8	54.7561	58
BD12	S5_6558019	5	6558019	9.47111	1.1005e-05	0.14961	13.5487	4.6814e-06	1.26001	0.2638	3	63.9119	125	6.74809	8	54.7561	58
BD14	S1_5397350	1	5397350	9.47805	1.1016e-05	0.14722	14.1519	2.8828e-06	0.29092	0.5906	3	73.9744	124	7.8048	8	67.456	35
BD24	S1_7913123	1	7913123	12.5405	1.1052e-05	0.13964	24.8027	2.0791e-06	0.39861	0.52898	2	164.735	123	13.1362	7	106.241	41
BD22	S3_19606853	3	19606853	12.5495	1.106e-05	0.13078	4.95177	0.02789	19.4062	2.2842e-05	2	243.786	122	19.426	7	194.022	62
BD12	S1_8820165	1	8820165	12.5081	1.1088e-05	0.13381	24.6653	2.1525e-06	0.45645	0.50053	2	85.7455	126	6.85521	7	59.6863	42
BD22	S1_38904565	1	38904565	12.5455	1.1097e-05	0.13075	14.1831	0.00025577	9.88355	0.00209	2	243.722	122	19.427	7	194.004	61
BD22	S1_38904610	1	38904610	12.5455	1.1097e-05	0.13075	14.1831	0.00025577	9.88355	0.00209	2	243.722	122	19.427	7	194.004	61
BD22	S1_38904617	1	38904617	12.5455	1.1097e-05	0.13075	14.1831	0.00025577	9.88355	0.00209	2	243.722	122	19.427	7	194.004	61
BD23	S1_7046918	1	7046918	12.5145	1.1115e-05	0.1363	24.7245	2.115e-06	0.41859	0.51883	2	135.704	125	10.8437	7	90.8353	35
BD23	S1_7992240	1	7992240	12.5138	1.1122e-05	0.13629	20.9075	1.1359e-05	3.67608	0.05748	2	135.697	125	10.8438	7	90.8335	61
BD23	S1_8083087	1	8083087	12.5138	1.1122e-05	0.13629	20.9075	1.1359e-05	3.67608	0.05748	2	135.697	125	10.8438	7	90.8335	61
BD23	S1_8123621	1	8123621	12.5138	1.1122e-05	0.13629	20.9075	1.1359e-05	3.67608	0.05748	2	135.697	125	10.8438	7	90.8335	61
BD23	S1_8123673	1	8123673	12.5138	1.1122e-05	0.13629	20.9075	1.1359e-05	3.67608	0.05748	2	135.697	125	10.8438	7	90.8335	61
BD23	S1_8123706	1	8123706	12.5138	1.1122e-05	0.13629	20.9075	1.1359e-05	3.67608	0.05748	2	135.697	125	10.8438	7	90.8335	61
BD23	S1_8123763	1	8123763	12.5138	1.1122e-05	0.13629	20.9075	1.1359e-05	3.67608	0.05748	2	135.697	125	10.8438	7	90.8335	61
BD23	S1_8123782	1	8123782	12.5138	1.1122e-05	0.13629	20.9075	1.1359e-05	3.67608	0.05748	2	135.697	125	10.8438	7	90.8335	61
BD23	S1_8123809	1	8123809	12.5138	1.1122e-05	0.13629	20.9075	1.1359e-05	3.67608	0.05748	2	135.697	125	10.8438	7	90.8335	61
BD23	S1_8127489	1	8127489	12.5138	1.1122e-05	0.13629	20.9075	1.1359e-05	3.67608	0.05748	2	135.697	125	10.8438	7	90.8335	61
BD23	S1_8127615	1	8127615	12.5138	1.1122e-05	0.13629	20.9075	1.1359e-05	3.67608	0.05748	2	135.697	125	10.8438	7	90.8335	61
BD23	S1_8163654	1	8163654	12.5138	1.1122e-05	0.13629	20.9075	1.1359e-05	3.67608	0.05748	2	135.697	125	10.8438	7	90.8335	61
BD23	S1_8165070	1	8165070	12.5138	1.1122e-05	0.13629	20.9075	1.1359e-05	3.67608	0.05748	2	135.697	125	10.8438	7	90.8335	61
BD12	S6_21277212	6	21277212	9.4599	1.1152e-05	0.14947	6.50059	0.00206	14.0337	0.00027292	3	63.8503	125	6.74957	8	54.733	58
BD12	S1_23860160	1	23860160	9.45821	1.1174e-05	0.14945	7.15346	0.00114	12.7352	0.00050982	3	63.841	125	6.74979	8	54.7295	52
BD23	S1_6810104	1	6810104	12.5068	1.1187e-05	0.13623	25.1304	1.7743e-06	0.06884	0.79347	2	135.634	125	10.8448	7	90.8153	37
BD12	S1_9672329	1	9672329	9.45703	1.119e-05	0.14943	13.5423	4.7062e-06	1.23585	0.26841	3	63.8345	125	6.74995	8	54.727	54
BD12	S1_9672376	1	9672376	9.45703	1.119e-05	0.14943	13.5423	4.7062e-06	1.23585	0.26841	3	63.8345	125	6.74995	8	54.727	54
BD13	S1_9072981	1	9072981	12.4945	1.1215e-05	0.11937	23.0674	4.3279e-06	1.77996	0.18456	2	301.278	126	24.1129	7	287.091	41
BD22	S2_10607885	2	10607885	12.5319	1.1222e-05	0.13063	4.24692	0.04143	20.1555	1.6304e-05	2	243.503	122	19.4306	7	193.941	56
BD22	S2_10607896	2	10607896	12.5319	1.1222e-05	0.13063	4.24692	0.04143	20.1555	1.6304e-05	2	243.503	122	19.4306	7	193.941	56
BD22	S2_11933336	2	11933336	12.5319	1.1222e-05	0.13063	4.24692	0.04143	20.1555	1.6304e-05	2	243.503	122	19.4306	7	193.941	56
BD22	S2_11933366	2	11933366	12.5319	1.1222e-05	0.13063	4.24692	0.04143	20.1555	1.6304e-05	2	243.503	122	19.4306	7	193.941	56
BD22	S2_4747098	2	4747098	12.5317	1.1225e-05	0.13063	4.51078	0.03568	19.8609	1.8611e-05	2	243.499	122	19.4307	7	193.94	54
BD23	S1_6083110	1	6083110	9.4621	1.1225e-05	0.15219	14.2081	2.7537e-06	0.16083	0.68908	3	101.017	124	10.676	8	83.4363	34
BD13	S1_23995653	1	23995653	12.4922	1.1236e-05	0.11935	18.0859	4.0605e-05	6.16331	0.01436	2	301.233	126	24.1136	7	287.078	64
BD23	S1_9761729	1	9761729	9.46081	1.1242e-05	0.15217	12.441	1.1818e-05	3.08534	0.08147	3	101.006	124	10.6762	8	83.4321	56
BD23	S1_5397350	1	5397350	9.46071	1.1244e-05	0.15217	14.2729	2.6122e-06	0.05268	0.81883	3	101.005	124	10.6762	8	83.4318	34
BD12	S1_7793201	1	7793201	9.44972	1.1287e-05	0.14934	14.073	3.0453e-06	0.34873	0.5559	3	63.7942	125	6.75091	8	54.7119	34
BD22	S2_4848532	2	4848532	12.525	1.1287e-05	0.13057	4.48798	0.03615	19.8734	1.8507e-05	2	243.391	122	19.4324	7	193.909	53
BD22	S2_4848623	2	4848623	12.525	1.1287e-05	0.13057	4.48798	0.03615	19.8734	1.8507e-05	2	243.391	122	19.4324	7	193.909	53
BD12	S1_8432076	1	8432076	12.4867	1.1288e-05	0.13362	23.4936	3.589e-06	1.40481	0.23815	2	85.623	126	6.85715	7	59.6512	41
BD12	S1_8432133	1	8432133	12.4867	1.1288e-05	0.13362	23.4936	3.589e-06	1.40481	0.23815	2	85.623	126	6.85715	7	59.6512	41
BD22	S2_4762602	2	4762602	12.5243	1.1293e-05	0.13056	4.62776	0.03341	19.7167	1.9858e-05	2	243.381	122	19.4326	7	193.906	59
BD22	S2_5759708	2	5759708	12.5148	1.1383e-05	0.13048	4.34684	0.03915	20.011	1.7397e-05	2	243.228	122	19.4351	7	193.862	55
BD22	S2_5326760	2	5326760	12.5141	1.139e-05	0.13048	4.27543	0.04076	20.0892	1.6797e-05	2	243.215	122	19.4353	7	193.859	54
BD12	S1_23522447	1	23522447	12.4715	1.1433e-05	0.13349	13.6357	0.00032827	10.3078	0.00168	2	85.5359	126	6.85853	7	59.6264	66
BD22	S3_17892306	3	17892306	12.5069	1.1458e-05	0.13041	8.93875	0.00337	15.0537	0.00016993	2	243.099	122	19.4372	7	193.826	60
BD22	S3_17910190	3	17910190	12.5069	1.1458e-05	0.13041	8.93875	0.00337	15.0537	0.00016993	2	243.099	122	19.4372	7	193.826	60
BD22	S3_17910345	3	17910345	12.5069	1.1458e-05	0.13041	8.93875	0.00337	15.0537	0.00016993	2	243.099	122	19.4372	7	193.826	60
BD22	S3_17910358	3	17910358	12.5069	1.1458e-05	0.13041	8.93875	0.00337	15.0537	0.00016993	2	243.099	122	19.4372	7	193.826	60
BD22	S1_36660740	1	36660740	12.5046	1.148e-05	0.13039	14.477	0.00022243	9.52836	0.0025	2	243.062	122	19.4379	7	193.815	57
BD22	S1_36683872	1	36683872	12.5046	1.148e-05	0.13039	14.477	0.00022243	9.52836	0.0025	2	243.062	122	19.4379	7	193.815	57
BD13	S1_8227734	1	8227734	12.464	1.1504e-05	0.11913	21.0822	1.0441e-05	3.44071	0.06595	2	300.665	126	24.1226	7	286.916	42
BD23	S1_8883514	1	8883514	12.4686	1.1548e-05	0.13588	20.7399	1.2245e-05	3.74546	0.05521	2	135.289	125	10.8503	7	90.7168	61
BD12	S7_330398	7	330398	12.4571	1.157e-05	0.13336	23.3822	3.7688e-06	1.44927	0.2309	2	85.4537	126	6.85984	7	59.6029	13
BD23	S1_22194813	1	22194813	12.4648	1.1586e-05	0.13584	25.0318	1.8516e-06	0.08041	0.77721	2	135.254	125	10.8509	7	90.7067	48
BD22	S2_5758201	2	5758201	12.4886	1.1633e-05	0.13026	4.13364	0.04419	20.1984	1.5994e-05	2	242.805	122	19.4421	7	193.742	56
BD22	S2_3039778	2	3039778	12.4746	1.1769e-05	0.13013	3.76193	0.05472	20.5882	1.3434e-05	2	242.579	122	19.4458	7	193.677	53
BD22	S7_16553875	7	16553875	12.4715	1.1799e-05	0.13011	11.6567	0.00086695	12.2227	0.00065907	2	242.529	122	19.4466	7	193.663	51
BD22	S7_16568663	7	16568663	12.4715	1.1799e-05	0.13011	11.6567	0.00086695	12.2227	0.00065907	2	242.529	122	19.4466	7	193.663	51
BD22	S7_16575305	7	16575305	12.4715	1.1799e-05	0.13011	11.6567	0.00086695	12.2227	0.00065907	2	242.529	122	19.4466	7	193.663	51
BD22	S7_16721567	7	16721567	12.4715	1.1799e-05	0.13011	11.6567	0.00086695	12.2227	0.00065907	2	242.529	122	19.4466	7	193.663	51
BD12	S1_40489777	1	40489777	9.41194	1.1803e-05	0.14885	9.69137	0.00012163	7.80608	0.00603	3	63.5862	125	6.75591	8	54.6339	55
BD12	S1_40489828	1	40489828	9.41194	1.1803e-05	0.14885	9.69137	0.00012163	7.80608	0.00603	3	63.5862	125	6.75591	8	54.6339	55
BD13	S1_19865366	1	19865366	12.4299	1.1836e-05	0.11885	9.33907	0.00273	14.526	0.00021514	2	299.977	126	24.1335	7	286.719	57
BD23	S1_23435866	1	23435866	12.4374	1.1853e-05	0.1356	20.1343	1.6074e-05	4.22511	0.04191	2	135.006	125	10.8549	7	90.6359	66
BD23	S1_23480037	1	23480037	12.4374	1.1853e-05	0.1356	20.1343	1.6074e-05	4.22511	0.04191	2	135.006	125	10.8549	7	90.6359	66
BD22	S2_4630086	2	4630086	12.4655	1.1859e-05	0.13006	4.14129	0.044	20.1451	1.6381e-05	2	242.431	122	19.4482	7	193.635	54
BD12	S1_9715480	1	9715480	9.40733	1.1867e-05	0.14879	14.116	2.94e-06	0.17489	0.67652	3	63.5608	125	6.75652	8	54.6244	51
BD24	S1_8798164	1	8798164	9.42647	1.1927e-05	0.15514	12.0916	1.6064e-05	3.58738	0.06059	3	122.016	122	12.944	8	97.5332	37
BD22	S3_16789747	3	16789747	12.4556	1.1956e-05	0.12997	4.8302	0.02984	19.3601	2.3323e-05	2	242.272	122	19.4508	7	193.589	55
BD13	S1_7739647	1	7739647	12.4149	1.1985e-05	0.11873	19.0585	2.6024e-05	5.1488	0.02496	2	299.675	126	24.1383	7	286.633	63
BD22	S2_4187648	2	4187648	12.4506	1.2006e-05	0.12993	3.87968	0.05112	20.4093	1.4552e-05	2	242.191	122	19.4521	7	193.566	56
BD22	S2_5597343	2	5597343	12.4506	1.2006e-05	0.12993	3.87968	0.05112	20.4093	1.4552e-05	2	242.191	122	19.4521	7	193.566	56
BD22	S2_5845914	2	5845914	12.4506	1.2006e-05	0.12993	3.87968	0.05112	20.4093	1.4552e-05	2	242.191	122	19.4521	7	193.566	56
BD22	S2_5907647	2	5907647	12.4506	1.2006e-05	0.12993	3.87968	0.05112	20.4093	1.4552e-05	2	242.191	122	19.4521	7	193.566	56
BD22	S2_5913169	2	5913169	12.4506	1.2006e-05	0.12993	3.87968	0.05112	20.4093	1.4552e-05	2	242.191	122	19.4521	7	193.566	56
BD22	S2_5933981	2	5933981	12.4506	1.2006e-05	0.12993	3.87968	0.05112	20.4093	1.4552e-05	2	242.191	122	19.4521	7	193.566	56
BD22	S2_5934009	2	5934009	12.4506	1.2006e-05	0.12993	3.87968	0.05112	20.4093	1.4552e-05	2	242.191	122	19.4521	7	193.566	56
BD22	S2_5935025	2	5935025	12.4506	1.2006e-05	0.12993	3.87968	0.05112	20.4093	1.4552e-05	2	242.191	122	19.4521	7	193.566	56
BD22	S2_5938207	2	5938207	12.4506	1.2006e-05	0.12993	3.87968	0.05112	20.4093	1.4552e-05	2	242.191	122	19.4521	7	193.566	56
BD22	S2_5938212	2	5938212	12.4506	1.2006e-05	0.12993	3.87968	0.05112	20.4093	1.4552e-05	2	242.191	122	19.4521	7	193.566	56
BD22	S3_22514626	3	22514626	12.4495	1.2017e-05	0.12992	3.4892	0.06415	20.8469	1.197e-05	2	242.173	122	19.4524	7	193.561	54
BD23	S1_23920187	1	23920187	12.4172	1.2054e-05	0.13541	19.55	2.0928e-05	4.70895	0.0319	2	134.824	125	10.8578	7	90.5838	65
BD14	S7_16386569	7	16386569	12.4124	1.2103e-05	0.13077	24.3457	2.4932e-06	0.5635	0.45426	2	98.5639	125	7.94073	7	73.5503	54
BD13	S1_7914659	1	7914659	9.38808	1.2141e-05	0.13263	12.4248	1.1886e-05	2.93327	0.08925	3	223.158	125	23.7704	8	259.57	40
BD22	S7_16530965	7	16530965	12.4361	1.2151e-05	0.1298	13.2459	0.00040058	10.5933	0.00147	2	241.957	122	19.456	7	193.499	50
BD22	S7_16613327	7	16613327	12.4361	1.2151e-05	0.1298	13.2459	0.00040058	10.5933	0.00147	2	241.957	122	19.456	7	193.499	50
BD22	S7_16613340	7	16613340	12.4361	1.2151e-05	0.1298	13.2459	0.00040058	10.5933	0.00147	2	241.957	122	19.456	7	193.499	50
BD22	S7_16644642	7	16644642	12.4361	1.2151e-05	0.1298	13.2459	0.00040058	10.5933	0.00147	2	241.957	122	19.456	7	193.499	50
BD22	S7_16732874	7	16732874	12.4361	1.2151e-05	0.1298	13.2459	0.00040058	10.5933	0.00147	2	241.957	122	19.456	7	193.499	50
BD22	S2_5909580	2	5909580	12.4314	1.2199e-05	0.12976	3.68883	0.05709	20.5866	1.3443e-05	2	241.881	122	19.4572	7	193.478	57
BD22	S4_15026513	4	15026513	12.4253	1.2261e-05	0.12971	24.7812	2.1165e-06	0.2254	0.63581	2	241.781	122	19.4588	7	193.449	27
BD21	S1_5459661	1	5459661	12.4029	1.2295e-05	0.12325	25.0024	1.8911e-06	0.00278	0.95803	2	157.899	124	12.7309	7	140.52	35
BD22	S2_2880501	2	2880501	12.422	1.2295e-05	0.12968	3.90451	0.0504	20.326	1.5105e-05	2	241.728	122	19.4597	7	193.434	53
BD22	S2_2880561	2	2880561	12.422	1.2295e-05	0.12968	3.90451	0.0504	20.326	1.5105e-05	2	241.728	122	19.4597	7	193.434	53
BD22	S2_4754349	2	4754349	12.422	1.2295e-05	0.12968	3.90451	0.0504	20.326	1.5105e-05	2	241.728	122	19.4597	7	193.434	53
BD22	S2_4790974	2	4790974	12.422	1.2295e-05	0.12968	3.90451	0.0504	20.326	1.5105e-05	2	241.728	122	19.4597	7	193.434	53
BD22	S2_4842145	2	4842145	12.422	1.2295e-05	0.12968	3.90451	0.0504	20.326	1.5105e-05	2	241.728	122	19.4597	7	193.434	53
BD12	S6_6628606	6	6628606	9.37687	1.2303e-05	0.1484	8.11675	0.00048331	10.6534	0.00142	3	63.3928	125	6.76055	8	54.5614	61
BD21	S1_8083759	1	8083759	9.39151	1.2314e-05	0.13779	13.3566	5.5815e-06	1.37948	0.24246	3	117.688	123	12.5314	8	127.613	42
BD23	S1_9072981	1	9072981	12.3895	1.2336e-05	0.13516	22.6644	5.2053e-06	1.94471	0.16563	2	134.573	125	10.8618	7	90.5121	41
BD14	S1_34256000	1	34256000	12.3861	1.2372e-05	0.13054	23.5123	3.5866e-06	1.21902	0.27167	2	98.3892	125	7.94352	7	73.5004	61
BD14	S1_34278880	1	34278880	12.3861	1.2372e-05	0.13054	23.5123	3.5866e-06	1.21902	0.27167	2	98.3892	125	7.94352	7	73.5004	61
BD22	S2_5387919	2	5387919	12.4134	1.2383e-05	0.1296	3.6929	0.05696	20.5469	1.3684e-05	2	241.589	122	19.462	7	193.394	56
BD22	S2_2574155	2	2574155	12.4122	1.2395e-05	0.12959	3.68101	0.05735	20.5581	1.3616e-05	2	241.57	122	19.4623	7	193.389	55
BD13	S1_18271324	1	18271324	12.3725	1.2418e-05	0.11839	10.891	0.00125	12.8387	0.0004836	2	298.818	126	24.1519	7	286.388	59
BD24	S1_7914659	1	7914659	9.39225	1.2418e-05	0.15469	13.8771	3.6778e-06	0.5288	0.4685	3	121.656	122	12.9529	8	97.3983	39
BD14	S7_16732127	7	16732127	9.37621	1.2424e-05	0.14593	13.1565	6.5252e-06	1.67371	0.19817	3	73.3264	124	7.82048	8	67.213	53
BD22	S2_6794608	2	6794608	12.4057	1.2462e-05	0.12954	3.41217	0.06712	20.8486	1.196e-05	2	241.465	122	19.464	7	193.359	57
BD22	S2_6799692	2	6799692	12.4057	1.2462e-05	0.12954	3.41217	0.06712	20.8486	1.196e-05	2	241.465	122	19.464	7	193.359	57
BD22	S2_6799797	2	6799797	12.4057	1.2462e-05	0.12954	3.41217	0.06712	20.8486	1.196e-05	2	241.465	122	19.464	7	193.359	57
BD22	S2_6806731	2	6806731	12.4057	1.2462e-05	0.12954	3.41217	0.06712	20.8486	1.196e-05	2	241.465	122	19.464	7	193.359	57
BD22	S2_6811784	2	6811784	12.4057	1.2462e-05	0.12954	3.41217	0.06712	20.8486	1.196e-05	2	241.465	122	19.464	7	193.359	57
BD23	S1_21590552	1	21590552	9.37294	1.2472e-05	0.15102	12.0962	1.5766e-05	3.45193	0.06555	3	100.241	124	10.6947	8	83.1453	51
BD23	S1_21590577	1	21590577	9.37294	1.2472e-05	0.15102	12.0962	1.5766e-05	3.45193	0.06555	3	100.241	124	10.6947	8	83.1453	51
BD22	S2_6693847	2	6693847	12.3993	1.2528e-05	0.12948	3.45217	0.06556	20.791	1.2271e-05	2	241.362	122	19.4657	7	193.329	56
BD22	S2_7249451	2	7249451	12.399	1.2532e-05	0.12948	3.28906	0.07218	20.9748	1.1307e-05	2	241.356	122	19.4658	7	193.328	56
BD22	S2_7249474	2	7249474	12.399	1.2532e-05	0.12948	3.28906	0.07218	20.9748	1.1307e-05	2	241.356	122	19.4658	7	193.328	56
BD22	S2_9116452	2	9116452	12.399	1.2532e-05	0.12948	3.28906	0.07218	20.9748	1.1307e-05	2	241.356	122	19.4658	7	193.328	56
BD22	S2_9135009	2	9135009	12.399	1.2532e-05	0.12948	3.28906	0.07218	20.9748	1.1307e-05	2	241.356	122	19.4658	7	193.328	56
BD22	S2_9135055	2	9135055	12.399	1.2532e-05	0.12948	3.28906	0.07218	20.9748	1.1307e-05	2	241.356	122	19.4658	7	193.328	56
BD22	S2_9135149	2	9135149	12.399	1.2532e-05	0.12948	3.28906	0.07218	20.9748	1.1307e-05	2	241.356	122	19.4658	7	193.328	56
BD22	S2_9547618	2	9547618	12.399	1.2532e-05	0.12948	3.28906	0.07218	20.9748	1.1307e-05	2	241.356	122	19.4658	7	193.328	56
BD22	S1_8183126	1	8183126	12.3941	1.2583e-05	0.12944	24.3776	2.52e-06	0.5081	0.47732	2	241.277	122	19.4671	7	193.305	40
BD22	S1_8183279	1	8183279	12.3941	1.2583e-05	0.12944	24.3776	2.52e-06	0.5081	0.47732	2	241.277	122	19.4671	7	193.305	40
BD22	S1_8186924	1	8186924	12.3941	1.2583e-05	0.12944	24.3776	2.52e-06	0.5081	0.47732	2	241.277	122	19.4671	7	193.305	40
BD22	S1_8187073	1	8187073	12.3941	1.2583e-05	0.12944	24.3776	2.52e-06	0.5081	0.47732	2	241.277	122	19.4671	7	193.305	40
BD22	S2_6811994	2	6811994	12.3925	1.26e-05	0.12942	3.24328	0.07417	21.014	1.1111e-05	2	241.252	122	19.4675	7	193.298	58
BD13	S1_21562496	1	21562496	9.35514	1.2624e-05	0.13225	14.1153	2.9418e-06	0.04816	0.82666	3	222.519	125	23.7858	8	259.33	59
BD22	S2_8086017	2	8086017	12.3867	1.266e-05	0.12937	3.12246	0.0797	21.1398	1.0507e-05	2	241.158	122	19.469	7	193.271	57
BD22	S2_8086262	2	8086262	12.3867	1.266e-05	0.12937	3.12246	0.0797	21.1398	1.0507e-05	2	241.158	122	19.469	7	193.271	57
BD22	S3_17040707	3	17040707	12.3848	1.2681e-05	0.12936	3.9992	0.04773	20.1478	1.6361e-05	2	241.127	122	19.4696	7	193.262	56
BD22	S7_18464348	7	18464348	9.38207	1.2687e-05	0.14465	4.24328	0.01654	18.4461	3.5492e-05	3	179.754	121	19.1593	8	176.231	52
BD22	S2_9681685	2	9681685	12.3837	1.2692e-05	0.12935	3.95458	0.04896	20.1957	1.6013e-05	2	241.109	122	19.4699	7	193.257	41
BD13	S4_7320318	4	7320318	12.3449	1.2708e-05	0.11817	16.4054	8.8427e-05	7.45107	0.00725	2	298.261	126	24.1608	7	286.229	58
BD13	S4_7320426	4	7320426	12.3449	1.2708e-05	0.11817	16.4054	8.8427e-05	7.45107	0.00725	2	298.261	126	24.1608	7	286.229	58
BD22	S2_4768465	2	4768465	12.3818	1.2713e-05	0.12933	3.44099	0.06599	20.7695	1.239e-05	2	241.078	122	19.4704	7	193.248	54
BD22	S2_4848339	2	4848339	12.3818	1.2713e-05	0.12933	3.44099	0.06599	20.7695	1.239e-05	2	241.078	122	19.4704	7	193.248	54
BD22	S2_4848384	2	4848384	12.3818	1.2713e-05	0.12933	3.44099	0.06599	20.7695	1.239e-05	2	241.078	122	19.4704	7	193.248	54
BD22	S2_4848404	2	4848404	12.3818	1.2713e-05	0.12933	3.44099	0.06599	20.7695	1.239e-05	2	241.078	122	19.4704	7	193.248	54
BD22	S2_4852028	2	4852028	12.3818	1.2713e-05	0.12933	3.44099	0.06599	20.7695	1.239e-05	2	241.078	122	19.4704	7	193.248	54
BD22	S2_4852554	2	4852554	12.3818	1.2713e-05	0.12933	3.44099	0.06599	20.7695	1.239e-05	2	241.078	122	19.4704	7	193.248	54
BD13	S1_23724407	1	23724407	9.34664	1.2752e-05	0.13215	10.8389	4.5342e-05	5.57507	0.01976	3	222.354	125	23.7897	8	259.268	63
BD23	S1_5561324	1	5561324	12.3463	1.2789e-05	0.13477	24.8864	1.9718e-06	0.00318	0.95513	2	134.181	125	10.8681	7	90.4002	34
BD22	S2_2889745	2	2889745	12.3735	1.28e-05	0.12926	3.18409	0.07682	21.044	1.0964e-05	2	240.944	122	19.4726	7	193.21	53
BD22	S2_4717560	2	4717560	12.3727	1.2809e-05	0.12925	3.49072	0.06409	20.6957	1.2804e-05	2	240.931	122	19.4728	7	193.206	54
BD22	S2_4717577	2	4717577	12.3727	1.2809e-05	0.12925	3.49072	0.06409	20.6957	1.2804e-05	2	240.931	122	19.4728	7	193.206	54
BD13	S8_15277655	8	15277655	12.3351	1.2813e-05	0.11809	20.2746	1.5002e-05	3.92803	0.04966	2	298.063	126	24.1639	7	286.172	36
BD13	S8_15277740	8	15277740	12.3351	1.2813e-05	0.11809	20.2746	1.5002e-05	3.92803	0.04966	2	298.063	126	24.1639	7	286.172	36
BD14	S1_9235850	1	9235850	12.343	1.2825e-05	0.13016	24.6381	2.1958e-06	0.20356	0.65264	2	98.1031	125	7.9481	7	73.4187	61
BD22	S2_4848202	2	4848202	12.3698	1.284e-05	0.12922	3.14783	0.0785	21.0779	1.08e-05	2	240.883	122	19.4736	7	193.193	55
BD22	S2_3039746	2	3039746	12.3686	1.2853e-05	0.12921	2.85713	0.0935	21.406	9.3356e-06	2	240.864	122	19.4739	7	193.187	54
BD13	S7_17207746	7	17207746	12.3297	1.287e-05	0.11805	22.7301	5.0212e-06	1.78815	0.18356	2	297.954	126	24.1656	7	286.141	57
BD12	S1_8820359	1	8820359	9.33411	1.2943e-05	0.14784	13.7977	3.8153e-06	0.51355	0.47494	3	63.1566	125	6.76622	8	54.4728	58
BD22	S3_23505337	3	23505337	12.3587	1.2959e-05	0.12913	2.69921	0.10295	21.5668	8.6935e-06	2	240.704	122	19.4765	7	193.141	59
BD22	S2_7994433	2	7994433	12.3578	1.2969e-05	0.12912	2.73283	0.10086	21.5266	8.8495e-06	2	240.689	122	19.4767	7	193.137	57
BD22	S2_7994438	2	7994438	12.3578	1.2969e-05	0.12912	2.73283	0.10086	21.5266	8.8495e-06	2	240.689	122	19.4767	7	193.137	57
BD23	S1_21001997	1	21001997	12.3263	1.3004e-05	0.13458	24.2384	2.6123e-06	0.50881	0.47699	2	133.999	125	10.871	7	90.3483	65
BD22	S2_4518375	2	4518375	9.35843	1.3045e-05	0.14435	3.08648	0.04925	20.8956	1.179e-05	3	179.386	121	19.1684	8	176.093	53
BD13	S7_16934902	7	16934902	12.3056	1.3132e-05	0.11786	21.3726	9.1703e-06	2.91612	0.09016	2	297.467	126	24.1734	7	286.002	56
BD24	S1_7576446	1	7576446	9.34474	1.3133e-05	0.15405	13.8528	3.7516e-06	0.45209	0.50262	3	121.156	122	12.9652	8	97.2107	35
BD22	S7_16348934	7	16348934	12.3401	1.3161e-05	0.12897	8.78233	0.00365	14.905	0.00018227	2	240.403	122	19.4814	7	193.055	48
BD25	S1_7052784	1	7052784	9.3641	1.3209e-05	0.14127	12.1482	1.5687e-05	3.32509	0.07074	3	136.526	119	14.5797	8	145.532	48
BD22	S1_36751963	1	36751963	9.33828	1.3358e-05	0.1441	6.66732	0.00179	13.3323	0.00038659	3	179.073	121	19.1762	8	175.975	58
BD23	S1_22194967	1	22194967	12.2917	1.3386e-05	0.13427	24.6441	2.1901e-06	0.11277	0.73758	2	133.684	125	10.876	7	90.2584	48
BD23	S1_6115257	1	6115257	9.30824	1.3465e-05	0.15017	13.6374	4.3917e-06	0.71268	0.40018	3	99.6762	124	10.7084	8	82.9335	35
BD22	S1_35474517	1	35474517	12.3119	1.3473e-05	0.12872	9.46138	0.00259	14.1509	0.00026059	2	239.946	122	19.4889	7	192.925	61
BD22	S1_35474560	1	35474560	12.3119	1.3473e-05	0.12872	9.46138	0.00259	14.1509	0.00026059	2	239.946	122	19.4889	7	192.925	61
BD22	S1_35474636	1	35474636	12.3119	1.3473e-05	0.12872	9.46138	0.00259	14.1509	0.00026059	2	239.946	122	19.4889	7	192.925	61
BD22	S1_35501327	1	35501327	12.3119	1.3473e-05	0.12872	9.46138	0.00259	14.1509	0.00026059	2	239.946	122	19.4889	7	192.925	61
BD22	S1_35507992	1	35507992	12.3119	1.3473e-05	0.12872	9.46138	0.00259	14.1509	0.00026059	2	239.946	122	19.4889	7	192.925	61
BD22	S1_35508080	1	35508080	12.3119	1.3473e-05	0.12872	9.46138	0.00259	14.1509	0.00026059	2	239.946	122	19.4889	7	192.925	61
BD22	S1_35524514	1	35524514	12.3119	1.3473e-05	0.12872	9.46138	0.00259	14.1509	0.00026059	2	239.946	122	19.4889	7	192.925	61
BD22	S1_35538654	1	35538654	12.3119	1.3473e-05	0.12872	9.46138	0.00259	14.1509	0.00026059	2	239.946	122	19.4889	7	192.925	61
BD22	S1_35538731	1	35538731	12.3119	1.3473e-05	0.12872	9.46138	0.00259	14.1509	0.00026059	2	239.946	122	19.4889	7	192.925	61
BD22	S1_35585670	1	35585670	12.3119	1.3473e-05	0.12872	9.46138	0.00259	14.1509	0.00026059	2	239.946	122	19.4889	7	192.925	61
BD21	S1_6164160	1	6164160	12.2909	1.3498e-05	0.12232	24.6528	2.1999e-06	0.10539	0.746	2	156.709	124	12.75	7	140.18	35
BD21	S1_6176942	1	6176942	12.2909	1.3498e-05	0.12232	24.6528	2.1999e-06	0.10539	0.746	2	156.709	124	12.75	7	140.18	35
BD13	S1_24005344	1	24005344	12.2709	1.3519e-05	0.11758	17.614	5.046e-05	6.20585	0.01403	2	296.766	126	24.1845	7	285.802	65
BD13	S1_24005381	1	24005381	12.2709	1.3519e-05	0.11758	17.614	5.046e-05	6.20585	0.01403	2	296.766	126	24.1845	7	285.802	65
BD25	S1_9890869	1	9890869	12.3213	1.3586e-05	0.12602	12.9199	0.00047144	10.6883	0.00141	2	182.684	120	14.8267	7	160.006	33
BD22	S7_10896257	7	10896257	9.32364	1.359e-05	0.14392	4.36421	0.01477	18.0245	4.3014e-05	3	178.845	121	19.1819	8	175.89	39
BD23	S4_17463327	4	17463327	12.2717	1.3612e-05	0.13409	24.563	2.2685e-06	0.14667	0.70239	2	133.502	125	10.8789	7	90.2064	61
BD13	S1_6317753	1	6317753	12.262	1.362e-05	0.11751	22.4425	5.7014e-06	1.91909	0.16841	2	296.585	126	24.1873	7	285.75	36
BD13	S1_6317827	1	6317827	12.262	1.362e-05	0.11751	22.4425	5.7014e-06	1.91909	0.16841	2	296.585	126	24.1873	7	285.75	36
BD14	S1_34241538	1	34241538	9.29755	1.3636e-05	0.14493	13.3144	5.7281e-06	1.21745	0.272	3	72.8242	124	7.83263	8	67.0247	59
BD21	S1_5905949	1	5905949	12.278	1.3645e-05	0.12221	24.3558	2.5024e-06	0.33062	0.56634	2	156.572	124	12.7523	7	140.141	36
BD21	S1_5918106	1	5918106	12.278	1.3645e-05	0.12221	24.3558	2.5024e-06	0.33062	0.56634	2	156.572	124	12.7523	7	140.141	36
BD21	S1_6052062	1	6052062	12.278	1.3645e-05	0.12221	24.3558	2.5024e-06	0.33062	0.56634	2	156.572	124	12.7523	7	140.141	36
BD23	S1_5445659	1	5445659	9.28759	1.3798e-05	0.14989	13.9344	3.4431e-06	0.1774	0.67434	3	99.4957	124	10.7127	8	82.8658	34
BD22	S7_16343761	7	16343761	12.2773	1.3867e-05	0.12842	8.35904	0.00454	15.2286	0.0001565	2	239.385	122	19.4981	7	192.764	51
BD22	S7_16366334	7	16366334	12.2773	1.3867e-05	0.12842	8.35904	0.00454	15.2286	0.0001565	2	239.385	122	19.4981	7	192.764	51
BD22	S7_16441429	7	16441429	12.2773	1.3867e-05	0.12842	8.35904	0.00454	15.2286	0.0001565	2	239.385	122	19.4981	7	192.764	51
BD22	S7_16441441	7	16441441	12.2773	1.3867e-05	0.12842	8.35904	0.00454	15.2286	0.0001565	2	239.385	122	19.4981	7	192.764	51
BD22	S2_2956203	2	2956203	9.30611	1.3874e-05	0.1437	3.8305	0.02435	19.1195	2.615e-05	3	178.572	121	19.1886	8	175.787	55
BD25	S1_8262364	1	8262364	9.32058	1.3901e-05	0.14074	14.0539	3.2824e-06	0.07139	0.78978	3	136.012	119	14.5927	8	145.339	42
BD22	S1_14223259	1	14223259	12.2672	1.3984e-05	0.12833	1.30783	0.25501	22.9927	4.6413e-06	2	239.22	122	19.5008	7	192.718	57
BD13	S8_15318071	8	15318071	12.2214	1.4091e-05	0.11718	19.6655	1.9754e-05	4.27085	0.04082	2	295.763	126	24.2004	7	285.515	36
BD22	S1_21947879	1	21947879	12.2551	1.4125e-05	0.12823	1.3335	0.25042	22.9389	4.7518e-06	2	239.025	122	19.504	7	192.662	55
BD22	S1_21634388	1	21634388	12.2384	1.4324e-05	0.12808	1.25631	0.26453	22.9958	4.635e-06	2	238.752	122	19.5085	7	192.584	58
BD25	S1_11460401	1	11460401	12.2564	1.4338e-05	0.12547	13.0487	0.00044306	10.4455	0.00159	2	181.884	120	14.84	7	159.778	32
BD22	S7_16574382	7	16574382	12.2339	1.4378e-05	0.12804	11.2433	0.00106	12.2006	0.00066621	2	238.679	122	19.5097	7	192.563	50
BD22	S7_16574422	7	16574422	12.2339	1.4378e-05	0.12804	11.2433	0.00106	12.2006	0.00066621	2	238.679	122	19.5097	7	192.563	50
BD22	S7_16574436	7	16574436	12.2339	1.4378e-05	0.12804	11.2433	0.00106	12.2006	0.00066621	2	238.679	122	19.5097	7	192.563	50
BD22	S7_16575205	7	16575205	12.2339	1.4378e-05	0.12804	11.2433	0.00106	12.2006	0.00066621	2	238.679	122	19.5097	7	192.563	50
BD22	S7_16609162	7	16609162	12.2339	1.4378e-05	0.12804	11.2433	0.00106	12.2006	0.00066621	2	238.679	122	19.5097	7	192.563	50
BD22	S7_16609287	7	16609287	12.2339	1.4378e-05	0.12804	11.2433	0.00106	12.2006	0.00066621	2	238.679	122	19.5097	7	192.563	50
BD22	S1_38900950	1	38900950	9.27256	1.4434e-05	0.14327	10.0195	9.3562e-05	6.82239	0.01014	3	178.048	121	19.2016	8	175.591	44
BD22	S4_16842105	4	16842105	9.27078	1.4464e-05	0.14325	12.6078	1.0538e-05	2.3233	0.13006	3	178.02	121	19.2023	8	175.58	55
BD22	S1_36081820	1	36081820	9.26793	1.4513e-05	0.14322	6.37998	0.00232	13.7141	0.00032199	3	177.976	121	19.2034	8	175.564	58
BD24	S1_7046918	1	7046918	12.2119	1.453e-05	0.13659	24.5309	2.3385e-06	0.0757	0.78367	2	161.132	123	13.1947	7	105.212	34
BD13	S7_16343761	7	16343761	12.1814	1.4571e-05	0.11686	20.0141	1.6873e-05	3.89282	0.05068	2	294.951	126	24.2133	7	285.283	54
BD13	S7_16366334	7	16366334	12.1814	1.4571e-05	0.11686	20.0141	1.6873e-05	3.89282	0.05068	2	294.951	126	24.2133	7	285.283	54
BD12	S2_5387874	2	5387874	9.23256	1.4599e-05	0.14653	3.33975	0.03861	20.0104	1.7095e-05	3	62.5941	125	6.77972	8	54.2619	57
BD12	S1_7803609	1	7803609	12.1718	1.4688e-05	0.1308	22.7714	4.9307e-06	1.48533	0.22522	2	83.8137	126	6.88587	7	59.1343	41
BD22	S1_9293360	1	9293360	9.25724	1.4697e-05	0.14308	13.9969	3.3689e-06	0.00603	0.93821	3	177.809	121	19.2076	8	175.501	36
BD14	S1_9761729	1	9761729	9.23362	1.4709e-05	0.14411	13.376	5.4445e-06	0.95778	0.32965	3	72.4149	124	7.84253	8	66.8712	57
BD13	S1_22456821	1	22456821	12.1658	1.4763e-05	0.11674	22.4126	5.7773e-06	1.78118	0.18441	2	294.636	126	24.2183	7	285.193	56
BD22	S7_16731041	7	16731041	12.2017	1.4768e-05	0.12776	12.7659	0.000505	10.6373	0.00144	2	238.156	122	19.5183	7	192.413	49
BD22	S7_16805049	7	16805049	12.2017	1.4768e-05	0.12776	12.7659	0.000505	10.6373	0.00144	2	238.156	122	19.5183	7	192.413	49
BD22	S7_16805191	7	16805191	12.2017	1.4768e-05	0.12776	12.7659	0.000505	10.6373	0.00144	2	238.156	122	19.5183	7	192.413	49
BD12	S1_7913123	1	7913123	12.1648	1.4775e-05	0.13074	22.6609	5.177e-06	1.56748	0.21289	2	83.7731	126	6.88651	7	59.1227	42
BD14	S1_6115257	1	6115257	9.22862	1.4797e-05	0.14405	13.9288	3.4588e-06	0.04178	0.83838	3	72.3829	124	7.84331	8	66.8592	35
BD22	S1_36289378	1	36289378	9.24913	1.4838e-05	0.14298	6.58632	0.00192	13.2519	0.0004018	3	177.682	121	19.2107	8	175.454	57
BD22	S1_38841295	1	38841295	9.24763	1.4865e-05	0.14296	6.38121	0.00231	13.6565	0.00033098	3	177.659	121	19.2113	8	175.445	61
BD22	S1_38841323	1	38841323	9.24763	1.4865e-05	0.14296	6.38121	0.00231	13.6565	0.00033098	3	177.659	121	19.2113	8	175.445	61
BD22	S1_38841544	1	38841544	9.24763	1.4865e-05	0.14296	6.38121	0.00231	13.6565	0.00033098	3	177.659	121	19.2113	8	175.445	61
BD14	S1_8124689	1	8124689	9.22374	1.4883e-05	0.14399	13.269	5.9466e-06	1.10984	0.29417	3	72.3516	124	7.84407	8	66.8474	61
BD14	S1_8124752	1	8124752	9.22374	1.4883e-05	0.14399	13.269	5.9466e-06	1.10984	0.29417	3	72.3516	124	7.84407	8	66.8474	61
BD22	S1_38964724	1	38964724	9.2466	1.4883e-05	0.14295	6.4264	0.00222	13.5634	0.00034604	3	177.643	121	19.2117	8	175.439	49
BD14	S1_8124457	1	8124457	9.21149	1.51e-05	0.14383	13.2071	6.2584e-06	1.18185	0.27909	3	72.273	124	7.84597	8	66.818	60
BD12	S1_8798164	1	8798164	9.20305	1.512e-05	0.14614	13.5574	4.6478e-06	0.58384	0.44625	3	62.4303	125	6.78365	8	54.2004	37
BD12	S5_11440001	5	11440001	9.19358	1.5291e-05	0.14602	6.65687	0.00179	12.9991	0.00044868	3	62.3777	125	6.78491	8	54.1807	56
BD22	S1_38964749	1	38964749	9.22259	1.531e-05	0.14265	9.45168	0.00015267	7.72275	0.00632	3	177.267	121	19.221	8	175.298	47
BD22	S2_4851813	2	4851813	9.22211	1.5319e-05	0.14264	3.74105	0.02649	19.0757	2.6673e-05	3	177.26	121	19.2212	8	175.295	50
BD22	S1_39108388	1	39108388	12.1507	1.5409e-05	0.12732	9.28275	0.00283	14.035	0.00027538	2	237.326	122	19.5319	7	192.176	61
BD22	S1_39173868	1	39173868	12.1507	1.5409e-05	0.12732	9.28275	0.00283	14.035	0.00027538	2	237.326	122	19.5319	7	192.176	61
BD22	S1_39269686	1	39269686	12.1507	1.5409e-05	0.12732	9.28275	0.00283	14.035	0.00027538	2	237.326	122	19.5319	7	192.176	61
BD13	S1_23860026	1	23860026	9.18568	1.5435e-05	0.13028	10.2176	7.7213e-05	6.26758	0.01359	3	219.216	125	23.865	8	258.091	50
BD13	S7_16366600	7	16366600	12.1075	1.5503e-05	0.11627	22.5854	5.3523e-06	1.53445	0.21775	2	293.45	126	24.2371	7	284.855	52
BD13	S7_16466073	7	16466073	12.1075	1.5503e-05	0.11627	22.5854	5.3523e-06	1.53445	0.21775	2	293.45	126	24.2371	7	284.855	52
BD24	S1_34249352	1	34249352	9.20231	1.5539e-05	0.15213	11.7759	2.0926e-05	3.56408	0.06142	3	119.65	122	13.0022	8	96.646	40
BD22	S4_14504420	4	14504420	12.1404	1.5543e-05	0.12723	21.4777	8.9821e-06	2.53496	0.11394	2	237.158	122	19.5346	7	192.128	57
BD23	S1_23995653	1	23995653	12.1131	1.5544e-05	0.13263	18.9931	2.695e-05	4.67867	0.03244	2	132.058	125	10.902	7	89.7935	63
BD12	S1_9672282	1	9672282	9.17458	1.564e-05	0.14577	13.8666	3.6056e-06	0.0087	0.92585	3	62.272	125	6.78745	8	54.1411	55
BD13	S7_16412636	7	16412636	9.17357	1.5659e-05	0.13014	13.2999	5.7469e-06	0.93465	0.33552	3	218.98	125	23.8707	8	258.003	46
BD22	S7_16303431	7	16303431	12.1294	1.5686e-05	0.12713	8.13174	0.0051	15.189	0.00015944	2	236.979	122	19.5376	7	192.077	50
BD22	S7_16338656	7	16338656	12.1294	1.5686e-05	0.12713	8.13174	0.0051	15.189	0.00015944	2	236.979	122	19.5376	7	192.077	50
BD12	S5_12382051	5	12382051	12.0931	1.569e-05	0.13009	10.9158	0.00124	12.2993	0.00062861	2	83.3591	126	6.89309	7	59.0044	59
BD22	S2_6730571	2	6730571	9.20126	1.5701e-05	0.14238	4.04946	0.01983	18.3529	3.703e-05	3	176.933	121	19.2293	8	175.173	54
BD13	S1_9291349	1	9291349	12.0922	1.5702e-05	0.11614	22.9646	4.5282e-06	1.18622	0.27817	2	293.141	126	24.242	7	284.766	62
BD22	S1_40494107	1	40494107	12.1182	1.5833e-05	0.12703	8.90287	0.00343	14.3661	0.00023525	2	236.797	122	19.5406	7	192.025	60
BD21	S1_5532631	1	5532631	12.0985	1.5852e-05	0.12072	24.3351	2.5249e-06	0.0474	0.82801	2	154.657	124	12.7831	7	139.594	35
BD13	S8_15231596	8	15231596	12.0747	1.5935e-05	0.116	19.9239	1.7575e-05	3.78815	0.05384	2	292.784	126	24.2477	7	284.664	35
BD22	S2_5611490	2	5611490	9.18241	1.6054e-05	0.14214	3.23726	0.04267	20.0611	1.7114e-05	3	176.638	121	19.2366	8	175.062	57
BD12	S1_35723301	1	35723301	9.15188	1.6068e-05	0.14548	12.7926	8.7495e-06	1.72361	0.19163	3	62.1456	125	6.79048	8	54.0937	63
BD12	S1_35989363	1	35989363	9.15188	1.6068e-05	0.14548	12.7926	8.7495e-06	1.72361	0.19163	3	62.1456	125	6.79048	8	54.0937	63
BD22	S1_35403122	1	35403122	9.18162	1.6069e-05	0.14213	5.93183	0.00348	14.3801	0.0002345	3	176.626	121	19.2369	8	175.057	60
BD22	S1_35403260	1	35403260	9.18162	1.6069e-05	0.14213	5.93183	0.00348	14.3801	0.0002345	3	176.626	121	19.2369	8	175.057	60
BD22	S1_35403311	1	35403311	9.18162	1.6069e-05	0.14213	5.93183	0.00348	14.3801	0.0002345	3	176.626	121	19.2369	8	175.057	60
BD24	S1_8432076	1	8432076	12.0869	1.6128e-05	0.13542	21.2756	9.7614e-06	2.6203	0.10807	2	159.755	123	13.2171	7	104.818	40
BD24	S1_8432133	1	8432133	12.0869	1.6128e-05	0.13542	21.2756	9.7614e-06	2.6203	0.10807	2	159.755	123	13.2171	7	104.818	40
BD24	S1_6317753	1	6317753	12.0839	1.6169e-05	0.13539	24.2337	2.6601e-06	0.10827	0.74268	2	159.721	123	13.2177	7	104.808	36
BD24	S1_6317827	1	6317827	12.0839	1.6169e-05	0.13539	24.2337	2.6601e-06	0.10827	0.74268	2	159.721	123	13.2177	7	104.808	36
BD14	S7_16441429	7	16441429	12.0648	1.6187e-05	0.1277	22.996	4.4984e-06	1.11293	0.29348	2	96.2496	125	7.97776	7	72.8891	55
BD14	S7_16441441	7	16441441	12.0648	1.6187e-05	0.1277	22.996	4.4984e-06	1.11293	0.29348	2	96.2496	125	7.97776	7	72.8891	55
BD22	S4_17361262	4	17361262	12.0902	1.6207e-05	0.12679	24.3709	2.5273e-06	0.00639	0.93643	2	236.34	122	19.548	7	191.894	57
BD22	S4_17604849	4	17604849	12.0902	1.6207e-05	0.12679	24.3709	2.5273e-06	0.00639	0.93643	2	236.34	122	19.548	7	191.894	57
BD22	S4_17746597	4	17746597	12.0902	1.6207e-05	0.12679	24.3709	2.5273e-06	0.00639	0.93643	2	236.34	122	19.548	7	191.894	57
BD22	S4_17746668	4	17746668	12.0902	1.6207e-05	0.12679	24.3709	2.5273e-06	0.00639	0.93643	2	236.34	122	19.548	7	191.894	57
BD22	S4_17770175	4	17770175	12.0902	1.6207e-05	0.12679	24.3709	2.5273e-06	0.00639	0.93643	2	236.34	122	19.548	7	191.894	57
BD22	S4_17853730	4	17853730	12.0902	1.6207e-05	0.12679	24.3709	2.5273e-06	0.00639	0.93643	2	236.34	122	19.548	7	191.894	57
BD22	S4_17854991	4	17854991	12.0902	1.6207e-05	0.12679	24.3709	2.5273e-06	0.00639	0.93643	2	236.34	122	19.548	7	191.894	57
BD22	S4_17886543	4	17886543	12.0902	1.6207e-05	0.12679	24.3709	2.5273e-06	0.00639	0.93643	2	236.34	122	19.548	7	191.894	57
BD22	S4_17925751	4	17925751	12.0902	1.6207e-05	0.12679	24.3709	2.5273e-06	0.00639	0.93643	2	236.34	122	19.548	7	191.894	57
BD22	S4_17925912	4	17925912	12.0902	1.6207e-05	0.12679	24.3709	2.5273e-06	0.00639	0.93643	2	236.34	122	19.548	7	191.894	57
BD13	S1_8798164	1	8798164	9.1435	1.6228e-05	0.12979	12.3018	1.3175e-05	2.52854	0.11433	3	218.391	125	23.8848	8	257.782	37
BD23	S1_23755297	1	23755297	12.0588	1.6267e-05	0.13214	18.8592	2.8644e-05	4.70402	0.03199	2	131.561	125	10.91	7	89.6517	65
BD14	S1_5554358	1	5554358	9.14727	1.6296e-05	0.14301	13.7021	4.1645e-06	0.21063	0.64708	3	71.8605	124	7.85595	8	66.6633	35
BD13	S1_23733989	1	23733989	9.13934	1.6309e-05	0.12974	10.2412	7.5657e-05	6.10561	0.01482	3	218.31	125	23.8868	8	257.751	61
BD22	S1_21998077	1	21998077	12.0802	1.6343e-05	0.1267	1.09877	0.29659	22.8663	4.9054e-06	2	236.176	122	19.5507	7	191.848	57
BD24	S1_6810104	1	6810104	12.0682	1.6382e-05	0.13524	23.5817	3.533e-06	0.62582	0.43041	2	159.548	123	13.2205	7	104.759	36
BD14	S1_7793041	1	7793041	9.14089	1.6419e-05	0.14293	13.1988	6.3016e-06	1.02076	0.31431	3	71.8195	124	7.85694	8	66.6479	61
BD21	S1_5451810	1	5451810	12.0557	1.6431e-05	0.12036	24.3057	2.5573e-06	7.278e-05	0.99321	2	154.199	124	12.7905	7	139.463	34
BD21	S1_5451871	1	5451871	12.0557	1.6431e-05	0.12036	24.3057	2.5573e-06	7.278e-05	0.99321	2	154.199	124	12.7905	7	139.463	34
BD13	S1_23939450	1	23939450	12.0344	1.6484e-05	0.11568	17.2015	6.1063e-05	6.16739	0.01433	2	291.963	126	24.2607	7	284.43	66
BD13	S1_24097883	1	24097883	12.0344	1.6484e-05	0.11568	17.2015	6.1063e-05	6.16739	0.01433	2	291.963	126	24.2607	7	284.43	66
BD13	S1_24139241	1	24139241	12.0344	1.6484e-05	0.11568	17.2015	6.1063e-05	6.16739	0.01433	2	291.963	126	24.2607	7	284.43	66
BD22	S4_16764208	4	16764208	9.1598	1.6489e-05	0.14185	12.6087	1.053e-05	2.04578	0.15521	3	176.284	121	19.2454	8	174.929	55
BD22	S4_17463327	4	17463327	12.0677	1.6515e-05	0.12659	24.2573	2.6547e-06	0.06287	0.80244	2	235.972	122	19.5541	7	191.79	61
BD22	S1_8185653	1	8185653	12.0652	1.655e-05	0.12657	23.5405	3.6254e-06	0.65573	0.41965	2	235.931	122	19.5547	7	191.778	40
BD13	S6_17898535	6	17898535	12.0283	1.6567e-05	0.11563	13.0853	0.00042804	10.04	0.00192	2	291.84	126	24.2627	7	284.394	63
BD14	S1_6098075	1	6098075	9.13222	1.6589e-05	0.14282	13.7682	3.945e-06	0.06609	0.79755	3	71.7636	124	7.85829	8	66.6269	35
BD22	S4_16295481	4	16295481	12.0622	1.659e-05	0.12654	24.2355	2.68e-06	0.07184	0.78914	2	235.883	122	19.5555	7	191.764	29
BD22	S4_16295548	4	16295548	12.0622	1.659e-05	0.12654	24.2355	2.68e-06	0.07184	0.78914	2	235.883	122	19.5555	7	191.764	29
BD22	S4_16311552	4	16311552	12.0622	1.659e-05	0.12654	24.2355	2.68e-06	0.07184	0.78914	2	235.883	122	19.5555	7	191.764	29
BD22	S4_16314286	4	16314286	12.0622	1.659e-05	0.12654	24.2355	2.68e-06	0.07184	0.78914	2	235.883	122	19.5555	7	191.764	29
BD22	S1_35952055	1	35952055	12.0599	1.6623e-05	0.12652	13.2518	0.00039944	9.90816	0.00207	2	235.845	122	19.5562	7	191.753	59
BD22	S1_36000562	1	36000562	12.0599	1.6623e-05	0.12652	13.2518	0.00039944	9.90816	0.00207	2	235.845	122	19.5562	7	191.753	59
BD22	S1_36052955	1	36052955	12.0599	1.6623e-05	0.12652	13.2518	0.00039944	9.90816	0.00207	2	235.845	122	19.5562	7	191.753	59
BD22	S1_36052979	1	36052979	12.0599	1.6623e-05	0.12652	13.2518	0.00039944	9.90816	0.00207	2	235.845	122	19.5562	7	191.753	59
BD22	S1_36110557	1	36110557	12.0599	1.6623e-05	0.12652	13.2518	0.00039944	9.90816	0.00207	2	235.845	122	19.5562	7	191.753	59
BD22	S1_36110566	1	36110566	12.0599	1.6623e-05	0.12652	13.2518	0.00039944	9.90816	0.00207	2	235.845	122	19.5562	7	191.753	59
BD22	S1_36122413	1	36122413	12.0599	1.6623e-05	0.12652	13.2518	0.00039944	9.90816	0.00207	2	235.845	122	19.5562	7	191.753	59
BD13	S7_16733690	7	16733690	9.11965	1.6695e-05	0.12951	11.3826	2.8559e-05	4.04376	0.04649	3	217.924	125	23.896	8	257.607	53
BD13	S1_21700392	1	21700392	9.11577	1.6773e-05	0.12947	1.84081	0.16293	23.0222	4.4794e-06	3	217.847	125	23.8979	8	257.578	54
BD14	S7_16366600	7	16366600	12.0213	1.6787e-05	0.12731	22.7288	5.0596e-06	1.26577	0.26272	2	95.9587	125	7.98241	7	72.806	52
BD14	S7_16466073	7	16466073	12.0213	1.6787e-05	0.12731	22.7288	5.0596e-06	1.26577	0.26272	2	95.9587	125	7.98241	7	72.806	52
BD23	S1_21961571	1	21961571	9.12198	1.6792e-05	0.14771	11.8563	1.9282e-05	3.23032	0.07472	3	98.0422	124	10.7479	8	82.3208	59
BD23	S1_22093371	1	22093371	9.12198	1.6792e-05	0.14771	11.8563	1.9282e-05	3.23032	0.07472	3	98.0422	124	10.7479	8	82.3208	59
BD24	S1_8449428	1	8449428	12.0365	1.6822e-05	0.13495	21.0597	1.0747e-05	2.72104	0.10158	2	159.197	123	13.2262	7	104.659	40
BD22	S1_35767399	1	35767399	12.0416	1.6879e-05	0.12636	12.8342	0.00048858	10.2806	0.00172	2	235.546	122	19.5611	7	191.668	58
BD22	S1_35816042	1	35816042	12.0416	1.6879e-05	0.12636	12.8342	0.00048858	10.2806	0.00172	2	235.546	122	19.5611	7	191.668	58
BD22	S1_35871438	1	35871438	12.0416	1.6879e-05	0.12636	12.8342	0.00048858	10.2806	0.00172	2	235.546	122	19.5611	7	191.668	58
BD13	S1_14012480	1	14012480	12.006	1.6881e-05	0.11545	10.4015	0.0016	12.6559	0.00052845	2	291.385	126	24.2699	7	284.265	57
BD13	S1_14473974	1	14473974	12.006	1.6881e-05	0.11545	10.4015	0.0016	12.6559	0.00052845	2	291.385	126	24.2699	7	284.265	57
BD13	S1_14551246	1	14551246	12.006	1.6881e-05	0.11545	10.4015	0.0016	12.6559	0.00052845	2	291.385	126	24.2699	7	284.265	57
BD13	S1_19671075	1	19671075	12.006	1.6881e-05	0.11545	10.4015	0.0016	12.6559	0.00052845	2	291.385	126	24.2699	7	284.265	57
BD13	S1_20759845	1	20759845	12.006	1.6881e-05	0.11545	10.4015	0.0016	12.6559	0.00052845	2	291.385	126	24.2699	7	284.265	57
BD13	S1_20790570	1	20790570	12.006	1.6881e-05	0.11545	10.4015	0.0016	12.6559	0.00052845	2	291.385	126	24.2699	7	284.265	57
BD12	S1_9072936	1	9072936	12.0058	1.6884e-05	0.1293	13.8739	0.00029281	9.23784	0.00288	2	82.8536	126	6.90111	7	58.86	35
BD12	S1_8183126	1	8183126	12.0048	1.6899e-05	0.12929	22.6305	5.2468e-06	1.32167	0.25247	2	82.8473	126	6.90121	7	58.8582	41
BD12	S1_8183279	1	8183279	12.0048	1.6899e-05	0.12929	22.6305	5.2468e-06	1.32167	0.25247	2	82.8473	126	6.90121	7	58.8582	41
BD12	S1_8186924	1	8186924	12.0048	1.6899e-05	0.12929	22.6305	5.2468e-06	1.32167	0.25247	2	82.8473	126	6.90121	7	58.8582	41
BD12	S1_8187073	1	8187073	12.0048	1.6899e-05	0.12929	22.6305	5.2468e-06	1.32167	0.25247	2	82.8473	126	6.90121	7	58.8582	41
BD22	S1_42127964	1	42127964	12.0369	1.6944e-05	0.12632	8.7674	0.00368	14.3545	0.00023654	2	235.47	122	19.5623	7	191.646	58
BD22	S1_42130082	1	42130082	12.0369	1.6944e-05	0.12632	8.7674	0.00368	14.3545	0.00023654	2	235.47	122	19.5623	7	191.646	58
BD12	S1_21590552	1	21590552	9.10516	1.6986e-05	0.14487	8.25541	0.00042749	9.66872	0.00232	3	61.8853	125	6.79673	8	53.9961	52
BD12	S1_21590577	1	21590577	9.10516	1.6986e-05	0.14487	8.25541	0.00042749	9.66872	0.00232	3	61.8853	125	6.79673	8	53.9961	52
BD14	S1_4502659	1	4502659	12.0062	1.7002e-05	0.12718	21.3213	9.442e-06	2.44625	0.12033	2	95.8576	125	7.98403	7	72.7771	62
BD14	S1_4502725	1	4502725	12.0062	1.7002e-05	0.12718	21.3213	9.442e-06	2.44625	0.12033	2	95.8576	125	7.98403	7	72.7771	62
BD14	S1_4502749	1	4502749	12.0062	1.7002e-05	0.12718	21.3213	9.442e-06	2.44625	0.12033	2	95.8576	125	7.98403	7	72.7771	62
BD22	S2_6730587	2	6730587	9.13174	1.7045e-05	0.1415	3.88368	0.02317	18.5129	3.443e-05	3	175.843	121	19.2563	8	174.764	55
BD12	S1_40494107	1	40494107	11.9935	1.7059e-05	0.12919	23.3122	3.8864e-06	0.7253	0.39603	2	82.7823	126	6.90224	7	58.8396	64
BD12	S6_6628660	6	6628660	9.09886	1.7113e-05	0.14478	7.99469	0.00053855	10.1465	0.00183	3	61.8501	125	6.79757	8	53.9829	34
BD22	S7_16984049	7	16984049	12.0235	1.7136e-05	0.1262	11.9892	0.00073672	11.0756	0.00116	2	235.25	122	19.5659	7	191.583	51
BD13	S1_8051373	1	8051373	9.0959	1.7174e-05	0.12924	12.0971	1.5638e-05	2.75627	0.09938	3	217.458	125	23.9072	8	257.432	42
BD13	S7_16732874	7	16732874	11.9756	1.7318e-05	0.1152	22.153	6.481e-06	1.67963	0.19734	2	290.765	126	24.2797	7	284.087	54
BD13	S3_3718525	3	3718525	9.08651	1.7367e-05	0.12913	12.4278	1.1857e-05	2.17252	0.14301	3	217.273	125	23.9117	8	257.363	38
BD22	S1_39123771	1	39123771	12.0053	1.7398e-05	0.12604	12.9259	0.0004674	10.1257	0.00185	2	234.953	122	19.5708	7	191.498	62
BD22	S1_39130523	1	39130523	12.0053	1.7398e-05	0.12604	12.9259	0.0004674	10.1257	0.00185	2	234.953	122	19.5708	7	191.498	62
BD22	S1_39130752	1	39130752	12.0053	1.7398e-05	0.12604	12.9259	0.0004674	10.1257	0.00185	2	234.953	122	19.5708	7	191.498	62
BD22	S1_39173851	1	39173851	12.0053	1.7398e-05	0.12604	12.9259	0.0004674	10.1257	0.00185	2	234.953	122	19.5708	7	191.498	62
BD23	S1_5204436	1	5204436	9.0911	1.742e-05	0.1473	13.745	4.0205e-06	0.00258	0.95957	3	97.7702	124	10.7545	8	82.2188	34
BD13	S3_3718560	3	3718560	11.9622	1.7514e-05	0.1151	11.9622	1.7514e-05	NaN	NaN	2	290.492	126	24.2841	7	284.009	54
BD22	S1_38822145	1	38822145	9.10405	1.7612e-05	0.14115	6.26938	0.00256	13.4897	0.00035847	3	175.408	121	19.2671	8	174.601	61
BD22	S1_38862533	1	38862533	9.10405	1.7612e-05	0.14115	6.26938	0.00256	13.4897	0.00035847	3	175.408	121	19.2671	8	174.601	61
BD22	S4_22646384	4	22646384	9.10405	1.7612e-05	0.14115	12.9822	7.733e-06	1.28668	0.2589	3	175.408	121	19.2671	8	174.601	55
BD22	S4_16497734	4	16497734	11.9903	1.7618e-05	0.12591	23.9158	3.0789e-06	0.21695	0.6422	2	234.707	122	19.5748	7	191.428	28
BD21	S1_8668858	1	8668858	9.08282	1.7744e-05	0.13409	10.0721	8.8456e-05	6.25123	0.01373	3	114.522	123	12.6086	8	126.426	39
BD22	S7_16934902	7	16934902	11.9768	1.7818e-05	0.12579	10.46	0.00157	12.5144	0.000572	2	234.486	122	19.5784	7	191.365	52
BD21	S1_18631243	1	18631243	11.9542	1.7889e-05	0.11951	0.15949	0.69031	23.7199	3.3264e-06	2	153.11	124	12.8081	7	139.152	56
BD22	S2_5593405	2	5593405	9.08923	1.7923e-05	0.14096	3.02402	0.05226	20.2646	1.5623e-05	3	175.175	121	19.2728	8	174.514	53
BD13	S8_15325608	8	15325608	11.9336	1.7941e-05	0.11486	17.5004	5.3177e-05	5.71678	0.01828	2	289.906	126	24.2934	7	283.842	36
BD22	S4_22470883	4	22470883	9.08341	1.8047e-05	0.14089	12.6099	1.052e-05	1.8539	0.17586	3	175.084	121	19.2751	8	174.479	57
BD22	S1_20535868	1	20535868	11.9552	1.8142e-05	0.1256	1.08916	0.2987	22.6297	5.4413e-06	2	234.133	122	19.5842	7	191.264	54
BD12	S1_40471015	1	40471015	9.0497	1.8144e-05	0.14414	13.3606	5.4661e-06	0.52796	0.46882	3	61.5756	125	6.80416	8	53.88	27
BD14	S7_14951944	7	14951944	11.9198	1.8279e-05	0.12641	21.5593	8.4922e-06	2.09326	0.15045	2	95.2787	125	7.99329	7	72.6117	55
BD12	S5_12236708	5	12236708	11.9113	1.8281e-05	0.12844	10.9572	0.00121	11.923	0.00075558	2	82.3046	126	6.90982	7	58.7032	58
BD12	S5_12402832	5	12402832	11.9113	1.8281e-05	0.12844	10.9572	0.00121	11.923	0.00075558	2	82.3046	126	6.90982	7	58.7032	58
BD12	S5_12469516	5	12469516	11.9113	1.8281e-05	0.12844	10.9572	0.00121	11.923	0.00075558	2	82.3046	126	6.90982	7	58.7032	58
BD12	S5_12471437	5	12471437	11.9113	1.8281e-05	0.12844	10.9572	0.00121	11.923	0.00075558	2	82.3046	126	6.90982	7	58.7032	58
BD12	S5_12471471	5	12471471	11.9113	1.8281e-05	0.12844	10.9572	0.00121	11.923	0.00075558	2	82.3046	126	6.90982	7	58.7032	58
BD12	S2_25299663	2	25299663	11.9077	1.8335e-05	0.12841	11.9077	1.8335e-05	NaN	NaN	2	82.284	126	6.91015	7	58.6973	43
BD22	S4_16940274	4	16940274	9.06704	1.84e-05	0.14068	13.4924	5.0852e-06	0.35834	0.55055	3	174.826	121	19.2815	8	174.383	50
BD12	S3_25750616	3	25750616	9.03154	1.8541e-05	0.1439	13.0077	7.3185e-06	1.06566	0.30392	3	61.4741	125	6.8066	8	53.8419	36
BD12	S1_8185653	1	8185653	11.8941	1.8547e-05	0.12829	22.2995	6.0738e-06	1.41564	0.23636	2	82.2047	126	6.91141	7	58.6746	41
BD13	S8_13715857	8	13715857	19.803	1.8562e-05	0.09729	19.803	1.8562e-05	NaN	NaN	1	491.124	127	24.8004	6	316.367	65
BD13	S8_13922979	8	13922979	19.803	1.8562e-05	0.09729	19.803	1.8562e-05	NaN	NaN	1	491.124	127	24.8004	6	316.367	65
BD22	S2_6730548	2	6730548	9.05954	1.8564e-05	0.14059	3.77159	0.02574	18.5503	3.3849e-05	3	174.708	121	19.2844	8	174.338	53
BD23	S1_9551095	1	9551095	9.03507	1.8619e-05	0.14655	9.43079	0.00015322	7.29391	0.00789	3	97.2757	124	10.7665	8	82.0334	49
BD14	S1_17126770	1	17126770	11.8969	1.8635e-05	0.12621	6.59573	0.01139	16.3923	8.969e-05	2	95.1246	125	7.99576	7	72.5677	57
BD12	S2_7994433	2	7994433	11.8855	1.8681e-05	0.12821	0.19641	0.65839	23.5398	3.5437e-06	2	82.1551	126	6.9122	7	58.6604	59
BD22	S4_16841820	4	16841820	9.05327	1.8702e-05	0.14051	12.5093	1.1435e-05	1.94695	0.16547	3	174.609	121	19.2869	8	174.301	50
BD22	S4_22233161	4	22233161	9.05253	1.8719e-05	0.1405	12.5239	1.1297e-05	1.92077	0.16832	3	174.598	121	19.2872	8	174.297	56
BD13	S2_5387826	2	5387826	9.0205	1.8786e-05	0.12836	3.96007	0.02148	18.0684	4.1324e-05	3	215.976	125	23.9428	8	256.876	58
BD14	S7_16733690	7	16733690	9.02206	1.891e-05	0.1414	12.8838	8.1776e-06	1.24758	0.26617	3	71.0531	124	7.87548	8	66.3605	53
BD22	S4_16967965	4	16967965	11.9029	1.8953e-05	0.12514	21.6036	8.4944e-06	2.0226	0.15753	2	233.277	122	19.5983	7	191.019	58
BD22	S4_16967972	4	16967972	11.9029	1.8953e-05	0.12514	21.6036	8.4944e-06	2.0226	0.15753	2	233.277	122	19.5983	7	191.019	58
BD22	S4_16967993	4	16967993	11.9029	1.8953e-05	0.12514	21.6036	8.4944e-06	2.0226	0.15753	2	233.277	122	19.5983	7	191.019	58
BD25	S1_9887989	1	9887989	9.05675	1.8964e-05	0.1375	7.66474	0.00073677	10.6128	0.00146	3	132.878	119	14.6717	8	144.164	34
BD22	S4_24366323	4	24366323	9.04085	1.8979e-05	0.14035	12.4819	1.1699e-05	1.96199	0.16386	3	174.414	121	19.2917	8	174.228	56
BD21	S1_6697252	1	6697252	11.8794	1.9047e-05	0.11888	23.7551	3.2502e-06	0.16284	0.68725	2	152.307	124	12.8211	7	138.922	35
BD13	S1_8835297	1	8835297	11.8562	1.9148e-05	0.11424	19.2949	2.337e-05	3.96673	0.04857	2	288.324	126	24.3185	7	283.39	42
BD21	S1_6758947	1	6758947	9.01723	1.9181e-05	0.13329	13.6017	4.5638e-06	0.05551	0.81413	3	113.844	123	12.6251	8	126.171	28
BD12	S1_8082935	1	8082935	11.8486	1.927e-05	0.12788	22.1723	6.4257e-06	1.44684	0.23129	2	81.9402	126	6.91561	7	58.599	41
BD12	S1_8082995	1	8082995	11.8486	1.927e-05	0.12788	22.1723	6.4257e-06	1.44684	0.23129	2	81.9402	126	6.91561	7	58.599	41
BD22	S1_35979335	1	35979335	11.8831	1.9271e-05	0.12497	12.8905	0.00047548	9.93886	0.00204	2	232.951	122	19.6036	7	190.926	58
BD22	S1_35979458	1	35979458	11.8831	1.9271e-05	0.12497	12.8905	0.00047548	9.93886	0.00204	2	232.951	122	19.6036	7	190.926	58
BD22	S1_36032950	1	36032950	11.8831	1.9271e-05	0.12497	12.8905	0.00047548	9.93886	0.00204	2	232.951	122	19.6036	7	190.926	58
BD12	S1_8735905	1	8735905	11.8482	1.9277e-05	0.12787	22.2383	6.2406e-06	1.38978	0.24066	2	81.9378	126	6.91565	7	58.5983	61
BD12	S1_8737826	1	8737826	11.8482	1.9277e-05	0.12787	22.2383	6.2406e-06	1.38978	0.24066	2	81.9378	126	6.91565	7	58.5983	61
BD12	S1_8741556	1	8741556	11.8482	1.9277e-05	0.12787	22.2383	6.2406e-06	1.38978	0.24066	2	81.9378	126	6.91565	7	58.5983	61
BD12	S1_8742669	1	8742669	11.8482	1.9277e-05	0.12787	22.2383	6.2406e-06	1.38978	0.24066	2	81.9378	126	6.91565	7	58.5983	61
BD12	S1_8742695	1	8742695	11.8482	1.9277e-05	0.12787	22.2383	6.2406e-06	1.38978	0.24066	2	81.9378	126	6.91565	7	58.5983	61
BD21	S1_7718166	1	7718166	11.8619	1.9329e-05	0.11874	23.914	3.0326e-06	0.00102	0.97459	2	152.119	124	12.8241	7	138.868	47
BD21	S1_7790088	1	7790088	9.00378	1.949e-05	0.13313	11.7918	2.0501e-05	3.03979	0.08374	3	113.705	123	12.6285	8	126.119	35
BD13	S1_8820165	1	8820165	11.8345	1.95e-05	0.11406	19.2184	2.4198e-05	3.99716	0.04773	2	287.881	126	24.3255	7	283.263	42
BD14	S1_9715480	1	9715480	8.99585	1.9509e-05	0.14107	13.5968	4.5407e-06	0.00953	0.92241	3	70.8835	124	7.87958	8	66.2969	51
BD22	S4_16843212	4	16843212	9.01491	1.9571e-05	0.14002	12.4278	1.2235e-05	1.98782	0.16113	3	174.005	121	19.3019	8	174.075	53
BD12	S1_8715182	1	8715182	8.98435	1.9613e-05	0.14329	12.8652	8.2369e-06	1.18488	0.27846	3	61.2098	125	6.81294	8	53.7428	59
BD13	S3_3718485	3	3718485	11.8272	1.962e-05	0.114	11.8272	1.962e-05	NaN	NaN	2	287.731	126	24.3279	7	283.22	57
BD12	S1_22289766	1	22289766	8.9835	1.9633e-05	0.14327	8.88704	0.00024517	8.1656	0.005	3	61.205	125	6.81305	8	53.741	55
BD13	S1_23858683	1	23858683	8.98318	1.9641e-05	0.12792	10.2402	7.5722e-05	5.70442	0.01842	3	215.241	125	23.9604	8	256.601	65
BD12	S7_15800944	7	15800944	8.98051	1.9703e-05	0.14324	12.7452	9.1006e-06	1.37517	0.24316	3	61.1883	125	6.81346	8	53.7347	50
BD23	S1_23396613	1	23396613	8.97903	1.9903e-05	0.1458	13.5636	4.6659e-06	0.02209	0.8821	3	96.7801	124	10.7784	8	81.8475	60
BD12	S1_8449428	1	8449428	11.8093	1.9918e-05	0.12752	21.3648	9.2021e-06	2.07328	0.15238	2	81.7115	126	6.91924	7	58.5337	41
BD22	S7_18045611	7	18045611	8.99992	1.9922e-05	0.13983	7.3586	0.00096103	11.068	0.00116	3	173.768	121	19.3077	8	173.986	49
BD22	S1_35723301	1	35723301	8.99695	1.9992e-05	0.13979	6.11778	0.00294	13.5015	0.00035646	3	173.721	121	19.3089	8	173.968	59
BD22	S1_35989363	1	35989363	8.99695	1.9992e-05	0.13979	6.11778	0.00294	13.5015	0.00035646	3	173.721	121	19.3089	8	173.968	59
BD23	S1_5554358	1	5554358	8.97455	2.0009e-05	0.14574	13.5476	4.7276e-06	0.03708	0.84762	3	96.7404	124	10.7794	8	81.8326	34
BD22	S7_16366600	7	16366600	11.8321	2.0111e-05	0.12452	11.8486	0.00078915	10.8652	0.00128	2	232.113	122	19.6173	7	190.687	49
BD22	S7_16386557	7	16386557	11.8321	2.0111e-05	0.12452	11.8486	0.00078915	10.8652	0.00128	2	232.113	122	19.6173	7	190.687	49
BD22	S7_16416189	7	16416189	11.8321	2.0111e-05	0.12452	11.8486	0.00078915	10.8652	0.00128	2	232.113	122	19.6173	7	190.687	49
BD22	S7_16423154	7	16423154	11.8321	2.0111e-05	0.12452	11.8486	0.00078915	10.8652	0.00128	2	232.113	122	19.6173	7	190.687	49
BD22	S7_16466073	7	16466073	11.8321	2.0111e-05	0.12452	11.8486	0.00078915	10.8652	0.00128	2	232.113	122	19.6173	7	190.687	49
BD23	S1_7718166	1	7718166	11.8056	2.0122e-05	0.1298	23.5608	3.5112e-06	0.19994	0.65554	2	129.237	125	10.9472	7	88.9878	47
BD22	S7_16409032	7	16409032	11.8288	2.0167e-05	0.12449	10.3314	0.00167	12.371	0.00061322	2	232.059	122	19.6182	7	190.672	50
BD13	S1_12077959	1	12077959	19.6038	2.0314e-05	0.09645	19.6038	2.0314e-05	NaN	NaN	1	486.844	127	24.8341	6	315.654	55
BD22	S1_36755853	1	36755853	11.8187	2.0338e-05	0.1244	12.7645	0.00050535	9.94463	0.00203	2	231.893	122	19.6209	7	190.624	57
BD22	S1_36755908	1	36755908	11.8187	2.0338e-05	0.1244	12.7645	0.00050535	9.94463	0.00203	2	231.893	122	19.6209	7	190.624	57
BD22	S2_6148853	2	6148853	8.98177	2.0355e-05	0.1396	0.60692	0.54666	25.4878	1.5904e-06	3	173.482	121	19.3148	8	173.878	55
BD22	S7_18007650	7	18007650	8.9807	2.0381e-05	0.13959	7.33986	0.00097724	11.0528	0.00117	3	173.465	121	19.3153	8	173.872	46
BD14	S4_4732610	4	4732610	8.95881	2.0388e-05	0.14059	2.07536	0.12982	22.0275	6.993e-06	3	70.6436	124	7.88539	8	66.207	51
BD14	S4_4732642	4	4732642	8.95881	2.0388e-05	0.14059	2.07536	0.12982	22.0275	6.993e-06	3	70.6436	124	7.88539	8	66.207	51
BD23	S1_6143611	1	6143611	8.95874	2.0389e-05	0.14553	13.3721	5.4623e-06	0.28504	0.59437	3	96.6004	124	10.7828	8	81.7801	32
BD23	S1_7793201	1	7793201	8.95728	2.0425e-05	0.14551	13.2021	6.284e-06	0.5604	0.45552	3	96.5874	124	10.7831	8	81.7752	34
BD13	S1_8376591	1	8376591	8.94983	2.0437e-05	0.12753	10.8204	4.606e-05	4.5917	0.03407	3	214.583	125	23.9762	8	256.354	58
BD13	S2_21245493	2	21245493	11.7725	2.0546e-05	0.11356	10.3776	0.00162	12.2482	0.00064447	2	286.609	126	24.3457	7	282.9	65
BD23	S1_21512849	1	21512849	8.95214	2.055e-05	0.14544	13.4968	4.9296e-06	0.06484	0.79942	3	96.5418	124	10.7842	8	81.7582	61
BD22	S4_16841988	4	16841988	8.9711	2.0614e-05	0.13946	12.4083	1.2436e-05	1.91134	0.16936	3	173.313	121	19.319	8	173.815	49
BD22	S4_16842049	4	16842049	8.9711	2.0614e-05	0.13946	12.4083	1.2436e-05	1.91134	0.16936	3	173.313	121	19.319	8	173.815	49
BD22	S7_16732127	7	16732127	8.97092	2.0618e-05	0.13946	6.43861	0.0022	12.791	0.00050169	3	173.31	121	19.3191	8	173.814	49
BD22	S7_16732147	7	16732147	8.97092	2.0618e-05	0.13946	6.43861	0.0022	12.791	0.00050169	3	173.31	121	19.3191	8	173.814	49
BD13	S4_7279845	4	7279845	8.94046	2.0667e-05	0.12742	9.26981	0.00017546	7.34777	0.00766	3	214.398	125	23.9807	8	256.284	57
BD13	S7_16757117	7	16757117	8.93717	2.0748e-05	0.12738	12.7216	9.2815e-06	1.30648	0.25522	3	214.333	125	23.9822	8	256.26	52
BD13	S7_16574382	7	16574382	11.7592	2.0776e-05	0.11345	20.3759	1.4334e-05	2.84633	0.09406	2	286.337	126	24.35	7	282.822	53
BD13	S7_16574422	7	16574422	11.7592	2.0776e-05	0.11345	20.3759	1.4334e-05	2.84633	0.09406	2	286.337	126	24.35	7	282.822	53
BD13	S7_16574436	7	16574436	11.7592	2.0776e-05	0.11345	20.3759	1.4334e-05	2.84633	0.09406	2	286.337	126	24.35	7	282.822	53
BD13	S7_16575205	7	16575205	11.7592	2.0776e-05	0.11345	20.3759	1.4334e-05	2.84633	0.09406	2	286.337	126	24.35	7	282.822	53
BD13	S7_16609162	7	16609162	11.7592	2.0776e-05	0.11345	20.3759	1.4334e-05	2.84633	0.09406	2	286.337	126	24.35	7	282.822	53
BD13	S7_16609287	7	16609287	11.7592	2.0776e-05	0.11345	20.3759	1.4334e-05	2.84633	0.09406	2	286.337	126	24.35	7	282.822	53
BD22	S1_6838313	1	6838313	8.96014	2.0883e-05	0.13932	12.8042	8.9573e-06	1.22483	0.27061	3	173.14	121	19.3233	8	173.75	35
BD23	S1_5570751	1	5570751	8.93765	2.0908e-05	0.14525	13.509	4.8801e-06	0.0091	0.92416	3	96.4133	124	10.7873	8	81.71	34
BD23	S1_9235766	1	9235766	11.7578	2.0947e-05	0.12936	19.1234	2.5398e-05	3.94513	0.04919	2	128.797	125	10.9542	7	88.862	60
BD23	S1_21562496	1	21562496	8.93411	2.0996e-05	0.1452	13.5091	4.8796e-06	0.00017005	0.98962	3	96.382	124	10.7881	8	81.6982	59
BD23	S1_6098075	1	6098075	8.93363	2.1009e-05	0.1452	13.2364	6.1087e-06	0.44546	0.50574	3	96.3777	124	10.7882	8	81.6966	35
BD22	S7_17874223	7	17874223	11.7792	2.1021e-05	0.12405	11.4892	0.00094128	11.1236	0.00113	2	231.245	122	19.6316	7	190.439	50
BD22	S7_17882488	7	17882488	11.7792	2.1021e-05	0.12405	11.4892	0.00094128	11.1236	0.00113	2	231.245	122	19.6316	7	190.439	50
BD21	S1_9603145	1	9603145	19.5448	2.1094e-05	0.09997	19.5448	2.1094e-05	NaN	NaN	1	256.157	125	13.1061	6	154	44
BD25	S1_4971576	1	4971576	19.5889	2.1158e-05	0.10307	19.5889	2.1158e-05	NaN	NaN	1	298.813	121	15.2541	6	175.582	56
BD22	S1_21740475	1	21740475	11.7713	2.1162e-05	0.12398	1.00731	0.31752	22.3604	6.1248e-06	2	231.114	122	19.6337	7	190.402	57
BD22	S1_21813052	1	21813052	11.7713	2.1162e-05	0.12398	1.00731	0.31752	22.3604	6.1248e-06	2	231.114	122	19.6337	7	190.402	57
BD12	S1_34241389	1	34241389	11.7346	2.1213e-05	0.12684	21.8773	7.3245e-06	1.50486	0.22221	2	81.2755	126	6.92616	7	58.4091	58
BD12	S1_34241449	1	34241449	11.7346	2.1213e-05	0.12684	21.8773	7.3245e-06	1.50486	0.22221	2	81.2755	126	6.92616	7	58.4091	58
BD12	S1_34255932	1	34255932	11.7346	2.1213e-05	0.12684	21.8773	7.3245e-06	1.50486	0.22221	2	81.2755	126	6.92616	7	58.4091	58
BD12	S1_34255938	1	34255938	11.7346	2.1213e-05	0.12684	21.8773	7.3245e-06	1.50486	0.22221	2	81.2755	126	6.92616	7	58.4091	58
BD14	S4_4716950	4	4716950	11.7359	2.1336e-05	0.12477	2.49066	0.11703	20.5939	1.3152e-05	2	94.0411	125	8.01309	7	72.2582	52
BD23	S1_8845799	1	8845799	11.7358	2.1339e-05	0.12916	19.0494	2.6268e-05	3.97271	0.04842	2	128.594	125	10.9574	7	88.804	62
BD23	S1_8845949	1	8845949	11.7358	2.1339e-05	0.12916	19.0494	2.6268e-05	3.97271	0.04842	2	128.594	125	10.9574	7	88.804	62
BD23	S1_8845997	1	8845997	11.7358	2.1339e-05	0.12916	19.0494	2.6268e-05	3.97271	0.04842	2	128.594	125	10.9574	7	88.804	62
BD23	S1_8883530	1	8883530	11.7358	2.1339e-05	0.12916	19.0494	2.6268e-05	3.97271	0.04842	2	128.594	125	10.9574	7	88.804	62
BD22	S1_40331755	1	40331755	11.7603	2.1358e-05	0.12389	8.00574	0.00545	14.6278	0.0002078	2	230.933	122	19.6367	7	190.35	61
BD13	S1_18759512	1	18759512	11.725	2.1384e-05	0.11317	10.2534	0.00172	12.2855	0.00063286	2	285.635	126	24.3612	7	282.622	56
BD13	S1_20673105	1	20673105	11.725	2.1384e-05	0.11317	10.2534	0.00172	12.2855	0.00063286	2	285.635	126	24.3612	7	282.622	56
BD22	S1_36170747	1	36170747	8.93932	2.1405e-05	0.13906	6.04936	0.00313	13.4815	0.0003599	3	172.81	121	19.3315	8	173.627	59
BD13	S1_8124895	1	8124895	8.90921	2.1452e-05	0.12705	10.6657	5.2568e-05	4.75963	0.03101	3	213.781	125	23.9955	8	256.053	56
BD13	S1_18631275	1	18631275	11.7209	2.1459e-05	0.11314	2.32717	0.12962	20.7527	1.2175e-05	2	285.551	126	24.3625	7	282.598	54
BD13	S2_25512996	2	25512996	11.7191	2.1491e-05	0.11312	5.23785	0.02375	17.5191	5.2957e-05	2	285.514	126	24.3631	7	282.587	63
BD12	S1_9293353	1	9293353	8.90585	2.1538e-05	0.14225	13.4605	5.0339e-06	0.00837	0.92727	3	60.7692	125	6.82351	8	53.5776	36
BD23	S1_8124689	1	8124689	8.91222	2.1551e-05	0.14491	11.3498	2.9557e-05	3.57026	0.06116	3	96.1877	124	10.7928	8	81.6253	60
BD23	S1_8124752	1	8124752	8.91222	2.1551e-05	0.14491	11.3498	2.9557e-05	3.57026	0.06116	3	96.1877	124	10.7928	8	81.6253	60
BD14	S1_7739647	1	7739647	11.7239	2.1554e-05	0.12466	22.0912	6.7059e-06	1.30327	0.2558	2	93.9596	125	8.0144	7	72.2348	63
BD13	S1_7913012	1	7913012	8.90217	2.1633e-05	0.12697	12.3417	1.2742e-05	1.85552	0.17559	3	213.641	125	23.9988	8	256.001	42
BD13	S1_7913185	1	7913185	8.90217	2.1633e-05	0.12697	12.3417	1.2742e-05	1.85552	0.17559	3	213.641	125	23.9988	8	256.001	42
BD12	S1_21961571	1	21961571	8.89963	2.1698e-05	0.14217	8.40613	0.00037421	8.84048	0.00354	3	60.7342	125	6.82435	8	53.5644	60
BD12	S1_22093371	1	22093371	8.89963	2.1698e-05	0.14217	8.40613	0.00037421	8.84048	0.00354	3	60.7342	125	6.82435	8	53.5644	60
BD22	S1_36017702	1	36017702	8.92506	2.177e-05	0.13888	8.05253	0.000519	9.54243	0.00249	3	172.585	121	19.3371	8	173.542	57
BD14	S1_9766304	1	9766304	8.9022	2.181e-05	0.13986	12.8135	8.6682e-06	1.06597	0.30387	3	70.2764	124	7.89427	8	66.0692	56
BD12	S6_17092684	6	17092684	8.89319	2.1866e-05	0.14209	1.79784	0.16988	22.4712	5.7085e-06	3	60.698	125	6.82522	8	53.5509	63
BD13	S1_8876995	1	8876995	8.89315	2.1867e-05	0.12686	13.3418	5.5515e-06	0.17128	0.67969	3	213.463	125	24.0031	8	255.934	60
BD23	S1_8187276	1	8187276	11.7017	2.1961e-05	0.12884	18.8275	2.9061e-05	4.111	0.04473	2	128.279	125	10.9625	7	88.7141	55
BD22	S2_4918980	2	4918980	8.91644	2.1994e-05	0.13877	3.45799	0.03461	18.823	2.9907e-05	3	172.448	121	19.3405	8	173.491	53
BD13	S1_21846782	1	21846782	8.88686	2.2032e-05	0.12679	5.68479	0.00433	14.1082	0.00026338	3	213.339	125	24.0061	8	255.887	62
BD13	S7_16409032	7	16409032	11.6859	2.2101e-05	0.11285	20.1967	1.5539e-05	2.87674	0.09234	2	284.832	126	24.3739	7	282.392	54
BD13	S4_15971430	4	15971430	19.4091	2.2189e-05	0.09561	19.4091	2.2189e-05	NaN	NaN	1	482.648	127	24.8671	6	314.955	22
BD13	S4_15971444	4	15971444	19.4091	2.2189e-05	0.09561	19.4091	2.2189e-05	NaN	NaN	1	482.648	127	24.8671	6	314.955	22
BD22	S4_16633146	4	16633146	8.90729	2.2234e-05	0.13865	13.3674	5.6338e-06	0.16922	0.68154	3	172.303	121	19.3441	8	173.436	28
BD23	S1_23455054	1	23455054	8.88422	2.2283e-05	0.14454	10.9967	3.988e-05	4.11173	0.04473	3	95.939	124	10.7988	8	81.5321	65
BD22	S1_36080736	1	36080736	8.90447	2.2309e-05	0.13862	5.91692	0.00353	13.6523	0.00033164	3	172.258	121	19.3452	8	173.42	59
BD14	S4_4640390	4	4640390	8.88226	2.2335e-05	0.1396	1.99265	0.14064	21.9922	7.1029e-06	3	70.1468	124	7.89741	8	66.0207	46
BD22	S7_16990940	7	16990940	8.90242	2.2363e-05	0.13859	7.64691	0.00074343	10.2535	0.00174	3	172.226	121	19.346	8	173.408	52
BD22	S7_16990951	7	16990951	8.90242	2.2363e-05	0.13859	7.64691	0.00074343	10.2535	0.00174	3	172.226	121	19.346	8	173.408	52
BD22	S7_16602500	7	16602500	8.89778	2.2486e-05	0.13853	7.04113	0.00128	11.4095	0.00098339	3	172.153	121	19.3478	8	173.38	49
BD22	S1_35676310	1	35676310	8.89696	2.2508e-05	0.13852	5.4378	0.00547	14.6027	0.00021103	3	172.139	121	19.3481	8	173.375	61
BD14	S7_16839943	7	16839943	8.87155	2.2622e-05	0.13946	12.7781	8.9274e-06	1.04859	0.30782	3	70.0772	124	7.89909	8	65.9945	50
BD12	S5_12612256	5	12612256	8.86436	2.2632e-05	0.14171	6.13658	0.00286	13.1377	0.00041964	3	60.5358	125	6.82912	8	53.49	57
BD12	S5_12612282	5	12612282	8.86436	2.2632e-05	0.14171	6.13658	0.00286	13.1377	0.00041964	3	60.5358	125	6.82912	8	53.49	57
BD13	S1_23860160	1	23860160	8.86266	2.2678e-05	0.1265	9.63335	0.0001279	6.4829	0.01211	3	212.86	125	24.0176	8	255.708	52
BD14	S1_17996317	1	17996317	8.86945	2.2678e-05	0.13944	0.92127	0.4007	24.4206	2.453e-06	3	70.0636	124	7.89942	8	65.9894	55
BD14	S1_9672282	1	9672282	8.86803	2.2717e-05	0.13942	12.9984	7.4369e-06	0.67491	0.41292	3	70.0543	124	7.89965	8	65.986	55
BD24	S1_8085348	1	8085348	11.6779	2.2723e-05	0.13157	16.8175	7.3913e-05	5.87681	0.0168	2	155.211	123	13.291	7	103.52	40
BD22	S4_16621823	4	16621823	8.88868	2.273e-05	0.13841	7.67428	0.00072557	10.1645	0.00182	3	172.008	121	19.3514	8	173.326	42
BD24	S1_9551095	1	9551095	8.87816	2.2821e-05	0.14774	10.1478	8.3336e-05	5.58266	0.01972	3	116.191	122	13.0873	8	95.3487	48
BD14	S7_16752026	7	16752026	8.86402	2.2826e-05	0.13936	12.7796	8.9162e-06	1.02733	0.31276	3	70.0282	124	7.90028	8	65.9762	51
BD22	S1_35420079	1	35420079	11.6786	2.2873e-05	0.12316	7.91688	0.0057	14.5671	0.00021386	2	229.587	122	19.6588	7	189.965	61
BD22	S1_35424208	1	35424208	11.6786	2.2873e-05	0.12316	7.91688	0.0057	14.5671	0.00021386	2	229.587	122	19.6588	7	189.965	61
BD14	S7_16569799	7	16569799	11.6528	2.2885e-05	0.12402	22.1276	6.5986e-06	1.15131	0.28534	2	93.4794	125	8.02208	7	72.0977	55
BD14	S7_15239273	7	15239273	11.646	2.3015e-05	0.12396	21.8005	7.6289e-06	1.41901	0.23582	2	93.4337	125	8.02281	7	72.0846	53
BD21	S1_9293353	1	9293353	8.85798	2.3181e-05	0.13136	12.0019	1.7188e-05	2.31554	0.13065	3	112.191	123	12.6655	8	125.551	36
BD22	S1_42327616	1	42327616	11.6603	2.3226e-05	0.123	7.94427	0.00562	14.5042	0.00022032	2	229.286	122	19.6637	7	189.879	59
BD13	S8_15325657	8	15325657	8.84182	2.3249e-05	0.12626	11.6048	2.3667e-05	2.95561	0.08806	3	212.447	125	24.0275	8	255.553	35
BD12	S1_9822483	1	9822483	11.6233	2.33e-05	0.12582	21.5396	8.5122e-06	1.60457	0.20759	2	80.6251	126	6.93648	7	58.2233	55
BD12	S1_9822531	1	9822531	11.6233	2.33e-05	0.12582	21.5396	8.5122e-06	1.60457	0.20759	2	80.6251	126	6.93648	7	58.2233	55
BD12	S1_8824699	1	8824699	8.83758	2.3367e-05	0.14135	12.6351	9.9745e-06	1.20206	0.27502	3	60.3849	125	6.83274	8	53.4334	62
BD23	S4_22534811	4	22534811	11.6242	2.3443e-05	0.12812	23.1547	4.1954e-06	0.23436	0.62916	2	127.563	125	10.9739	7	88.5094	60
BD23	S4_22534837	4	22534837	11.6242	2.3443e-05	0.12812	23.1547	4.1954e-06	0.23436	0.62916	2	127.563	125	10.9739	7	88.5094	60
BD22	S7_16300643	7	16300643	11.6438	2.355e-05	0.12286	11.4797	0.0009457	10.8854	0.00127	2	229.013	122	19.6682	7	189.801	48
BD12	S5_12630820	5	12630820	8.82977	2.3586e-05	0.14125	6.5633	0.00194	12.1963	0.00066262	3	60.3409	125	6.83379	8	53.4169	56
BD13	S1_20623680	1	20623680	11.6023	2.3717e-05	0.11217	9.91582	0.00204	12.3988	0.00059884	2	283.111	126	24.4012	7	281.9	58
BD12	S1_11047030	1	11047030	8.81995	2.3865e-05	0.14112	13.3301	5.6057e-06	0.00933	0.92322	3	60.2854	125	6.83512	8	53.3961	51
BD14	S4_4669541	4	4669541	11.5994	2.3938e-05	0.12354	2.91496	0.09022	19.8477	1.8396e-05	2	93.1181	125	8.02786	7	71.9944	53
BD14	S4_4669731	4	4669731	11.5994	2.3938e-05	0.12354	2.91496	0.09022	19.8477	1.8396e-05	2	93.1181	125	8.02786	7	71.9944	53
BD14	S4_4740887	4	4740887	11.5994	2.3938e-05	0.12354	2.91496	0.09022	19.8477	1.8396e-05	2	93.1181	125	8.02786	7	71.9944	53
BD14	S4_5008223	4	5008223	11.5994	2.3938e-05	0.12354	2.91496	0.09022	19.8477	1.8396e-05	2	93.1181	125	8.02786	7	71.9944	53
BD14	S4_5009402	4	5009402	11.5994	2.3938e-05	0.12354	2.91496	0.09022	19.8477	1.8396e-05	2	93.1181	125	8.02786	7	71.9944	53
BD14	S4_5009450	4	5009450	11.5994	2.3938e-05	0.12354	2.91496	0.09022	19.8477	1.8396e-05	2	93.1181	125	8.02786	7	71.9944	53
BD14	S4_5009456	4	5009456	11.5994	2.3938e-05	0.12354	2.91496	0.09022	19.8477	1.8396e-05	2	93.1181	125	8.02786	7	71.9944	53
BD14	S4_5036847	4	5036847	11.5994	2.3938e-05	0.12354	2.91496	0.09022	19.8477	1.8396e-05	2	93.1181	125	8.02786	7	71.9944	53
BD22	S1_41134567	1	41134567	11.6218	2.399e-05	0.12266	7.865	0.00586	14.5145	0.00021925	2	228.649	122	19.6741	7	189.697	61
BD23	S1_24005344	1	24005344	11.59	2.4128e-05	0.1278	17.8671	4.5113e-05	4.77731	0.0307	2	127.247	125	10.979	7	88.419	64
BD23	S1_24005381	1	24005381	11.59	2.4128e-05	0.1278	17.8671	4.5113e-05	4.77731	0.0307	2	127.247	125	10.979	7	88.419	64
BD12	S1_8085348	1	8085348	11.5818	2.4132e-05	0.12544	22.8924	4.6746e-06	0.38251	0.53738	2	80.3816	126	6.94035	7	58.1537	41
BD23	S1_6098143	1	6098143	8.80699	2.4433e-05	0.1435	13.0577	7.0807e-06	0.42555	0.51539	3	95.2514	124	10.8154	8	81.2742	35
BD23	S1_8958029	1	8958029	8.80342	2.4537e-05	0.14345	12.2576	1.3774e-05	1.7484	0.18851	3	95.2197	124	10.8162	8	81.2623	41
BD14	S7_16731041	7	16731041	11.5687	2.4565e-05	0.12327	21.7211	7.9027e-06	1.35516	0.2466	2	92.9107	125	8.03118	7	71.9352	52
BD12	S5_12586082	5	12586082	11.5587	2.4606e-05	0.12523	9.69877	0.00228	12.5376	0.00055971	2	80.2465	126	6.94249	7	58.1151	58
BD12	S5_12586265	5	12586265	11.5587	2.4606e-05	0.12523	9.69877	0.00228	12.5376	0.00055971	2	80.2465	126	6.94249	7	58.1151	58
BD12	S5_12600858	5	12600858	11.5587	2.4606e-05	0.12523	9.69877	0.00228	12.5376	0.00055971	2	80.2465	126	6.94249	7	58.1151	58
BD12	S5_12600881	5	12600881	11.5587	2.4606e-05	0.12523	9.69877	0.00228	12.5376	0.00055971	2	80.2465	126	6.94249	7	58.1151	58
BD23	S1_7913020	1	7913020	8.80101	2.4608e-05	0.14342	11.3564	2.9394e-05	3.27666	0.07269	3	95.1981	124	10.8167	8	81.2543	59
BD22	S4_17306226	4	17306226	11.5907	2.4625e-05	0.12239	23.3707	3.9042e-06	0.00056387	0.98109	2	228.134	122	19.6826	7	189.55	29
BD22	S4_17342037	4	17342037	11.5907	2.4625e-05	0.12239	23.3707	3.9042e-06	0.00056387	0.98109	2	228.134	122	19.6826	7	189.55	29
BD22	S4_17342107	4	17342107	11.5907	2.4625e-05	0.12239	23.3707	3.9042e-06	0.00056387	0.98109	2	228.134	122	19.6826	7	189.55	29
BD22	S4_17342116	4	17342116	11.5907	2.4625e-05	0.12239	23.3707	3.9042e-06	0.00056387	0.98109	2	228.134	122	19.6826	7	189.55	29
BD23	S1_6048895	1	6048895	8.79828	2.4688e-05	0.14338	13.2779	5.9034e-06	0.04251	0.83699	3	95.1737	124	10.8173	8	81.2451	34
BD14	S1_8187276	1	8187276	11.5586	2.4775e-05	0.12318	21.4523	8.9065e-06	1.56821	0.21281	2	92.8422	125	8.03228	7	71.9156	56
BD12	S1_23755297	1	23755297	11.5497	2.4795e-05	0.12515	11.105	0.00113	11.1104	0.00113	2	80.1934	126	6.94333	7	58.1	66
BD22	S4_15011358	4	15011358	8.81467	2.4819e-05	0.13747	11.5727	2.5e-05	2.93205	0.0894	3	170.833	121	19.3805	8	172.885	47
BD12	S5_11825964	5	11825964	8.7864	2.4841e-05	0.14068	12.6768	9.6335e-06	1.0046	0.31814	3	60.0961	125	6.83967	8	53.3251	52
BD13	S1_21776138	1	21776138	11.544	2.4915e-05	0.11169	23.0211	4.417e-06	0.21008	0.64749	2	281.908	126	24.4203	7	281.557	60
BD13	S1_22453261	1	22453261	11.543	2.4935e-05	0.11169	18.6059	3.1994e-05	4.03546	0.04669	2	281.888	126	24.4206	7	281.551	56
BD13	S1_22458044	1	22458044	11.543	2.4935e-05	0.11169	18.6059	3.1994e-05	4.03546	0.04669	2	281.888	126	24.4206	7	281.551	56
BD24	S3_17125295	3	17125295	19.1848	2.4968e-05	0.11046	19.1848	2.4968e-05	NaN	NaN	1	260.632	124	13.5854	6	112.475	43
BD22	S1_38938513	1	38938513	11.5727	2.5001e-05	0.12223	12.0136	0.00072801	10.2302	0.00176	2	227.836	122	19.6874	7	189.465	58
BD22	S4_14755734	4	14755734	8.80822	2.501e-05	0.13739	11.3434	3.0323e-05	3.30852	0.07139	3	170.73	121	19.3831	8	172.847	55
BD12	S1_8564045	1	8564045	8.77926	2.5054e-05	0.14058	13.1572	6.4664e-06	0.19211	0.66193	3	60.0557	125	6.84064	8	53.31	38
BD12	S1_7914659	1	7914659	8.77924	2.5055e-05	0.14058	11.9485	1.7717e-05	2.21104	0.13954	3	60.0556	125	6.84064	8	53.31	40
BD23	S1_23848829	1	23848829	11.5436	2.5091e-05	0.12737	17.7592	4.7409e-05	4.79343	0.03043	2	126.817	125	10.9859	7	88.2963	66
BD23	S1_23900648	1	23900648	11.5436	2.5091e-05	0.12737	17.7592	4.7409e-05	4.79343	0.03043	2	126.817	125	10.9859	7	88.2963	66
BD14	S1_5355219	1	5355219	8.78426	2.5105e-05	0.13833	13.275	5.9176e-06	0.01261	0.91079	3	69.5085	124	7.91285	8	65.7813	36
BD22	S1_35940732	1	35940732	8.80185	2.52e-05	0.1373	8.02627	0.00053118	9.26547	0.00287	3	170.629	121	19.3856	8	172.809	57
BD22	S1_35940814	1	35940814	8.80185	2.52e-05	0.1373	8.02627	0.00053118	9.26547	0.00287	3	170.629	121	19.3856	8	172.809	57
BD12	S1_8770181	1	8770181	11.5305	2.5201e-05	0.12497	21.5282	8.5554e-06	1.45551	0.22991	2	80.0806	126	6.94512	7	58.0677	60
BD12	S1_8846008	1	8846008	11.5305	2.5201e-05	0.12497	21.5282	8.5554e-06	1.45551	0.22991	2	80.0806	126	6.94512	7	58.0677	60
BD12	S1_8848988	1	8848988	11.5305	2.5201e-05	0.12497	21.5282	8.5554e-06	1.45551	0.22991	2	80.0806	126	6.94512	7	58.0677	60
BD12	S1_8849028	1	8849028	11.5305	2.5201e-05	0.12497	21.5282	8.5554e-06	1.45551	0.22991	2	80.0806	126	6.94512	7	58.0677	60
BD23	S1_9072936	1	9072936	11.5329	2.532e-05	0.12727	3.94717	0.04912	18.5682	3.2878e-05	2	126.717	125	10.9875	7	88.2677	34
BD23	S1_23522423	1	23522423	11.5298	2.5385e-05	0.12724	17.9404	4.3617e-05	4.6058	0.0338	2	126.689	125	10.9879	7	88.2596	65
BD22	S3_18151146	3	18151146	8.79452	2.542e-05	0.13721	3.94208	0.02193	17.4371	5.6297e-05	3	170.512	121	19.3885	8	172.765	60
BD13	S7_18464348	7	18464348	8.76666	2.5435e-05	0.12537	8.73775	0.00027948	7.87145	0.00583	3	210.955	125	24.0633	8	254.993	55
BD22	S4_982788	4	982788	8.79358	2.5449e-05	0.1372	4.69438	0.01086	15.8492	0.00011746	3	170.497	121	19.3888	8	172.759	51
BD12	S7_1182526	7	1182526	8.76448	2.5501e-05	0.14039	4.21475	0.01691	16.8065	7.3974e-05	3	59.9722	125	6.84264	8	53.2787	62
BD12	S7_1182546	7	1182546	8.76448	2.5501e-05	0.14039	4.21475	0.01691	16.8065	7.3974e-05	3	59.9722	125	6.84264	8	53.2787	62
BD12	S7_1182740	7	1182740	8.76448	2.5501e-05	0.14039	4.21475	0.01691	16.8065	7.3974e-05	3	59.9722	125	6.84264	8	53.2787	62
BD14	S1_21610214	1	21610214	8.7707	2.5515e-05	0.13815	13.0067	7.3858e-06	0.41945	0.51841	3	69.42	124	7.91499	8	65.7481	61
BD14	S1_21610277	1	21610277	8.7707	2.5515e-05	0.13815	13.0067	7.3858e-06	0.41945	0.51841	3	69.42	124	7.91499	8	65.7481	61
BD23	S4_17430839	4	17430839	11.5226	2.5541e-05	0.12717	22.7652	4.9793e-06	0.39018	0.53335	2	126.622	125	10.989	7	88.2404	58
BD13	S1_9235850	1	9235850	11.5144	2.5545e-05	0.11145	21.7724	7.674e-06	1.2189	0.27168	2	281.298	126	24.43	7	281.382	61
BD22	S3_17908650	3	17908650	8.78998	2.5558e-05	0.13715	3.7159	0.02713	17.9081	4.5364e-05	3	170.44	121	19.3903	8	172.738	49
BD23	S1_8671557	1	8671557	8.76811	2.5594e-05	0.14298	13.1634	6.4885e-06	0.15548	0.69403	3	94.9046	124	10.8238	8	81.1442	41
BD14	S1_5949948	1	5949948	8.76464	2.57e-05	0.13808	12.5991	1.0359e-05	1.07962	0.3008	3	69.3804	124	7.91595	8	65.7332	38
BD12	S5_12382117	5	12382117	11.5057	2.5734e-05	0.12475	9.4393	0.0026	12.7023	0.00051667	2	79.9351	126	6.94743	7	58.0261	58
BD12	S5_12382138	5	12382138	11.5057	2.5734e-05	0.12475	9.4393	0.0026	12.7023	0.00051667	2	79.9351	126	6.94743	7	58.0261	58
BD22	S7_17968552	7	17968552	11.5374	2.5753e-05	0.12191	9.69673	0.0023	12.4736	0.00058343	2	227.253	122	19.697	7	189.298	50
BD22	S7_17968647	7	17968647	11.5374	2.5753e-05	0.12191	9.69673	0.0023	12.4736	0.00058343	2	227.253	122	19.697	7	189.298	50
BD13	S1_9739748	1	9739748	11.5036	2.578e-05	0.11136	21.7591	7.7198e-06	1.21182	0.27307	2	281.074	126	24.4336	7	281.318	57
BD13	S1_9748981	1	9748981	11.5036	2.578e-05	0.11136	21.7591	7.7198e-06	1.21182	0.27307	2	281.074	126	24.4336	7	281.318	57
BD14	S1_6098143	1	6098143	8.76205	2.578e-05	0.13804	13.1722	6.4415e-06	0.12599	0.72323	3	69.3635	124	7.91636	8	65.7269	35
BD13	S1_14551189	1	14551189	11.5008	2.584e-05	0.11134	7.7215	0.00629	14.4617	0.00022182	2	281.017	126	24.4345	7	281.302	54
BD22	S3_19759964	3	19759964	8.78064	2.5843e-05	0.13703	3.43514	0.03537	18.4869	3.4839e-05	3	170.291	121	19.394	8	172.682	58
BD23	S1_6051867	1	6051867	11.5062	2.5897e-05	0.12702	22.9203	4.6505e-06	0.23176	0.63107	2	126.469	125	10.9914	7	88.1969	36
BD23	S1_6051895	1	6051895	11.5062	2.5897e-05	0.12702	22.9203	4.6505e-06	0.23176	0.63107	2	126.469	125	10.9914	7	88.1969	36
BD22	S1_36764148	1	36764148	8.77628	2.5977e-05	0.13698	6.11489	0.00295	12.9056	0.0004747	3	170.222	121	19.3957	8	172.656	53
BD14	S1_8085203	1	8085203	8.75553	2.5981e-05	0.13796	12.5462	1.0826e-05	1.14511	0.28665	3	69.3209	124	7.91739	8	65.7109	59
BD25	S1_15412449	1	15412449	8.78972	2.6006e-05	0.13418	2.78822	0.06552	19.9138	1.8511e-05	3	129.671	119	14.7525	8	142.961	43
BD13	S7_16990940	7	16990940	8.74583	2.6076e-05	0.12513	12.0995	1.5607e-05	1.87115	0.1738	3	210.541	125	24.0732	8	254.838	56
BD13	S7_16990951	7	16990951	8.74583	2.6076e-05	0.12513	12.0995	1.5607e-05	1.87115	0.1738	3	210.541	125	24.0732	8	254.838	56
BD22	S4_16706742	4	16706742	8.7718	2.6116e-05	0.13692	12.0416	1.6878e-05	2.02899	0.1569	3	170.15	121	19.3974	8	172.629	55
BD22	S4_16766227	4	16766227	8.7718	2.6116e-05	0.13692	12.0416	1.6878e-05	2.02899	0.1569	3	170.15	121	19.3974	8	172.629	55
BD22	S4_16818994	4	16818994	8.7718	2.6116e-05	0.13692	12.0416	1.6878e-05	2.02899	0.1569	3	170.15	121	19.3974	8	172.629	55
BD22	S4_16819147	4	16819147	8.7718	2.6116e-05	0.13692	12.0416	1.6878e-05	2.02899	0.1569	3	170.15	121	19.3974	8	172.629	55
BD12	S1_7913012	1	7913012	8.74272	2.6173e-05	0.1401	12.4799	1.1352e-05	1.22397	0.27071	3	59.8491	125	6.8456	8	53.2325	42
BD12	S1_7913185	1	7913185	8.74272	2.6173e-05	0.1401	12.4799	1.1352e-05	1.22397	0.27071	3	59.8491	125	6.8456	8	53.2325	42
BD23	S4_17582028	4	17582028	11.4847	2.6372e-05	0.12682	22.6413	5.2587e-06	0.43045	0.51297	2	126.27	125	10.9946	7	88.1399	59
BD12	S1_8666942	1	8666942	8.73603	2.6384e-05	0.14001	13.2058	6.2118e-06	0.00507	0.94334	3	59.8112	125	6.84651	8	53.2183	61
BD22	S1_8564045	1	8564045	8.76073	2.6462e-05	0.13678	13.2405	6.2521e-06	0.01497	0.90282	3	169.974	121	19.4018	8	172.563	37
BD13	S1_16993114	1	16993114	11.4726	2.6465e-05	0.11111	11.8277	0.00078989	10.2555	0.00173	2	280.433	126	24.4437	7	281.135	55
BD12	S1_23522423	1	23522423	11.4702	2.6519e-05	0.12442	11.1767	0.00109	10.893	0.00126	2	79.7265	126	6.95075	7	57.9665	66
BD13	S1_9748853	1	9748853	11.4698	2.6528e-05	0.11109	21.9534	7.0811e-06	0.98824	0.32208	2	280.375	126	24.4446	7	281.119	58
BD12	S7_18417523	7	18417523	8.72968	2.6585e-05	0.13993	11.6914	2.1999e-05	2.52348	0.11469	3	59.7753	125	6.84737	8	53.2049	40
BD12	S5_12441982	5	12441982	11.4664	2.6604e-05	0.12439	9.73942	0.00223	12.3249	0.0006208	2	79.7042	126	6.9511	7	57.9602	57
BD24	S1_8227734	1	8227734	11.4898	2.662e-05	0.12978	20.3424	1.4812e-05	2.4064	0.12341	2	153.104	123	13.3253	7	102.918	41
BD13	S1_21595969	1	21595969	8.72722	2.6663e-05	0.12491	12.2867	1.3341e-05	1.50893	0.22161	3	210.17	125	24.0821	8	254.699	52
BD14	S1_21740584	1	21740584	8.72856	2.6832e-05	0.13761	13.0174	7.3207e-06	0.29721	0.58662	3	69.1446	124	7.92165	8	65.6448	61
BD22	S4_14824048	4	14824048	8.74847	2.6851e-05	0.13662	12.2839	1.3791e-05	1.56407	0.21348	3	169.779	121	19.4067	8	172.49	54
BD22	S1_35957620	1	35957620	8.74751	2.6882e-05	0.13661	5.78753	0.00397	13.4831	0.00035961	3	169.763	121	19.407	8	172.484	59
BD22	S1_36081631	1	36081631	8.74751	2.6882e-05	0.13661	5.78753	0.00397	13.4831	0.00035961	3	169.763	121	19.407	8	172.484	59
BD13	S7_16497431	7	16497431	11.4534	2.6899e-05	0.11095	18.5011	3.3564e-05	3.9726	0.04841	2	280.036	126	24.45	7	281.022	54
BD13	S7_16574586	7	16574586	11.4534	2.6899e-05	0.11095	18.5011	3.3564e-05	3.9726	0.04841	2	280.036	126	24.45	7	281.022	54
BD13	S7_16771287	7	16771287	11.4534	2.6899e-05	0.11095	18.5011	3.3564e-05	3.9726	0.04841	2	280.036	126	24.45	7	281.022	54
BD12	S1_23532831	1	23532831	8.71525	2.7048e-05	0.13974	7.59934	0.00076562	9.87636	0.00209	3	59.6936	125	6.84933	8	53.1742	66
BD12	S4_6626898	4	6626898	8.71473	2.7065e-05	0.13973	12.6781	9.6234e-06	0.8235	0.36591	3	59.6907	125	6.8494	8	53.1731	55
BD12	S6_26770198	6	26770198	11.4422	2.7155e-05	0.12416	8.09141	0.00519	13.9668	0.00028091	2	79.5617	126	6.95336	7	57.9194	66
BD12	S6_26784473	6	26784473	11.4422	2.7155e-05	0.12416	8.09141	0.00519	13.9668	0.00028091	2	79.5617	126	6.95336	7	57.9194	66
BD12	S6_26784499	6	26784499	11.4422	2.7155e-05	0.12416	8.09141	0.00519	13.9668	0.00028091	2	79.5617	126	6.95336	7	57.9194	66
BD21	S1_5204192	1	5204192	8.725	2.7163e-05	0.12973	13.1701	6.5087e-06	0.039	0.84377	3	110.802	123	12.6993	8	125.031	34
BD13	S7_16294180	7	16294180	8.70941	2.7238e-05	0.1247	12.192	1.4443e-05	1.62363	0.20495	3	209.815	125	24.0907	8	254.566	52
BD13	S7_16294214	7	16294214	8.70941	2.7238e-05	0.1247	12.192	1.4443e-05	1.62363	0.20495	3	209.815	125	24.0907	8	254.566	52
BD14	S7_14940831	7	14940831	11.4411	2.7361e-05	0.12212	21.2332	9.8205e-06	1.5554	0.21467	2	92.0442	125	8.04504	7	71.6876	55
BD14	S7_14941017	7	14941017	11.4411	2.7361e-05	0.12212	21.2332	9.8205e-06	1.5554	0.21467	2	92.0442	125	8.04504	7	71.6876	55
BD25	S1_9072981	1	9072981	11.479	2.7439e-05	0.11879	16.2646	9.6795e-05	6.01881	0.01559	2	172.201	120	15.0014	7	157.011	40
BD22	S1_35754875	1	35754875	8.72675	2.7554e-05	0.13634	5.73327	0.00417	13.5355	0.00035069	3	169.432	121	19.4153	8	172.36	59
BD22	S7_17882151	7	17882151	8.7242	2.7638e-05	0.13631	5.13654	0.00721	14.7423	0.00019754	3	169.391	121	19.4163	8	172.344	50
BD21	S1_5935988	1	5935988	11.4218	2.7997e-05	0.11502	22.8185	4.8988e-06	0.17565	0.67586	2	147.353	124	12.901	7	137.507	34
BD22	S2_4918728	2	4918728	8.70998	2.8109e-05	0.13613	3.66174	0.02855	17.7981	4.7707e-05	3	169.164	121	19.4219	8	172.259	55
BD13	S8_15321667	8	15321667	11.4014	2.811e-05	0.11053	18.7	3.0646e-05	3.7045	0.05652	2	278.959	126	24.4671	7	280.714	37
BD13	S1_5661752	1	5661752	18.8857	2.8156e-05	0.09337	18.8857	2.8156e-05	NaN	NaN	1	471.318	127	24.9564	6	313.067	42
BD21	S1_5277614	1	5277614	11.41	2.8279e-05	0.11492	22.9858	4.5517e-06	0.01529	0.90179	2	147.224	124	12.9031	7	137.47	34
BD21	S1_5318576	1	5318576	11.41	2.8279e-05	0.11492	22.9858	4.5517e-06	0.01529	0.90179	2	147.224	124	12.9031	7	137.47	34
BD21	S1_5375053	1	5375053	11.41	2.8279e-05	0.11492	22.9858	4.5517e-06	0.01529	0.90179	2	147.224	124	12.9031	7	137.47	34
BD13	S1_20057896	1	20057896	8.67729	2.8306e-05	0.12432	5.8615	0.00368	13.176	0.00041194	3	209.175	125	24.106	8	254.326	56
BD22	S1_40689814	1	40689814	11.4238	2.8337e-05	0.1209	7.38745	0.00752	14.6409	0.00020651	2	225.368	122	19.7279	7	188.76	59
BD22	S1_40754659	1	40754659	11.4238	2.8337e-05	0.1209	7.38745	0.00752	14.6409	0.00020651	2	225.368	122	19.7279	7	188.76	59
BD22	S1_40767423	1	40767423	11.4238	2.8337e-05	0.1209	7.38745	0.00752	14.6409	0.00020651	2	225.368	122	19.7279	7	188.76	59
BD22	S1_40767473	1	40767473	11.4238	2.8337e-05	0.1209	7.38745	0.00752	14.6409	0.00020651	2	225.368	122	19.7279	7	188.76	59
BD13	S1_14012500	1	14012500	11.3905	2.8371e-05	0.11044	9.5805	0.00242	12.3446	0.00061486	2	278.733	126	24.4707	7	280.65	56
BD13	S1_19750956	1	19750956	11.3905	2.8371e-05	0.11044	9.5805	0.00242	12.3446	0.00061486	2	278.733	126	24.4707	7	280.65	56
BD13	S1_20535592	1	20535592	11.3905	2.8371e-05	0.11044	9.5805	0.00242	12.3446	0.00061486	2	278.733	126	24.4707	7	280.65	56
BD13	S1_20538548	1	20538548	11.3905	2.8371e-05	0.11044	9.5805	0.00242	12.3446	0.00061486	2	278.733	126	24.4707	7	280.65	56
BD13	S1_6758947	1	6758947	8.67471	2.8394e-05	0.12428	12.4985	1.1177e-05	1.02257	0.31386	3	209.123	125	24.1073	8	254.306	28
BD12	S1_9672218	1	9672218	8.67425	2.8409e-05	0.13919	12.9537	7.6538e-06	0.26625	0.60677	3	59.4612	125	6.85491	8	53.087	56
BD23	S1_21009610	1	21009610	11.396	2.8424e-05	0.12599	22.9732	4.5435e-06	0.00092266	0.97582	2	125.445	125	11.0078	7	87.9043	64
BD23	S1_21009719	1	21009719	11.396	2.8424e-05	0.12599	22.9732	4.5435e-06	0.00092266	0.97582	2	125.445	125	11.0078	7	87.9043	64
BD22	S3_18406796	3	18406796	8.69967	2.8456e-05	0.13599	5.17424	0.00697	14.5972	0.00021158	3	169	121	19.426	8	172.198	60
BD22	S7_18045653	7	18045653	11.4152	2.8542e-05	0.12083	10.7266	0.00137	11.2132	0.00108	2	225.226	122	19.7303	7	188.719	49
BD13	S4_6408168	4	6408168	11.3807	2.8605e-05	0.11036	13.4956	0.00035117	8.47189	0.00427	2	278.531	126	24.4739	7	280.592	56
BD12	S1_23435866	1	23435866	11.3727	2.8801e-05	0.12353	11.1734	0.00109	10.7171	0.00137	2	79.1524	126	6.95986	7	57.8025	66
BD12	S1_23480037	1	23480037	11.3727	2.8801e-05	0.12353	11.1734	0.00109	10.7171	0.00137	2	79.1524	126	6.95986	7	57.8025	66
BD22	S1_38968639	1	38968639	8.68811	2.8851e-05	0.13584	5.49894	0.00517	13.9033	0.00029418	3	168.815	121	19.4306	8	172.128	59
BD22	S1_38968823	1	38968823	8.68811	2.8851e-05	0.13584	5.49894	0.00517	13.9033	0.00029418	3	168.815	121	19.4306	8	172.128	59
BD23	S1_20997387	1	20997387	11.3776	2.8871e-05	0.12582	22.3103	6.0862e-06	0.52837	0.46865	2	125.274	125	11.0106	7	87.8553	64
BD23	S1_21004747	1	21004747	11.3776	2.8871e-05	0.12582	22.3103	6.0862e-06	0.52837	0.46865	2	125.274	125	11.0106	7	87.8553	64
BD23	S1_21019918	1	21019918	11.3776	2.8871e-05	0.12582	22.3103	6.0862e-06	0.52837	0.46865	2	125.274	125	11.0106	7	87.8553	64
BD23	S1_21070454	1	21070454	11.3776	2.8871e-05	0.12582	22.3103	6.0862e-06	0.52837	0.46865	2	125.274	125	11.0106	7	87.8553	64
BD22	S5_5664768	5	5664768	8.68735	2.8877e-05	0.13583	6.32168	0.00244	12.2525	0.00065127	3	168.803	121	19.4308	8	172.124	52
BD22	S1_38938706	1	38938706	11.3989	2.8937e-05	0.12068	11.6007	0.00089112	10.3184	0.00168	2	224.955	122	19.7347	7	188.642	59
BD22	S1_38953978	1	38953978	11.3989	2.8937e-05	0.12068	11.6007	0.00089112	10.3184	0.00168	2	224.955	122	19.7347	7	188.642	59
BD13	S7_16731041	7	16731041	11.3666	2.895e-05	0.11024	20.9364	1.1145e-05	1.68404	0.19676	2	278.238	126	24.4786	7	280.508	52
BD22	S2_5001590	2	5001590	8.68459	2.8972e-05	0.1358	3.19988	0.04421	18.7243	3.1277e-05	3	168.759	121	19.4319	8	172.107	55
BD12	S1_9748853	1	9748853	11.3653	2.8982e-05	0.12346	22.9107	4.6369e-06	0.00020481	0.9886	2	79.1087	126	6.96055	7	57.79	58
BD12	S5_12502740	5	12502740	11.3652	2.8985e-05	0.12346	9.47987	0.00255	12.3995	0.00059863	2	79.1079	126	6.96056	7	57.7898	59
BD12	S5_12502750	5	12502750	11.3652	2.8985e-05	0.12346	9.47987	0.00255	12.3995	0.00059863	2	79.1079	126	6.96056	7	57.7898	59
BD14	S4_17549633	4	17549633	11.3724	2.8999e-05	0.1215	17.6441	4.9991e-05	4.59694	0.03397	2	91.5762	125	8.05253	7	71.5539	57
BD13	S1_8687887	1	8687887	8.6538	2.9114e-05	0.12404	13.0077	7.3187e-06	0.12643	0.72276	3	208.706	125	24.1173	8	254.15	60
BD25	S1_7806185	1	7806185	8.69096	2.9238e-05	0.13294	9.81309	0.00011294	5.68109	0.01873	3	128.476	119	14.7827	8	142.513	53
BD13	S7_16441429	7	16441429	11.3526	2.9296e-05	0.11012	18.2534	3.7598e-05	4.01797	0.04716	2	277.947	126	24.4832	7	280.425	55
BD13	S7_16441441	7	16441441	11.3526	2.9296e-05	0.11012	18.2534	3.7598e-05	4.01797	0.04716	2	277.947	126	24.4832	7	280.425	55
BD22	S7_17207704	7	17207704	11.376	2.9502e-05	0.12048	11.2095	0.00108	10.662	0.00142	2	224.573	122	19.7409	7	188.533	54
BD22	S4_1611076	4	1611076	11.3744	2.9541e-05	0.12046	8.32404	0.00462	13.5739	0.00034324	2	224.547	122	19.7414	7	188.525	58
BD22	S4_1806173	4	1806173	11.3744	2.9541e-05	0.12046	8.32404	0.00462	13.5739	0.00034324	2	224.547	122	19.7414	7	188.525	58
BD13	S7_17185342	7	17185342	11.3368	2.9691e-05	0.11	22.3264	6.0019e-06	0.44478	0.50604	2	277.62	126	24.4884	7	280.332	54
BD13	S7_16386557	7	16386557	11.3269	2.9939e-05	0.10991	20.8229	1.1726e-05	1.71388	0.19287	2	277.415	126	24.4916	7	280.273	53
BD13	S7_16416189	7	16416189	11.3269	2.9939e-05	0.10991	20.8229	1.1726e-05	1.71388	0.19287	2	277.415	126	24.4916	7	280.273	53
BD13	S7_16423154	7	16423154	11.3269	2.9939e-05	0.10991	20.8229	1.1726e-05	1.71388	0.19287	2	277.415	126	24.4916	7	280.273	53
BD13	S8_14075161	8	14075161	18.7464	3.0004e-05	0.09277	18.7464	3.0004e-05	NaN	NaN	1	468.289	127	24.9802	6	312.562	67
BD13	S8_14075170	8	14075170	18.7464	3.0004e-05	0.09277	18.7464	3.0004e-05	NaN	NaN	1	468.289	127	24.9802	6	312.562	67
BD12	S2_7994438	2	7994438	11.3108	3.0352e-05	0.12295	0.62554	0.43047	21.8931	7.3217e-06	2	78.787	126	6.96566	7	57.6981	60
BD13	S1_19343126	1	19343126	8.6184	3.0375e-05	0.12362	5.83936	0.00376	13.0588	0.00043593	3	207.999	125	24.1343	8	253.885	56
BD13	S1_8671485	1	8671485	8.61826	3.0381e-05	0.12361	12.7319	9.2022e-06	0.49337	0.48373	3	207.996	125	24.1343	8	253.884	58
BD13	S7_16644596	7	16644596	8.61683	3.0433e-05	0.1236	11.9664	1.7453e-05	1.77124	0.18565	3	207.967	125	24.135	8	253.873	54
BD13	S7_16758429	7	16758429	8.61683	3.0433e-05	0.1236	11.9664	1.7453e-05	1.77124	0.18565	3	207.967	125	24.135	8	253.873	54
BD14	S1_6758920	1	6758920	8.62279	3.045e-05	0.13623	12.3818	1.2416e-05	1.0875	0.29905	3	68.4514	124	7.93842	8	65.3849	47
BD22	S1_40435560	1	40435560	11.3336	3.0574e-05	0.1201	7.18978	0.00834	14.678	0.00020292	2	223.868	122	19.7525	7	188.331	59
BD22	S1_40436837	1	40436837	11.3336	3.0574e-05	0.1201	7.18978	0.00834	14.678	0.00020292	2	223.868	122	19.7525	7	188.331	59
BD22	S1_40494093	1	40494093	11.3336	3.0574e-05	0.1201	7.18978	0.00834	14.678	0.00020292	2	223.868	122	19.7525	7	188.331	59
BD22	S2_5387874	2	5387874	8.63816	3.062e-05	0.1352	2.36239	0.09849	20.437	1.4465e-05	3	168.015	121	19.4504	8	171.829	55
BD22	S1_40924546	1	40924546	8.63595	3.07e-05	0.13517	4.83786	0.00951	15.1129	0.00016588	3	167.98	121	19.4513	8	171.815	61
BD12	S5_4564975	5	4564975	11.2946	3.0772e-05	0.12281	0.07735	0.78138	22.4987	5.6001e-06	2	78.6913	126	6.96718	7	57.6708	58
BD12	S5_12231601	5	12231601	11.2921	3.0837e-05	0.12278	9.34143	0.00273	12.404	0.00059734	2	78.6767	126	6.96741	7	57.6666	57
BD12	S5_12233374	5	12233374	11.2921	3.0837e-05	0.12278	9.34143	0.00273	12.404	0.00059734	2	78.6767	126	6.96741	7	57.6666	57
BD12	S5_12233448	5	12233448	11.2921	3.0837e-05	0.12278	9.34143	0.00273	12.404	0.00059734	2	78.6767	126	6.96741	7	57.6666	57
BD12	S5_12251200	5	12251200	11.2921	3.0837e-05	0.12278	9.34143	0.00273	12.404	0.00059734	2	78.6767	126	6.96741	7	57.6666	57
BD12	S5_12280390	5	12280390	11.2921	3.0837e-05	0.12278	9.34143	0.00273	12.404	0.00059734	2	78.6767	126	6.96741	7	57.6666	57
BD12	S5_12280404	5	12280404	11.2921	3.0837e-05	0.12278	9.34143	0.00273	12.404	0.00059734	2	78.6767	126	6.96741	7	57.6666	57
BD12	S5_12280540	5	12280540	11.2921	3.0837e-05	0.12278	9.34143	0.00273	12.404	0.00059734	2	78.6767	126	6.96741	7	57.6666	57
BD12	S5_12281798	5	12281798	11.2921	3.0837e-05	0.12278	9.34143	0.00273	12.404	0.00059734	2	78.6767	126	6.96741	7	57.6666	57
BD12	S5_12281924	5	12281924	11.2921	3.0837e-05	0.12278	9.34143	0.00273	12.404	0.00059734	2	78.6767	126	6.96741	7	57.6666	57
BD12	S5_12307354	5	12307354	11.2921	3.0837e-05	0.12278	9.34143	0.00273	12.404	0.00059734	2	78.6767	126	6.96741	7	57.6666	57
BD12	S5_12390288	5	12390288	11.2921	3.0837e-05	0.12278	9.34143	0.00273	12.404	0.00059734	2	78.6767	126	6.96741	7	57.6666	57
BD12	S5_12394406	5	12394406	11.2921	3.0837e-05	0.12278	9.34143	0.00273	12.404	0.00059734	2	78.6767	126	6.96741	7	57.6666	57
BD12	S5_12395548	5	12395548	11.2921	3.0837e-05	0.12278	9.34143	0.00273	12.404	0.00059734	2	78.6767	126	6.96741	7	57.6666	57
BD12	S5_12402674	5	12402674	11.2921	3.0837e-05	0.12278	9.34143	0.00273	12.404	0.00059734	2	78.6767	126	6.96741	7	57.6666	57
BD12	S5_12469502	5	12469502	11.2921	3.0837e-05	0.12278	9.34143	0.00273	12.404	0.00059734	2	78.6767	126	6.96741	7	57.6666	57
BD12	S5_12471563	5	12471563	11.2921	3.0837e-05	0.12278	9.34143	0.00273	12.404	0.00059734	2	78.6767	126	6.96741	7	57.6666	57
BD12	S5_12549694	5	12549694	11.2921	3.0837e-05	0.12278	9.34143	0.00273	12.404	0.00059734	2	78.6767	126	6.96741	7	57.6666	57
BD12	S5_11865866	5	11865866	8.60484	3.0873e-05	0.13827	11.1646	3.436e-05	3.11112	0.0802	3	59.0668	125	6.86437	8	52.9391	54
BD22	S4_17799005	4	17799005	8.63099	3.0882e-05	0.13511	12.1721	1.5137e-05	1.45749	0.22968	3	167.9	121	19.4532	8	171.785	45
BD22	S4_15497880	4	15497880	8.62493	3.1106e-05	0.13503	11.8508	1.9797e-05	1.98226	0.16172	3	167.803	121	19.4556	8	171.749	57
BD12	S1_4071160	1	4071160	8.59605	3.12e-05	0.13815	11.271	3.1395e-05	2.90536	0.09077	3	59.0168	125	6.86557	8	52.9204	56
BD13	S8_14167735	8	14167735	18.6582	3.1238e-05	0.09239	18.6582	3.1238e-05	NaN	NaN	1	466.368	127	24.9953	6	312.242	53
BD23	S4_17430807	4	17430807	11.2844	3.124e-05	0.12495	22.2981	6.119e-06	0.38037	0.53853	2	124.405	125	11.0245	7	87.6071	60
BD23	S4_17430815	4	17430815	11.2844	3.124e-05	0.12495	22.2981	6.119e-06	0.38037	0.53853	2	124.405	125	11.0245	7	87.6071	60
BD13	S7_17207704	7	17207704	11.2766	3.1245e-05	0.1095	20.6306	1.2783e-05	1.79362	0.1829	2	276.369	126	24.5082	7	279.974	58
BD14	S1_9672329	1	9672329	8.59799	3.1368e-05	0.1359	12.5991	1.0359e-05	0.66355	0.41687	3	68.2884	124	7.94237	8	65.3237	54
BD14	S1_9672376	1	9672376	8.59799	3.1368e-05	0.1359	12.5991	1.0359e-05	0.66355	0.41687	3	68.2884	124	7.94237	8	65.3237	54
BD22	S3_16686342	3	16686342	8.61751	3.1383e-05	0.13493	3.34592	0.03849	18.2164	3.9407e-05	3	167.684	121	19.4586	8	171.704	55
BD14	S7_16733567	7	16733567	8.59659	3.1421e-05	0.13588	12.6807	9.6791e-06	0.5247	0.47021	3	68.2792	124	7.94259	8	65.3203	52
BD14	S7_16733581	7	16733581	8.59659	3.1421e-05	0.13588	12.6807	9.6791e-06	0.5247	0.47021	3	68.2792	124	7.94259	8	65.3203	52
BD21	S1_6048895	1	6048895	8.60292	3.1428e-05	0.12823	12.9577	7.7569e-06	0.08471	0.77151	3	109.52	123	12.7306	8	124.55	34
BD12	S1_23848829	1	23848829	11.2697	3.143e-05	0.12258	10.4708	0.00155	11.2254	0.00107	2	78.544	126	6.96952	7	57.6287	66
BD12	S1_23900648	1	23900648	11.2697	3.143e-05	0.12258	10.4708	0.00155	11.2254	0.00107	2	78.544	126	6.96952	7	57.6287	66
BD22	S2_4396578	2	4396578	8.61285	3.1557e-05	0.13487	1.27599	0.28285	22.8299	5.0223e-06	3	167.61	121	19.4604	8	171.676	59
BD23	S1_7793041	1	7793041	8.59255	3.1573e-05	0.14061	10.984	4.0314e-05	3.38971	0.06799	3	93.3314	124	10.8619	8	80.5542	60
BD22	S4_17564369	4	17564369	8.61141	3.1611e-05	0.13486	12.9992	7.6256e-06	0.04035	0.84113	3	167.587	121	19.461	8	171.668	57
BD22	S4_15401063	4	15401063	8.6107	3.1638e-05	0.13485	11.8537	1.975e-05	1.94167	0.16604	3	167.575	121	19.4613	8	171.664	56
BD22	S4_15401096	4	15401096	8.6107	3.1638e-05	0.13485	11.8537	1.975e-05	1.94167	0.16604	3	167.575	121	19.4613	8	171.664	56
BD22	S1_35941629	1	35941629	8.60901	3.1702e-05	0.13483	7.67786	0.00072327	9.41248	0.00266	3	167.548	121	19.462	8	171.653	56
BD14	S1_21776138	1	21776138	11.2669	3.1706e-05	0.12054	22.2842	6.1569e-06	0.36242	0.54826	2	90.857	125	8.06404	7	71.3484	60
BD23	S4_17549633	4	17549633	11.2634	3.1802e-05	0.12475	22.1838	6.4365e-06	0.44132	0.50771	2	124.208	125	11.0276	7	87.5509	57
BD14	S1_9072936	1	9072936	11.2593	3.1913e-05	0.12047	6.17961	0.01423	15.6218	0.00012862	2	90.8046	125	8.06488	7	71.3334	35
BD22	S4_17091784	4	17091784	11.2812	3.1956e-05	0.11963	22.5832	5.5126e-06	0.13762	0.7113	2	222.994	122	19.7668	7	188.082	55
BD13	S7_16761469	7	16761469	8.57331	3.2063e-05	0.12308	11.9464	1.7748e-05	1.6953	0.1953	3	207.096	125	24.1559	8	253.546	48
BD23	S1_5905949	1	5905949	11.2518	3.2116e-05	0.12464	22.4393	5.7489e-06	0.20568	0.65096	2	124.1	125	11.0294	7	87.5199	36
BD23	S1_5918106	1	5918106	11.2518	3.2116e-05	0.12464	22.4393	5.7489e-06	0.20568	0.65096	2	124.1	125	11.0294	7	87.5199	36
BD23	S1_6052062	1	6052062	11.2518	3.2116e-05	0.12464	22.4393	5.7489e-06	0.20568	0.65096	2	124.1	125	11.0294	7	87.5199	36
BD21	S1_5561324	1	5561324	11.2588	3.2136e-05	0.11363	22.4477	5.7679e-06	0.21146	0.64643	2	145.572	124	12.9297	7	136.998	34
BD14	S1_20623680	1	20623680	11.251	3.2137e-05	0.1204	14.095	0.00026422	7.66179	0.0065	2	90.7481	125	8.06578	7	71.3173	58
BD22	S7_17993524	7	17993524	11.2737	3.2161e-05	0.11956	12.9882	0.00045356	8.74169	0.00373	2	222.868	122	19.7689	7	188.046	48
BD13	S8_15323761	8	15323761	8.56748	3.2288e-05	0.12301	10.6448	5.3518e-05	3.91951	0.04993	3	206.979	125	24.1587	8	253.502	35
BD13	S8_15325411	8	15325411	8.56748	3.2288e-05	0.12301	10.6448	5.3518e-05	3.91951	0.04993	3	206.979	125	24.1587	8	253.502	35
BD22	S2_4851911	2	4851911	8.59195	3.2354e-05	0.1346	3.18266	0.04494	18.4976	3.467e-05	3	167.274	121	19.4687	8	171.551	53
BD25	S1_9945949	1	9945949	8.60549	3.2363e-05	0.13187	6.28286	0.00254	12.0895	0.00070874	3	127.437	119	14.8088	8	142.124	33
BD13	S1_8187276	1	8187276	11.2342	3.2389e-05	0.10915	15.9627	0.00010878	5.89104	0.01663	2	275.488	126	24.5222	7	279.723	56
BD22	S1_43084419	1	43084419	8.58979	3.2437e-05	0.13458	5.75327	0.0041	13.1197	0.00042816	3	167.24	121	19.4696	8	171.538	51
BD13	S5_4408824	5	4408824	8.56335	3.2449e-05	0.12296	2.99804	0.05346	18.8448	2.8983e-05	3	206.897	125	24.1607	8	253.471	57
BD12	S7_18417329	7	18417329	8.56236	3.2487e-05	0.1377	11.3429	2.9537e-05	2.69591	0.10312	3	58.8249	125	6.87018	8	52.8484	41
BD13	S2_20932775	2	20932775	11.2295	3.2518e-05	0.10911	8.95604	0.00332	12.6793	0.00052246	2	275.39	126	24.5238	7	279.695	63
BD13	S2_20932783	2	20932783	11.2295	3.2518e-05	0.10911	8.95604	0.00332	12.6793	0.00052246	2	275.39	126	24.5238	7	279.695	63
BD14	S7_16869800	7	16869800	8.56405	3.267e-05	0.13546	12.6723	9.7473e-06	0.45753	0.50004	3	68.0651	124	7.94777	8	65.24	51
BD13	S1_21016782	1	21016782	8.55025	3.2963e-05	0.1228	12.833	8.4601e-06	0.15651	0.69307	3	206.634	125	24.167	8	253.373	63
BD13	S1_8184237	1	8184237	8.54961	3.2988e-05	0.1228	11.329	2.9886e-05	2.68732	0.10366	3	206.621	125	24.1673	8	253.368	39
BD14	S4_6310952	4	6310952	11.2171	3.3075e-05	0.12009	22.2398	6.2791e-06	0.31521	0.57551	2	90.516	125	8.0695	7	71.251	56
BD14	S4_6355941	4	6355941	11.2171	3.3075e-05	0.12009	22.2398	6.2791e-06	0.31521	0.57551	2	90.516	125	8.0695	7	71.251	56
BD14	S4_6408202	4	6408202	11.2171	3.3075e-05	0.12009	22.2398	6.2791e-06	0.31521	0.57551	2	90.516	125	8.0695	7	71.251	56
BD14	S4_6433083	4	6433083	11.2171	3.3075e-05	0.12009	22.2398	6.2791e-06	0.31521	0.57551	2	90.516	125	8.0695	7	71.251	56
BD14	S4_6433607	4	6433607	11.2171	3.3075e-05	0.12009	22.2398	6.2791e-06	0.31521	0.57551	2	90.516	125	8.0695	7	71.251	56
BD14	S4_6433687	4	6433687	11.2171	3.3075e-05	0.12009	22.2398	6.2791e-06	0.31521	0.57551	2	90.516	125	8.0695	7	71.251	56
BD14	S4_6433757	4	6433757	11.2171	3.3075e-05	0.12009	22.2398	6.2791e-06	0.31521	0.57551	2	90.516	125	8.0695	7	71.251	56
BD14	S4_6433914	4	6433914	11.2171	3.3075e-05	0.12009	22.2398	6.2791e-06	0.31521	0.57551	2	90.516	125	8.0695	7	71.251	56
BD14	S4_6433983	4	6433983	11.2171	3.3075e-05	0.12009	22.2398	6.2791e-06	0.31521	0.57551	2	90.516	125	8.0695	7	71.251	56
BD14	S4_6434048	4	6434048	11.2171	3.3075e-05	0.12009	22.2398	6.2791e-06	0.31521	0.57551	2	90.516	125	8.0695	7	71.251	56
BD14	S4_6628879	4	6628879	11.2171	3.3075e-05	0.12009	22.2398	6.2791e-06	0.31521	0.57551	2	90.516	125	8.0695	7	71.251	56
BD12	S1_8638726	1	8638726	8.54566	3.3145e-05	0.13748	12.5464	1.074e-05	0.61988	0.43258	3	58.7297	125	6.87246	8	52.8127	50
BD22	S1_36642822	1	36642822	8.56519	3.3403e-05	0.13426	7.54997	0.00081036	9.53879	0.0025	3	166.845	121	19.4794	8	171.39	58
BD22	S1_36642863	1	36642863	8.56519	3.3403e-05	0.13426	7.54997	0.00081036	9.53879	0.0025	3	166.845	121	19.4794	8	171.39	58
BD22	S1_36665121	1	36665121	8.56519	3.3403e-05	0.13426	7.54997	0.00081036	9.53879	0.0025	3	166.845	121	19.4794	8	171.39	58
BD22	S1_36665231	1	36665231	8.56519	3.3403e-05	0.13426	7.54997	0.00081036	9.53879	0.0025	3	166.845	121	19.4794	8	171.39	58
BD13	S7_14983843	7	14983843	8.53915	3.3405e-05	0.12267	10.7591	4.8539e-05	3.64724	0.05845	3	206.411	125	24.1724	8	253.289	50
BD14	S1_21590552	1	21590552	8.54339	3.3489e-05	0.13519	12.1584	1.4965e-05	1.26226	0.26339	3	67.929	124	7.95106	8	65.189	52
BD14	S1_21590577	1	21590577	8.54339	3.3489e-05	0.13519	12.1584	1.4965e-05	1.26226	0.26339	3	67.929	124	7.95106	8	65.189	52
BD24	S1_6758947	1	6758947	8.55613	3.3499e-05	0.14331	12.9022	8.1903e-06	0.06103	0.80529	3	112.709	122	13.1729	8	94.043	28
BD22	S7_16749173	7	16749173	11.2251	3.3507e-05	0.11913	6.10064	0.01488	15.6242	0.00012997	2	222.057	122	19.7822	7	187.814	50
BD12	S4_8628267	4	8628267	8.53548	3.3552e-05	0.13734	12.0767	1.5908e-05	1.38016	0.24231	3	58.6717	125	6.87386	8	52.791	55
BD13	S1_21053897	1	21053897	8.53488	3.3576e-05	0.12262	12.4015	1.212e-05	0.83423	0.36281	3	206.326	125	24.1744	8	253.257	62
BD22	S4_15106099	4	15106099	11.2219	3.3599e-05	0.1191	22.6168	5.4318e-06	0.00909	0.92419	2	222.003	122	19.7831	7	187.798	28
BD22	S4_15106138	4	15106138	11.2219	3.3599e-05	0.1191	22.6168	5.4318e-06	0.00909	0.92419	2	222.003	122	19.7831	7	187.798	28
BD22	S2_2896951	2	2896951	8.55989	3.3615e-05	0.13419	5.20236	0.00679	14.1532	0.00026118	3	166.76	121	19.4815	8	171.358	50
BD22	S2_2896975	2	2896975	8.55989	3.3615e-05	0.13419	5.20236	0.00679	14.1532	0.00026118	3	166.76	121	19.4815	8	171.358	50
BD22	S2_2897006	2	2897006	8.55989	3.3615e-05	0.13419	5.20236	0.00679	14.1532	0.00026118	3	166.76	121	19.4815	8	171.358	50
BD23	S1_21939190	1	21939190	11.1916	3.3796e-05	0.12408	22.0452	6.844e-06	0.43662	0.50998	2	123.537	125	11.0383	7	87.3592	60
BD24	S1_8835297	1	8835297	11.2061	3.3824e-05	0.12707	20.2449	1.5475e-05	2.00343	0.15947	2	149.907	123	13.3773	7	102.004	41
BD13	S4_6121707	4	6121707	11.1817	3.3866e-05	0.10872	13.5375	0.00034415	8.07199	0.00524	2	274.394	126	24.5396	7	279.41	59
BD13	S4_6131447	4	6131447	11.1817	3.3866e-05	0.10872	13.5375	0.00034415	8.07199	0.00524	2	274.394	126	24.5396	7	279.41	59
BD22	S4_15021433	4	15021433	11.2125	3.3867e-05	0.11901	21.8939	7.4702e-06	0.60195	0.43934	2	221.846	122	19.7856	7	187.753	28
BD22	S4_15021509	4	15021509	11.2125	3.3867e-05	0.11901	21.8939	7.4702e-06	0.60195	0.43934	2	221.846	122	19.7856	7	187.753	28
BD22	S7_18006349	7	18006349	11.2117	3.3888e-05	0.11901	9.94204	0.00203	11.6228	0.00088357	2	221.834	122	19.7858	7	187.75	51
BD22	S7_18059447	7	18059447	11.2117	3.3888e-05	0.11901	9.94204	0.00203	11.6228	0.00088357	2	221.834	122	19.7858	7	187.75	51
BD22	S7_18085909	7	18085909	11.2117	3.3888e-05	0.11901	9.94204	0.00203	11.6228	0.00088357	2	221.834	122	19.7858	7	187.75	51
BD22	S7_18086120	7	18086120	11.2117	3.3888e-05	0.11901	9.94204	0.00203	11.6228	0.00088357	2	221.834	122	19.7858	7	187.75	51
BD23	S1_7739647	1	7739647	11.184	3.4015e-05	0.124	18.056	4.1361e-05	3.89692	0.05058	2	123.466	125	11.0395	7	87.3388	62
BD13	S1_22332823	1	22332823	8.52228	3.4089e-05	0.12247	12.1549	1.4898e-05	1.21537	0.27239	3	206.073	125	24.1805	8	253.162	40
BD13	S7_16752026	7	16752026	8.52143	3.4123e-05	0.12246	12.0764	1.5912e-05	1.34529	0.24831	3	206.056	125	24.1809	8	253.156	51
BD22	S7_15750342	7	15750342	11.2035	3.4125e-05	0.11893	6.09385	0.01494	15.5903	0.00013206	2	221.696	122	19.7881	7	187.71	49
BD14	S7_16749158	7	16749158	11.1798	3.4138e-05	0.11975	20.8777	1.1512e-05	1.41335	0.23675	2	90.2608	125	8.07358	7	71.178	52
BD14	S1_8904847	1	8904847	8.52721	3.4145e-05	0.13497	12.4989	1.1261e-05	0.65317	0.42053	3	67.8224	124	7.95364	8	65.149	61
BD22	S1_21801749	1	21801749	8.54481	3.4225e-05	0.134	1.14574	0.32138	22.931	4.8051e-06	3	166.517	121	19.4875	8	171.267	57
BD23	S1_34256000	1	34256000	11.1755	3.4261e-05	0.12392	18.0417	4.1635e-05	3.89489	0.05064	2	123.386	125	11.0408	7	87.3161	60
BD23	S1_34278880	1	34278880	11.1755	3.4261e-05	0.12392	18.0417	4.1635e-05	3.89489	0.05064	2	123.386	125	11.0408	7	87.3161	60
BD14	S1_8310704	1	8310704	8.52344	3.4299e-05	0.13493	12.2258	1.4145e-05	1.09929	0.29646	3	67.7975	124	7.95424	8	65.1397	62
BD13	S1_8184498	1	8184498	8.51626	3.4336e-05	0.1224	11.2356	3.2349e-05	2.76305	0.09897	3	205.952	125	24.1834	8	253.117	39
BD21	S1_6115257	1	6115257	8.5258	3.4466e-05	0.12728	12.8626	8.3922e-06	0.0495	0.82431	3	108.708	123	12.7504	8	124.245	35
BD12	S1_7803639	1	7803639	11.1513	3.475e-05	0.12148	21.19	9.9494e-06	1.09657	0.29702	2	77.8434	126	6.98064	7	57.4285	42
BD14	S7_16574382	7	16574382	11.1578	3.4781e-05	0.11955	20.4283	1.4082e-05	1.76343	0.18662	2	90.1099	125	8.07599	7	71.135	53
BD14	S7_16574422	7	16574422	11.1578	3.4781e-05	0.11955	20.4283	1.4082e-05	1.76343	0.18662	2	90.1099	125	8.07599	7	71.135	53
BD14	S7_16574436	7	16574436	11.1578	3.4781e-05	0.11955	20.4283	1.4082e-05	1.76343	0.18662	2	90.1099	125	8.07599	7	71.135	53
BD14	S7_16575205	7	16575205	11.1578	3.4781e-05	0.11955	20.4283	1.4082e-05	1.76343	0.18662	2	90.1099	125	8.07599	7	71.135	53
BD14	S7_16609162	7	16609162	11.1578	3.4781e-05	0.11955	20.4283	1.4082e-05	1.76343	0.18662	2	90.1099	125	8.07599	7	71.135	53
BD14	S7_16609287	7	16609287	11.1578	3.4781e-05	0.11955	20.4283	1.4082e-05	1.76343	0.18662	2	90.1099	125	8.07599	7	71.135	53
BD21	S1_8671557	1	8671557	8.51682	3.4839e-05	0.12717	10.4963	6.1474e-05	4.04267	0.04655	3	108.613	123	12.7527	8	124.21	41
BD12	S2_24544904	2	24544904	11.1466	3.4891e-05	0.12144	11.1466	3.4891e-05	NaN	NaN	2	77.8153	126	6.98108	7	57.4205	55
BD12	S5_4593962	5	4593962	8.50059	3.4988e-05	0.13688	0.45175	0.63754	24.4303	2.4227e-06	3	58.4725	125	6.87864	8	52.7163	58
BD14	S4_4732874	4	4732874	8.50588	3.5029e-05	0.13469	1.86197	0.15965	21.1922	1.0131e-05	3	67.6817	124	7.95705	8	65.0962	52
BD22	S1_35633792	1	35633792	11.1724	3.5034e-05	0.11865	7.16274	0.00846	14.4016	0.00023132	2	221.175	122	19.7966	7	187.562	56
BD22	S1_36764020	1	36764020	8.525	3.5044e-05	0.13374	5.61668	0.00464	13.2168	0.00040864	3	166.198	121	19.4954	8	171.147	54
BD12	S3_19606853	3	19606853	11.1369	3.518e-05	0.12135	10.1747	0.00179	11.2759	0.00104	2	77.7577	126	6.982	7	57.404	64
BD13	S1_19180739	1	19180739	8.49147	3.5373e-05	0.1221	5.73087	0.00415	12.9277	0.00046445	3	205.454	125	24.1953	8	252.93	56
BD14	S1_8424881	1	8424881	8.49395	3.5534e-05	0.13454	12.3945	1.2285e-05	0.74368	0.39015	3	67.6029	124	7.95895	8	65.0667	33
BD22	S1_42092099	1	42092099	11.1516	3.5656e-05	0.11847	10.8651	0.00128	10.5908	0.00147	2	220.827	122	19.8024	7	187.462	59
BD22	S1_9739748	1	9739748	11.1499	3.5705e-05	0.11845	22.4571	5.8271e-06	0.02144	0.88383	2	220.8	122	19.8028	7	187.454	55
BD22	S1_9748981	1	9748981	11.1499	3.5705e-05	0.11845	22.4571	5.8271e-06	0.02144	0.88383	2	220.8	122	19.8028	7	187.454	55
BD12	S3_18151172	3	18151172	8.48304	3.5733e-05	0.13664	9.29445	0.00017173	6.1068	0.01481	3	58.3721	125	6.88104	8	52.6786	62
BD12	S3_18151196	3	18151196	8.48304	3.5733e-05	0.13664	9.29445	0.00017173	6.1068	0.01481	3	58.3721	125	6.88104	8	52.6786	62
BD22	S1_8227734	1	8227734	11.1441	3.5881e-05	0.1184	22.2022	6.5192e-06	0.22576	0.63553	2	220.703	122	19.8044	7	187.427	41
BD13	S7_16452656	7	16452656	11.1125	3.5917e-05	0.10814	20.5435	1.3293e-05	1.58653	0.21015	2	272.95	126	24.5625	7	278.997	53
BD22	S7_18445414	7	18445414	11.1392	3.6029e-05	0.11835	9.89439	0.00208	11.5365	0.00092179	2	220.621	122	19.8057	7	187.403	48
BD13	S7_16644736	7	16644736	8.47333	3.6153e-05	0.12189	11.8429	1.9363e-05	1.61802	0.20573	3	205.089	125	24.2041	8	252.794	54
BD14	S1_5241844	1	5241844	8.47863	3.6193e-05	0.13434	12.7194	9.373e-06	0.16666	0.6838	3	67.5018	124	7.9614	8	65.0288	34
BD25	S1_19343070	1	19343070	11.1448	3.6347e-05	0.11587	3.99562	0.04786	17.7412	4.9213e-05	2	167.973	120	15.0718	7	155.803	40
BD12	S1_9761588	1	9761588	8.46788	3.639e-05	0.13644	12.7657	8.9472e-06	0.06229	0.80332	3	58.2854	125	6.88312	8	52.6461	58
BD12	S4_6408168	4	6408168	11.0955	3.6438e-05	0.12097	15.4725	0.00013697	6.09751	0.01488	2	77.5122	126	6.98589	7	57.3339	56
BD13	S2_5885238	2	5885238	8.46591	3.6476e-05	0.1218	2.67649	0.07272	19.2686	2.3905e-05	3	204.94	125	24.2077	8	252.738	49
BD22	S2_4945058	2	4945058	8.49024	3.653e-05	0.13329	2.28748	0.10586	20.1766	1.6251e-05	3	165.639	121	19.5093	8	170.937	53
BD14	S1_3775116	1	3775116	11.0992	3.6555e-05	0.11902	21.4807	8.7948e-06	0.75877	0.38538	2	89.7081	125	8.08242	7	71.0201	64
BD12	S3_22514626	3	22514626	11.0915	3.6563e-05	0.12093	0.60868	0.43674	21.4762	8.8123e-06	2	77.4884	126	6.98627	7	57.3271	56
BD22	S4_17463378	4	17463378	11.1218	3.6565e-05	0.1182	22.2626	6.348e-06	0.13713	0.71179	2	220.329	122	19.8105	7	187.32	57
BD22	S1_36081786	1	36081786	8.48854	3.6604e-05	0.13327	7.23416	0.00107	9.93739	0.00204	3	165.611	121	19.51	8	170.927	58
BD23	S3_22438434	3	22438434	8.46802	3.6657e-05	0.13892	12.2805	1.3513e-05	0.8689	0.35307	3	92.2087	124	10.889	8	80.1332	46
BD12	S5_6479296	5	6479296	8.46128	3.668e-05	0.13635	1.63517	0.19903	21.5794	8.4721e-06	3	58.2477	125	6.88403	8	52.632	55
BD23	S2_25299663	2	25299663	11.0913	3.6801e-05	0.12313	11.0913	3.6801e-05	NaN	NaN	2	122.596	125	11.0534	7	87.0903	43
BD13	S1_19849624	1	19849624	11.0838	3.6802e-05	0.10791	9.01251	0.00323	12.3498	0.00061333	2	272.352	126	24.572	7	278.827	57
BD13	S4_7240977	4	7240977	11.083	3.683e-05	0.1079	16.7477	7.5385e-05	4.90345	0.0286	2	272.334	126	24.5723	7	278.821	58
BD13	S4_7241045	4	7241045	11.083	3.683e-05	0.1079	16.7477	7.5385e-05	4.90345	0.0286	2	272.334	126	24.5723	7	278.821	58
BD13	S4_7241068	4	7241068	11.083	3.683e-05	0.1079	16.7477	7.5385e-05	4.90345	0.0286	2	272.334	126	24.5723	7	278.821	58
BD13	S4_7260997	4	7260997	11.083	3.683e-05	0.1079	16.7477	7.5385e-05	4.90345	0.0286	2	272.334	126	24.5723	7	278.821	58
BD12	S1_23860026	1	23860026	8.45751	3.6847e-05	0.1363	5.66084	0.00442	12.9749	0.00045397	3	58.2261	125	6.88455	8	52.6239	50
BD25	S1_6838313	1	6838313	8.49523	3.69e-05	0.13047	12.0359	1.7225e-05	1.34481	0.24851	3	126.093	119	14.8428	8	141.619	35
BD22	S1_36229298	1	36229298	8.48172	3.6904e-05	0.13318	7.5063	0.00084248	9.39902	0.00268	3	165.501	121	19.5127	8	170.886	57
BD22	S1_36229431	1	36229431	8.48172	3.6904e-05	0.13318	7.5063	0.00084248	9.39902	0.00268	3	165.501	121	19.5127	8	170.886	57
BD24	S1_9890869	1	9890869	11.1016	3.695e-05	0.12607	10.4166	0.0016	10.9508	0.00123	2	148.723	123	13.3965	7	101.666	34
BD24	S1_7913012	1	7913012	8.47395	3.6958e-05	0.14217	12.627	1.0287e-05	0.30961	0.57894	3	111.813	122	13.1949	8	93.707	41
BD24	S1_7913185	1	7913185	8.47395	3.6958e-05	0.14217	12.627	1.0287e-05	0.30961	0.57894	3	111.813	122	13.1949	8	93.707	41
BD14	S5_11069663	5	11069663	11.0854	3.6986e-05	0.11889	19.1886	2.4657e-05	2.72018	0.1016	2	89.6133	125	8.08394	7	70.9931	59
BD24	S1_8005589	1	8005589	11.1003	3.6993e-05	0.12605	10.0851	0.00189	11.2795	0.00104	2	148.708	123	13.3968	7	101.662	50
BD13	S8_15373623	8	15373623	8.45328	3.7034e-05	0.12165	10.0654	8.8025e-05	4.6464	0.03303	3	204.686	125	24.2138	8	252.642	35
BD23	S1_8085348	1	8085348	11.0833	3.705e-05	0.12306	20.7999	1.192e-05	1.31483	0.25371	2	122.522	125	11.0546	7	87.0691	41
BD22	S2_4794669	2	4794669	8.47831	3.7054e-05	0.13313	2.43196	0.09211	19.8207	1.9064e-05	3	165.446	121	19.5141	8	170.865	53
BD12	S1_9767206	1	9767206	8.45087	3.7142e-05	0.13621	12.6364	9.9633e-06	0.23351	0.62978	3	58.1881	125	6.88546	8	52.6097	56
BD22	S7_18085942	7	18085942	11.102	3.7183e-05	0.11802	8.45653	0.00432	12.9274	0.00046839	2	219.997	122	19.816	7	187.225	52
BD22	S1_35423970	1	35423970	8.47425	3.7235e-05	0.13308	5.69477	0.00432	12.9204	0.00047132	3	165.381	121	19.5157	8	170.841	48
BD23	S1_8310704	1	8310704	8.45442	3.726e-05	0.13873	10.7611	4.8745e-05	3.42383	0.06664	3	92.0858	124	10.892	8	80.0871	61
BD22	S4_16768902	4	16768902	11.099	3.7278e-05	0.11799	19.4244	2.2526e-05	2.53162	0.11417	2	219.946	122	19.8168	7	187.21	57
BD22	S4_16768925	4	16768925	11.099	3.7278e-05	0.11799	19.4244	2.2526e-05	2.53162	0.11417	2	219.946	122	19.8168	7	187.21	57
BD23	S1_22289766	1	22289766	8.45227	3.7357e-05	0.1387	11.115	3.6066e-05	2.80567	0.09645	3	92.0663	124	10.8925	8	80.0798	54
BD22	S1_21798847	1	21798847	8.46992	3.7428e-05	0.13302	0.98537	0.37625	23.0823	4.4979e-06	3	165.311	121	19.5174	8	170.814	56
BD12	S1_40331755	1	40331755	11.0636	3.744e-05	0.12067	21.3463	9.2783e-06	0.81246	0.36911	2	77.3227	126	6.9889	7	57.2797	65
BD14	S7_18106789	7	18106789	11.0672	3.756e-05	0.11873	19.9466	1.7494e-05	2.0255	0.15717	2	89.4888	125	8.08593	7	70.9575	54
BD13	S3_18453874	3	18453874	11.0593	3.758e-05	0.1077	8.5498	0.00409	12.776	0.00049853	2	271.838	126	24.5802	7	278.68	64
BD12	S1_8737634	1	8737634	8.44061	3.7603e-05	0.13607	12.2282	1.4011e-05	0.88722	0.34805	3	58.1294	125	6.88687	8	52.5876	60
BD22	S2_4396771	2	4396771	8.46371	3.7707e-05	0.13294	2.2074	0.11436	20.2787	1.5525e-05	3	165.211	121	19.5199	8	170.777	56
BD13	S1_21001997	1	21001997	11.0483	3.7931e-05	0.10761	22.225	6.2776e-06	0.03974	0.84231	2	271.61	126	24.5838	7	278.614	65
BD22	S7_21032990	7	21032990	11.0763	3.8e-05	0.11779	5.99575	0.01575	15.4523	0.00014088	2	219.566	122	19.823	7	187.102	49
BD13	S8_15284542	8	15284542	8.43165	3.801e-05	0.12139	10.2877	7.2692e-05	4.19738	0.04258	3	204.25	125	24.2242	8	252.479	36
BD22	S1_6317753	1	6317753	11.0752	3.8034e-05	0.11778	22.0653	6.9252e-06	0.2243	0.63663	2	219.548	122	19.8233	7	187.097	36
BD22	S1_6317827	1	6317827	11.0752	3.8034e-05	0.11778	22.0653	6.9252e-06	0.2243	0.63663	2	219.548	122	19.8233	7	187.097	36
BD22	S1_36592729	1	36592729	8.45447	3.8125e-05	0.13282	5.41278	0.00559	13.4345	0.00036809	3	165.062	121	19.5236	8	170.721	56
BD22	S2_5916816	2	5916816	8.45095	3.8286e-05	0.13278	2.10805	0.12588	20.4641	1.429e-05	3	165.005	121	19.525	8	170.7	55
BD22	S5_5687234	5	5687234	11.0643	3.8386e-05	0.11768	10.3422	0.00166	10.9499	0.00123	2	219.365	122	19.8263	7	187.045	56
BD13	S3_18480240	3	18480240	11.0313	3.8486e-05	0.10747	8.4847	0.00423	12.7902	0.00049512	2	271.253	126	24.5895	7	278.512	65
BD13	S3_18498939	3	18498939	11.0313	3.8486e-05	0.10747	8.4847	0.00423	12.7902	0.00049512	2	271.253	126	24.5895	7	278.512	65
BD14	S1_8687887	1	8687887	8.42716	3.85e-05	0.13366	12.7419	9.1994e-06	0.00125	0.97185	3	67.1614	124	7.96963	8	64.9011	60
BD13	S1_16997923	1	16997923	8.41992	3.855e-05	0.12125	6.81045	0.00155	10.601	0.00145	3	204.014	125	24.2299	8	252.39	53
BD22	S2_4821983	2	4821983	8.44475	3.8571e-05	0.1327	2.187	0.11663	20.2694	1.559e-05	3	164.905	121	19.5275	8	170.662	54
BD22	S2_4822042	2	4822042	8.44475	3.8571e-05	0.1327	2.187	0.11663	20.2694	1.559e-05	3	164.905	121	19.5275	8	170.662	54
BD13	S8_13765259	8	13765259	11.0231	3.8753e-05	0.10741	11.0231	3.8753e-05	NaN	NaN	2	271.083	126	24.5922	7	278.464	64
BD22	S1_7046918	1	7046918	11.0524	3.8776e-05	0.11757	22.286	6.2829e-06	2.8666e-06	0.99865	2	219.165	122	19.8296	7	186.987	34
BD12	S5_12586104	5	12586104	11.0221	3.8787e-05	0.12028	8.3252	0.0046	12.9366	0.00046121	2	77.0757	126	6.99282	7	57.2092	57
BD12	S5_12589947	5	12589947	11.0221	3.8787e-05	0.12028	8.3252	0.0046	12.9366	0.00046121	2	77.0757	126	6.99282	7	57.2092	57
BD12	S5_12589979	5	12589979	11.0221	3.8787e-05	0.12028	8.3252	0.0046	12.9366	0.00046121	2	77.0757	126	6.99282	7	57.2092	57
BD21	S1_6810104	1	6810104	11.0354	3.8834e-05	0.11171	22.1189	6.6697e-06	0.1095	0.74127	2	143.121	124	12.9692	7	136.297	37
BD23	S1_22332823	1	22332823	8.41913	3.8873e-05	0.13825	12.7255	9.3258e-06	0.0083	0.92757	3	91.7664	124	10.8997	8	79.9674	40
BD22	S7_18050705	7	18050705	11.0494	3.8874e-05	0.11755	9.6102	0.0024	11.6561	0.00086927	2	219.115	122	19.8304	7	186.973	50
BD22	S7_18050738	7	18050738	11.0494	3.8874e-05	0.11755	9.6102	0.0024	11.6561	0.00086927	2	219.115	122	19.8304	7	186.973	50
BD22	S7_18059770	7	18059770	11.0494	3.8874e-05	0.11755	9.6102	0.0024	11.6561	0.00086927	2	219.115	122	19.8304	7	186.973	50
BD13	S7_17184054	7	17184054	11.0149	3.9026e-05	0.10734	17.4618	5.4134e-05	4.13671	0.04406	2	270.91	126	24.5949	7	278.414	58
BD13	S2_4241618	2	4241618	8.40806	3.9104e-05	0.12111	2.85048	0.06155	18.7214	3.0659e-05	3	203.775	125	24.2356	8	252.301	55
BD12	S1_34259230	1	34259230	8.40521	3.9238e-05	0.1356	11.9391	1.7857e-05	1.28365	0.25939	3	57.9265	125	6.89174	8	52.5115	57
BD25	S1_14611116	1	14611116	8.44364	3.924e-05	0.12982	0.91994	0.40133	23.1514	4.4347e-06	3	125.461	119	14.8587	8	141.383	49
BD13	S3_19606853	3	19606853	11.0062	3.9317e-05	0.10726	7.50723	0.00703	13.7514	0.00031146	2	270.727	126	24.5978	7	278.362	64
BD22	S4_3399044	4	3399044	11.036	3.9318e-05	0.11743	7.54413	0.00693	13.7461	0.00031609	2	218.889	122	19.8341	7	186.909	56
BD22	S4_3438297	4	3438297	11.036	3.9318e-05	0.11743	7.54413	0.00693	13.7461	0.00031609	2	218.889	122	19.8341	7	186.909	56
BD22	S4_3438360	4	3438360	11.036	3.9318e-05	0.11743	7.54413	0.00693	13.7461	0.00031609	2	218.889	122	19.8341	7	186.909	56
BD12	S1_23939450	1	23939450	11.0056	3.9335e-05	0.12013	9.95211	0.00201	11.2555	0.00105	2	76.9775	126	6.99438	7	57.1811	66
BD12	S1_24097883	1	24097883	11.0056	3.9335e-05	0.12013	9.95211	0.00201	11.2555	0.00105	2	76.9775	126	6.99438	7	57.1811	66
BD12	S1_24139241	1	24139241	11.0056	3.9335e-05	0.12013	9.95211	0.00201	11.2555	0.00105	2	76.9775	126	6.99438	7	57.1811	66
BD12	S3_19562929	3	19562929	11.0037	3.9401e-05	0.12011	9.67129	0.00231	11.5338	0.00091471	2	76.9658	126	6.99457	7	57.1778	64
BD13	S2_5001590	2	5001590	8.40159	3.9409e-05	0.12103	5.23349	0.00656	13.6841	0.00032263	3	203.644	125	24.2388	8	252.252	57
BD22	S2_7415585	2	7415585	8.42605	3.9443e-05	0.13245	1.81942	0.16649	21.0415	1.1049e-05	3	164.603	121	19.535	8	170.549	55
BD22	S2_6767223	2	6767223	8.42563	3.9463e-05	0.13245	1.73083	0.18146	21.2409	1.0113e-05	3	164.596	121	19.5352	8	170.546	57
BD22	S5_6824548	5	6824548	11.0315	3.9469e-05	0.11739	10.6003	0.00146	10.6325	0.00144	2	218.813	122	19.8354	7	186.887	59
BD22	S5_6824633	5	6824633	11.0315	3.9469e-05	0.11739	10.6003	0.00146	10.6325	0.00144	2	218.813	122	19.8354	7	186.887	59
BD22	S1_40382961	1	40382961	11.0309	3.9488e-05	0.11738	6.37955	0.01281	14.9583	0.00017775	2	218.804	122	19.8355	7	186.884	60
BD13	S2_4241640	2	4241640	8.39914	3.9526e-05	0.121	2.42386	0.0927	19.6328	2.0271e-05	3	203.595	125	24.2399	8	252.233	56
BD12	S6_2060442	6	2060442	8.39629	3.9661e-05	0.13548	11.9533	1.7645e-05	1.23722	0.26814	3	57.8753	125	6.89297	8	52.4924	61
BD22	S2_4987515	2	4987515	8.41833	3.9809e-05	0.13235	2.50725	0.08568	19.4809	2.2213e-05	3	164.478	121	19.5381	8	170.502	52
BD13	S1_9739658	1	9739658	10.9888	3.9901e-05	0.10712	21.2111	9.8558e-06	0.79998	0.37281	2	270.365	126	24.6035	7	278.259	57
BD13	S1_16993035	1	16993035	10.9808	4.0175e-05	0.10705	15.1457	0.00015982	6.19622	0.01411	2	270.196	126	24.6062	7	278.211	56
BD21	S1_6705581	1	6705581	10.9952	4.0182e-05	0.11137	22.1086	6.7e-06	0.04986	0.82367	2	142.678	124	12.9764	7	136.171	34
BD21	S1_7172939	1	7172939	10.9952	4.0182e-05	0.11137	22.1086	6.7e-06	0.04986	0.82367	2	142.678	124	12.9764	7	136.171	34
BD14	S1_6143744	1	6143744	8.39121	4.0199e-05	0.13319	12.4837	1.1405e-05	0.33844	0.56179	3	66.9232	124	7.9754	8	64.8118	31
BD12	S4_10980639	4	10980639	10.9796	4.0217e-05	0.11989	11.522	0.00091805	9.65216	0.00234	2	76.8224	126	6.99684	7	57.1368	61
BD12	S2_11196126	2	11196126	8.38316	4.0293e-05	0.1353	8.3878	0.00038032	7.50749	0.00704	3	57.8	125	6.89477	8	52.4641	65
BD12	S5_14215676	5	14215676	10.9774	4.0293e-05	0.11987	8.80126	0.0036	12.3658	0.00060855	2	76.8092	126	6.99705	7	57.133	56
BD12	S5_14215700	5	14215700	10.9774	4.0293e-05	0.11987	8.80126	0.0036	12.3658	0.00060855	2	76.8092	126	6.99705	7	57.133	56
BD12	S5_14215880	5	14215880	10.9774	4.0293e-05	0.11987	8.80126	0.0036	12.3658	0.00060855	2	76.8092	126	6.99705	7	57.133	56
BD12	S5_14249654	5	14249654	10.9774	4.0293e-05	0.11987	8.80126	0.0036	12.3658	0.00060855	2	76.8092	126	6.99705	7	57.133	56
BD12	S5_14249694	5	14249694	10.9774	4.0293e-05	0.11987	8.80126	0.0036	12.3658	0.00060855	2	76.8092	126	6.99705	7	57.133	56
BD22	S1_9677013	1	9677013	8.40758	4.0324e-05	0.13221	12.0191	1.7198e-05	1.15412	0.28482	3	164.304	121	19.5424	8	170.437	53
BD23	S1_23724407	1	23724407	8.3885	4.033e-05	0.13783	10.1159	8.4725e-05	4.38568	0.03828	3	91.4889	124	10.9065	8	79.8633	62
BD22	S2_4842874	2	4842874	8.40688	4.0358e-05	0.13221	2.6279	0.07632	19.1816	2.5426e-05	3	164.293	121	19.5427	8	170.433	53
BD12	S2_6794593	2	6794593	10.9717	4.0486e-05	0.11982	0.83777	0.36177	20.9739	1.1026e-05	2	76.7757	126	6.99758	7	57.1234	58
BD12	S2_6884782	2	6884782	10.9717	4.0486e-05	0.11982	0.83777	0.36177	20.9739	1.1026e-05	2	76.7757	126	6.99758	7	57.1234	58
BD12	S5_10859038	5	10859038	8.37856	4.0517e-05	0.13524	5.01811	0.008	14.0593	0.0002696	3	57.7736	125	6.89541	8	52.4542	58
BD22	S1_38959020	1	38959020	8.40274	4.0558e-05	0.13215	5.19554	0.00683	13.7327	0.00031914	3	164.226	121	19.5443	8	170.407	60
BD14	S3_22438565	3	22438565	8.3825	4.0622e-05	0.13307	11.9306	1.8114e-05	1.24038	0.26755	3	66.8655	124	7.97679	8	64.7901	51
BD22	S4_2052063	4	2052063	10.997	4.0639e-05	0.11707	7.28239	0.00794	13.9451	0.00028743	2	218.234	122	19.8449	7	186.721	56
BD22	S4_2057398	4	2057398	10.997	4.0639e-05	0.11707	7.28239	0.00794	13.9451	0.00028743	2	218.234	122	19.8449	7	186.721	56
BD22	S4_2081368	4	2081368	10.997	4.0639e-05	0.11707	7.28239	0.00794	13.9451	0.00028743	2	218.234	122	19.8449	7	186.721	56
BD13	S4_4892070	4	4892070	10.9673	4.064e-05	0.10694	12.5742	0.00054846	8.60717	0.00398	2	269.913	126	24.6107	7	278.13	57
BD21	S1_5554358	1	5554358	8.38712	4.0699e-05	0.12556	12.679	9.7721e-06	0.00657	0.93552	3	107.24	123	12.7862	8	123.695	34
BD12	S1_7788461	1	7788461	10.9649	4.0724e-05	0.11975	20.302	1.4818e-05	1.54119	0.21675	2	76.7347	126	6.99823	7	57.1118	60
BD12	S1_7788488	1	7788488	10.9649	4.0724e-05	0.11975	20.302	1.4818e-05	1.54119	0.21675	2	76.7347	126	6.99823	7	57.1118	60
BD21	S1_6098075	1	6098075	8.386	4.0754e-05	0.12555	12.6452	1.005e-05	0.05942	0.80782	3	107.228	123	12.7865	8	123.69	35
BD23	S6_9546888	6	9546888	8.37611	4.0935e-05	0.13766	4.25484	0.01631	15.6231	0.00012903	3	91.3765	124	10.9092	8	79.8212	58
BD22	S7_16749158	7	16749158	10.9871	4.0981e-05	0.11699	9.48655	0.00255	11.6651	0.00086544	2	218.067	122	19.8476	7	186.674	49
BD22	S3_18301509	3	18301509	8.39349	4.1009e-05	0.13203	3.06965	0.05004	18.1768	4.0125e-05	3	164.076	121	19.548	8	170.351	58
BD13	S3_23505337	3	23505337	10.9558	4.1039e-05	0.10685	7.59355	0.00672	13.5667	0.00034033	2	269.673	126	24.6145	7	278.061	61
BD24	S1_8820165	1	8820165	10.9749	4.114e-05	0.12485	19.4393	2.2249e-05	2.30588	0.13145	2	147.283	123	13.4199	7	101.255	41
BD14	S1_5355191	1	5355191	8.36671	4.14e-05	0.13286	12.6509	9.922e-06	0.00054685	0.98138	3	66.7607	124	7.97933	8	64.7509	35
BD22	S4_982736	4	982736	8.38528	4.1414e-05	0.13192	4.80518	0.0098	14.4834	0.00022329	3	163.943	121	19.5513	8	170.302	47
BD14	S1_6240778	1	6240778	8.36587	4.1442e-05	0.13285	11.9194	1.8286e-05	1.21736	0.27202	3	66.7551	124	7.97946	8	64.7488	63
BD14	S1_17126758	1	17126758	10.9512	4.1453e-05	0.11767	5.5487	0.02004	15.7062	0.00012363	2	88.6909	125	8.0987	7	70.7295	56
BD13	S1_6705502	1	6705502	10.9429	4.1493e-05	0.10674	15.3702	0.00014374	5.92016	0.01637	2	269.402	126	24.6188	7	277.984	63
BD22	S2_4842540	2	4842540	8.38295	4.153e-05	0.13189	2.80297	0.06454	18.7283	3.122e-05	3	163.906	121	19.5523	8	170.287	49
BD12	S5_2447947	5	2447947	10.9364	4.1722e-05	0.11949	0.06594	0.79775	21.7961	7.6437e-06	2	76.5652	126	7.00093	7	57.0633	59
BD22	S2_4186498	2	4186498	8.37575	4.1889e-05	0.1318	2.41791	0.09337	19.5559	2.1475e-05	3	163.789	121	19.5552	8	170.244	55
BD22	S2_4186503	2	4186503	8.37575	4.1889e-05	0.1318	2.41791	0.09337	19.5559	2.1475e-05	3	163.789	121	19.5552	8	170.244	55
BD12	S5_12394515	5	12394515	10.9315	4.1897e-05	0.11944	8.58817	0.00401	12.4974	0.00057078	2	76.5358	126	7.00139	7	57.0549	58
BD22	S3_17969401	3	17969401	8.37511	4.1921e-05	0.13179	4.88626	0.00909	14.2884	0.00024493	3	163.779	121	19.5554	8	170.24	61
BD22	S4_22025046	4	22025046	8.3739	4.1982e-05	0.13178	9.9077	0.000103	4.7046	0.03204	3	163.759	121	19.5559	8	170.232	58
BD22	S2_5387826	2	5387826	8.37319	4.2018e-05	0.13177	2.28878	0.10573	19.8353	1.894e-05	3	163.748	121	19.5562	8	170.228	55
BD22	S2_2949567	2	2949567	8.37228	4.2064e-05	0.13175	1.82373	0.1658	20.8752	1.1898e-05	3	163.733	121	19.5566	8	170.223	46
BD22	S2_4991805	2	4991805	8.37014	4.2171e-05	0.13173	2.44673	0.09081	19.4759	2.2264e-05	3	163.698	121	19.5574	8	170.21	53
BD22	S7_17968574	7	17968574	10.9511	4.225e-05	0.11666	9.33598	0.00276	11.7503	0.00083006	2	217.462	122	19.8575	7	186.501	49
BD12	S5_4457452	5	4457452	10.9185	4.2364e-05	0.11932	0.03473	0.85246	21.7966	7.642e-06	2	76.4583	126	7.00262	7	57.0328	59
BD13	S1_20997387	1	20997387	10.9166	4.2434e-05	0.10652	21.9328	7.1462e-06	0.06229	0.80332	2	268.849	126	24.6276	7	277.826	64
BD13	S1_21004747	1	21004747	10.9166	4.2434e-05	0.10652	21.9328	7.1462e-06	0.06229	0.80332	2	268.849	126	24.6276	7	277.826	64
BD13	S1_21019918	1	21019918	10.9166	4.2434e-05	0.10652	21.9328	7.1462e-06	0.06229	0.80332	2	268.849	126	24.6276	7	277.826	64
BD13	S1_21070454	1	21070454	10.9166	4.2434e-05	0.10652	21.9328	7.1462e-06	0.06229	0.80332	2	268.849	126	24.6276	7	277.826	64
BD22	S4_16524155	4	16524155	10.9429	4.2545e-05	0.11659	21.9841	7.1781e-06	0.06829	0.79429	2	217.324	122	19.8598	7	186.461	29
BD25	S1_11466297	1	11466297	8.37474	4.26e-05	0.12895	6.48399	0.00212	11.0682	0.00117	3	124.616	119	14.88	8	141.066	32
BD22	S7_18023708	7	18023708	10.9393	4.2677e-05	0.11655	8.18333	0.00497	12.9032	0.00047388	2	217.262	122	19.8608	7	186.444	51
BD22	S1_38822169	1	38822169	8.3569	4.2845e-05	0.13155	7.13158	0.00118	9.78095	0.00221	3	163.484	121	19.5627	8	170.129	61
[truncated: 316,961+ more rows]

## Sheet: GxC
Trait	Marker	Chr	Pos	marker_F	p	marker_Rsq	add_F	add_p	dom_F	dom_p	marker_df	marker_MS	error_df	error_MS	model_df	model_MS	minorObs
BD24	S1_38853551	1	38853551	157.302	3.5498e-25	0.43507	157.302	3.5498e-25	NaN	NaN	1	2258.79	151	14.3596	6	503.918	67
BD24	S1_38862533	1	38862533	157.302	3.5498e-25	0.43507	157.302	3.5498e-25	NaN	NaN	1	2258.79	151	14.3596	6	503.918	67
BD24	S1_38904565	1	38904565	157.302	3.5498e-25	0.43507	157.302	3.5498e-25	NaN	NaN	1	2258.79	151	14.3596	6	503.918	67
BD24	S1_38904610	1	38904610	157.302	3.5498e-25	0.43507	157.302	3.5498e-25	NaN	NaN	1	2258.79	151	14.3596	6	503.918	67
BD24	S1_38904617	1	38904617	157.302	3.5498e-25	0.43507	157.302	3.5498e-25	NaN	NaN	1	2258.79	151	14.3596	6	503.918	67
BD25	S1_38919219	1	38919219	155.299	5.263e-25	0.41882	155.299	5.263e-25	NaN	NaN	1	2036.88	152	13.1159	6	478.298	67
BD25	S1_39173902	1	39173902	155.299	5.263e-25	0.41882	155.299	5.263e-25	NaN	NaN	1	2036.88	152	13.1159	6	478.298	67
BD25	S1_39252532	1	39252532	155.299	5.263e-25	0.41882	155.299	5.263e-25	NaN	NaN	1	2036.88	152	13.1159	6	478.298	67
BD25	S1_39252567	1	39252567	155.299	5.263e-25	0.41882	155.299	5.263e-25	NaN	NaN	1	2036.88	152	13.1159	6	478.298	67
BD25	S1_39252574	1	39252574	155.299	5.263e-25	0.41882	155.299	5.263e-25	NaN	NaN	1	2036.88	152	13.1159	6	478.298	67
BD25	S1_39304331	1	39304331	155.299	5.263e-25	0.41882	155.299	5.263e-25	NaN	NaN	1	2036.88	152	13.1159	6	478.298	67
BD25	S1_38853551	1	38853551	155.088	5.5472e-25	0.41854	155.088	5.5472e-25	NaN	NaN	1	2035.51	152	13.1249	6	478.069	68
BD25	S1_38862533	1	38862533	155.088	5.5472e-25	0.41854	155.088	5.5472e-25	NaN	NaN	1	2035.51	152	13.1249	6	478.069	68
BD25	S1_38904565	1	38904565	155.088	5.5472e-25	0.41854	155.088	5.5472e-25	NaN	NaN	1	2035.51	152	13.1249	6	478.069	68
BD25	S1_38904610	1	38904610	155.088	5.5472e-25	0.41854	155.088	5.5472e-25	NaN	NaN	1	2035.51	152	13.1249	6	478.069	68
BD25	S1_38904617	1	38904617	155.088	5.5472e-25	0.41854	155.088	5.5472e-25	NaN	NaN	1	2035.51	152	13.1249	6	478.069	68
BD24	S1_38919219	1	38919219	153.441	9.2488e-25	0.42977	153.441	9.2488e-25	NaN	NaN	1	2231.28	151	14.5417	6	499.334	66
BD24	S1_39173902	1	39173902	153.441	9.2488e-25	0.42977	153.441	9.2488e-25	NaN	NaN	1	2231.28	151	14.5417	6	499.334	66
BD24	S1_39252532	1	39252532	153.441	9.2488e-25	0.42977	153.441	9.2488e-25	NaN	NaN	1	2231.28	151	14.5417	6	499.334	66
BD24	S1_39252567	1	39252567	153.441	9.2488e-25	0.42977	153.441	9.2488e-25	NaN	NaN	1	2231.28	151	14.5417	6	499.334	66
BD24	S1_39252574	1	39252574	153.441	9.2488e-25	0.42977	153.441	9.2488e-25	NaN	NaN	1	2231.28	151	14.5417	6	499.334	66
BD24	S1_39304331	1	39304331	153.441	9.2488e-25	0.42977	153.441	9.2488e-25	NaN	NaN	1	2231.28	151	14.5417	6	499.334	66
BD24	S1_38643779	1	38643779	151.751	1.4116e-24	0.42741	151.751	1.4116e-24	NaN	NaN	1	2219.03	151	14.6228	6	497.292	66
BD24	S1_38750770	1	38750770	151.751	1.4116e-24	0.42741	151.751	1.4116e-24	NaN	NaN	1	2219.03	151	14.6228	6	497.292	66
BD24	S1_38750883	1	38750883	151.751	1.4116e-24	0.42741	151.751	1.4116e-24	NaN	NaN	1	2219.03	151	14.6228	6	497.292	66
BD24	S1_38757562	1	38757562	151.751	1.4116e-24	0.42741	151.751	1.4116e-24	NaN	NaN	1	2219.03	151	14.6228	6	497.292	66
BD24	S1_38757660	1	38757660	151.751	1.4116e-24	0.42741	151.751	1.4116e-24	NaN	NaN	1	2219.03	151	14.6228	6	497.292	66
BD24	S1_36081528	1	36081528	150.774	1.8045e-24	0.42603	150.774	1.8045e-24	NaN	NaN	1	2211.88	151	14.6702	6	496.1	65
BD24	S1_38844100	1	38844100	78.8156	4.0232e-24	0.43693	78.8156	4.0232e-24	NaN	NaN	2	1134.22	150	14.3909	7	433.31	67
BD24	S1_38844172	1	38844172	78.8156	4.0232e-24	0.43693	78.8156	4.0232e-24	NaN	NaN	2	1134.22	150	14.3909	7	433.31	67
BD24	S1_38844233	1	38844233	78.8156	4.0232e-24	0.43693	78.8156	4.0232e-24	NaN	NaN	2	1134.22	150	14.3909	7	433.31	67
BD24	S1_38862600	1	38862600	78.8156	4.0232e-24	0.43693	78.8156	4.0232e-24	NaN	NaN	2	1134.22	150	14.3909	7	433.31	67
BD24	S1_38912136	1	38912136	78.8156	4.0232e-24	0.43693	78.8156	4.0232e-24	NaN	NaN	2	1134.22	150	14.3909	7	433.31	67
BD24	S1_38912183	1	38912183	78.8156	4.0232e-24	0.43693	78.8156	4.0232e-24	NaN	NaN	2	1134.22	150	14.3909	7	433.31	67
BD24	S1_38821285	1	38821285	55.0857	5.1093e-24	0.44841	43.0981	1.6269e-15	50.5736	4.4597e-11	3	776.016	149	14.0874	8	386.596	55
BD24	S1_38841295	1	38841295	78.1744	5.5033e-24	0.43519	78.1744	5.5033e-24	NaN	NaN	2	1129.71	150	14.4511	7	432.019	67
BD24	S1_38841323	1	38841323	78.1744	5.5033e-24	0.43519	78.1744	5.5033e-24	NaN	NaN	2	1129.71	150	14.4511	7	432.019	67
BD24	S1_38841544	1	38841544	78.1744	5.5033e-24	0.43519	78.1744	5.5033e-24	NaN	NaN	2	1129.71	150	14.4511	7	432.019	67
BD24	S1_38636094	1	38636094	78.1219	5.6467e-24	0.43505	78.1219	5.6467e-24	NaN	NaN	2	1129.33	150	14.4561	7	431.913	65
BD25	S1_38643779	1	38643779	145.633	6.0669e-24	0.40551	145.633	6.0669e-24	NaN	NaN	1	1972.13	152	13.5418	6	467.507	67
BD25	S1_38750770	1	38750770	145.633	6.0669e-24	0.40551	145.633	6.0669e-24	NaN	NaN	1	1972.13	152	13.5418	6	467.507	67
BD25	S1_38750883	1	38750883	145.633	6.0669e-24	0.40551	145.633	6.0669e-24	NaN	NaN	1	1972.13	152	13.5418	6	467.507	67
BD25	S1_38757562	1	38757562	145.633	6.0669e-24	0.40551	145.633	6.0669e-24	NaN	NaN	1	1972.13	152	13.5418	6	467.507	67
BD25	S1_38757660	1	38757660	145.633	6.0669e-24	0.40551	145.633	6.0669e-24	NaN	NaN	1	1972.13	152	13.5418	6	467.507	67
BD25	S1_38958936	1	38958936	77.3859	7.3326e-24	0.41948	141.637	1.7067e-23	7.28159	0.00776	2	1020.05	151	13.1814	7	410.43	66
BD25	S1_38938706	1	38938706	77.2043	8.021e-24	0.41899	77.2043	8.021e-24	NaN	NaN	2	1018.87	151	13.197	7	410.092	67
BD25	S1_38953978	1	38953978	77.2043	8.021e-24	0.41899	77.2043	8.021e-24	NaN	NaN	2	1018.87	151	13.197	7	410.092	67
BD25	S1_38956378	1	38956378	77.2043	8.021e-24	0.41899	77.2043	8.021e-24	NaN	NaN	2	1018.87	151	13.197	7	410.092	67
BD25	S1_38961682	1	38961682	77.2043	8.021e-24	0.41899	77.2043	8.021e-24	NaN	NaN	2	1018.87	151	13.197	7	410.092	67
BD25	S1_39123771	1	39123771	77.2043	8.021e-24	0.41899	77.2043	8.021e-24	NaN	NaN	2	1018.87	151	13.197	7	410.092	67
BD25	S1_39130523	1	39130523	77.2043	8.021e-24	0.41899	77.2043	8.021e-24	NaN	NaN	2	1018.87	151	13.197	7	410.092	67
BD25	S1_39150933	1	39150933	77.2043	8.021e-24	0.41899	77.2043	8.021e-24	NaN	NaN	2	1018.87	151	13.197	7	410.092	67
BD25	S1_39208778	1	39208778	77.2043	8.021e-24	0.41899	77.2043	8.021e-24	NaN	NaN	2	1018.87	151	13.197	7	410.092	67
BD25	S1_39212301	1	39212301	77.2043	8.021e-24	0.41899	77.2043	8.021e-24	NaN	NaN	2	1018.87	151	13.197	7	410.092	67
BD25	S1_39235255	1	39235255	77.2043	8.021e-24	0.41899	77.2043	8.021e-24	NaN	NaN	2	1018.87	151	13.197	7	410.092	67
BD25	S1_39504542	1	39504542	77.2043	8.021e-24	0.41899	77.2043	8.021e-24	NaN	NaN	2	1018.87	151	13.197	7	410.092	67
BD25	S1_39504609	1	39504609	77.2043	8.021e-24	0.41899	77.2043	8.021e-24	NaN	NaN	2	1018.87	151	13.197	7	410.092	67
BD25	S1_39504627	1	39504627	77.2043	8.021e-24	0.41899	77.2043	8.021e-24	NaN	NaN	2	1018.87	151	13.197	7	410.092	67
BD25	S1_38844100	1	38844100	77.1411	8.2755e-24	0.41882	77.1411	8.2755e-24	NaN	NaN	2	1018.46	151	13.2025	7	409.974	68
BD25	S1_38844172	1	38844172	77.1411	8.2755e-24	0.41882	77.1411	8.2755e-24	NaN	NaN	2	1018.46	151	13.2025	7	409.974	68
BD25	S1_38844233	1	38844233	77.1411	8.2755e-24	0.41882	77.1411	8.2755e-24	NaN	NaN	2	1018.46	151	13.2025	7	409.974	68
BD25	S1_38862600	1	38862600	77.1411	8.2755e-24	0.41882	77.1411	8.2755e-24	NaN	NaN	2	1018.46	151	13.2025	7	409.974	68
BD25	S1_38912136	1	38912136	77.1411	8.2755e-24	0.41882	77.1411	8.2755e-24	NaN	NaN	2	1018.46	151	13.2025	7	409.974	68
BD25	S1_38912183	1	38912183	77.1411	8.2755e-24	0.41882	77.1411	8.2755e-24	NaN	NaN	2	1018.46	151	13.2025	7	409.974	68
BD25	S1_38841295	1	38841295	77.0339	8.7264e-24	0.41854	77.0339	8.7264e-24	NaN	NaN	2	1017.75	151	13.2118	7	409.774	68
BD25	S1_38841323	1	38841323	77.0339	8.7264e-24	0.41854	77.0339	8.7264e-24	NaN	NaN	2	1017.75	151	13.2118	7	409.774	68
BD25	S1_38841544	1	38841544	77.0339	8.7264e-24	0.41854	77.0339	8.7264e-24	NaN	NaN	2	1017.75	151	13.2118	7	409.774	68
BD25	S1_38956196	1	38956196	76.6484	1.0563e-23	0.4175	76.6484	1.0563e-23	NaN	NaN	2	1015.23	151	13.2453	7	409.052	66
BD24	S1_39287467	1	39287467	76.84	1.0608e-23	0.43152	76.84	1.0608e-23	NaN	NaN	2	1120.18	150	14.5781	7	429.297	64
BD24	S1_38938706	1	38938706	76.7663	1.1001e-23	0.43132	76.7663	1.1001e-23	NaN	NaN	2	1119.65	150	14.5852	7	429.146	66
BD24	S1_38953978	1	38953978	76.7663	1.1001e-23	0.43132	76.7663	1.1001e-23	NaN	NaN	2	1119.65	150	14.5852	7	429.146	66
BD24	S1_38956378	1	38956378	76.7663	1.1001e-23	0.43132	76.7663	1.1001e-23	NaN	NaN	2	1119.65	150	14.5852	7	429.146	66
BD24	S1_38961682	1	38961682	76.7663	1.1001e-23	0.43132	76.7663	1.1001e-23	NaN	NaN	2	1119.65	150	14.5852	7	429.146	66
BD24	S1_39123771	1	39123771	76.7663	1.1001e-23	0.43132	76.7663	1.1001e-23	NaN	NaN	2	1119.65	150	14.5852	7	429.146	66
BD24	S1_39130523	1	39130523	76.7663	1.1001e-23	0.43132	76.7663	1.1001e-23	NaN	NaN	2	1119.65	150	14.5852	7	429.146	66
BD24	S1_39150933	1	39150933	76.7663	1.1001e-23	0.43132	76.7663	1.1001e-23	NaN	NaN	2	1119.65	150	14.5852	7	429.146	66
BD24	S1_39208778	1	39208778	76.7663	1.1001e-23	0.43132	76.7663	1.1001e-23	NaN	NaN	2	1119.65	150	14.5852	7	429.146	66
BD24	S1_39212301	1	39212301	76.7663	1.1001e-23	0.43132	76.7663	1.1001e-23	NaN	NaN	2	1119.65	150	14.5852	7	429.146	66
BD24	S1_39235255	1	39235255	76.7663	1.1001e-23	0.43132	76.7663	1.1001e-23	NaN	NaN	2	1119.65	150	14.5852	7	429.146	66
BD24	S1_39504542	1	39504542	76.7663	1.1001e-23	0.43132	76.7663	1.1001e-23	NaN	NaN	2	1119.65	150	14.5852	7	429.146	66
BD24	S1_39504609	1	39504609	76.7663	1.1001e-23	0.43132	76.7663	1.1001e-23	NaN	NaN	2	1119.65	150	14.5852	7	429.146	66
BD24	S1_39504627	1	39504627	76.7663	1.1001e-23	0.43132	76.7663	1.1001e-23	NaN	NaN	2	1119.65	150	14.5852	7	429.146	66
BD24	S1_38958936	1	38958936	76.238	1.429e-23	0.42984	145.178	7.4852e-24	4.21105	0.0419	2	1115.83	150	14.6361	7	428.054	65
BD24	S1_38718586	1	38718586	76.0968	1.5327e-23	0.42945	76.0968	1.5327e-23	NaN	NaN	2	1114.8	150	14.6498	7	427.761	66
BD24	S1_38718632	1	38718632	76.0968	1.5327e-23	0.42945	76.0968	1.5327e-23	NaN	NaN	2	1114.8	150	14.6498	7	427.761	66
BD24	S1_38718766	1	38718766	76.0968	1.5327e-23	0.42945	76.0968	1.5327e-23	NaN	NaN	2	1114.8	150	14.6498	7	427.761	66
BD24	S1_38956196	1	38956196	75.9749	1.6284e-23	0.42911	75.9749	1.6284e-23	NaN	NaN	2	1113.92	150	14.6616	7	427.507	65
BD24	S1_40331755	1	40331755	141.68	1.8469e-23	0.41278	141.68	1.8469e-23	NaN	NaN	1	2143.05	151	15.126	6	484.628	72
BD24	S1_40382961	1	40382961	141.68	1.8469e-23	0.41278	141.68	1.8469e-23	NaN	NaN	1	2143.05	151	15.126	6	484.628	72
BD24	S1_40494107	1	40494107	141.032	2.1856e-23	0.4118	141.032	2.1856e-23	NaN	NaN	1	2137.98	151	15.1596	6	483.784	71
BD24	S1_39179192	1	39179192	74.961	2.6991e-23	0.42624	74.961	2.6991e-23	NaN	NaN	2	1106.48	150	14.7608	7	425.383	67
BD24	S1_39179258	1	39179258	74.961	2.6991e-23	0.42624	74.961	2.6991e-23	NaN	NaN	2	1106.48	150	14.7608	7	425.383	67
BD24	S1_35912466	1	35912466	139.747	3.0561e-23	0.40985	139.747	3.0561e-23	NaN	NaN	1	2127.87	151	15.2266	6	482.098	62
BD24	S1_35912475	1	35912475	139.747	3.0561e-23	0.40985	139.747	3.0561e-23	NaN	NaN	1	2127.87	151	15.2266	6	482.098	62
BD24	S1_38992466	1	38992466	74.6281	3.1886e-23	0.42529	127.115	8.958e-22	12.4782	0.00054744	2	1104.02	150	14.7936	7	424.68	67
BD24	S1_38844267	1	38844267	74.5646	3.2918e-23	0.42511	74.5646	3.2918e-23	NaN	NaN	2	1103.55	150	14.7999	7	424.545	65
BD25	S1_39179192	1	39179192	74.0862	3.8079e-23	0.41045	74.0862	3.8079e-23	NaN	NaN	2	998.098	151	13.4721	7	404.158	68
BD25	S1_39179258	1	39179258	74.0862	3.8079e-23	0.41045	74.0862	3.8079e-23	NaN	NaN	2	998.098	151	13.4721	7	404.158	68
BD24	S1_40689814	1	40689814	138.606	4.1205e-23	0.40811	138.606	4.1205e-23	NaN	NaN	1	2118.81	151	15.2865	6	480.588	70
BD24	S1_39457338	1	39457338	73.9743	4.4284e-23	0.42342	133.728	1.4994e-22	8.01101	0.00529	2	1099.15	150	14.8585	7	423.288	68
BD24	S1_39457412	1	39457412	73.9743	4.4284e-23	0.42342	133.728	1.4994e-22	8.01101	0.00529	2	1099.15	150	14.8585	7	423.288	68
BD25	S1_39244892	1	39244892	73.7182	4.5862e-23	0.40942	73.7182	4.5862e-23	NaN	NaN	2	995.59	151	13.5053	7	403.441	68
BD24	S1_39894205	1	39894205	138.104	4.7016e-23	0.40734	138.104	4.7016e-23	NaN	NaN	1	2114.8	151	15.3131	6	479.92	70
BD25	S1_38992466	1	38992466	73.6316	4.7916e-23	0.40918	129.795	3.9866e-22	9.88305	0.00201	2	994.998	151	13.5132	7	403.272	68
BD24	S1_39911779	1	39911779	136.822	6.5915e-23	0.40535	136.822	6.5915e-23	NaN	NaN	1	2104.5	151	15.3813	6	478.204	69
BD24	S1_39998809	1	39998809	136.822	6.5915e-23	0.40535	136.822	6.5915e-23	NaN	NaN	1	2104.5	151	15.3813	6	478.204	69
BD25	S1_38636094	1	38636094	72.9594	6.7392e-23	0.40728	72.9594	6.7392e-23	NaN	NaN	2	990.379	151	13.5744	7	401.952	66
BD24	S1_39264495	1	39264495	51.3668	7.4263e-23	0.43353	75.6361	1.9272e-23	1.91018	0.16901	3	750.262	149	14.606	8	376.938	64
BD25	S1_38821285	1	38821285	51.1946	7.6366e-23	0.41926	51.7681	7.5625e-18	30.0968	1.7074e-07	3	679.678	150	13.2764	8	358.993	56
BD25	S1_38938513	1	38938513	51.1379	7.9625e-23	0.41903	68.0864	8.3741e-22	9.53965	0.0024	3	679.306	150	13.2838	8	358.853	65
BD25	S1_38718586	1	38718586	72.4618	8.6837e-23	0.40586	72.4618	8.6837e-23	NaN	NaN	2	986.932	151	13.62	7	400.967	67
BD25	S1_38718632	1	38718632	72.4618	8.6837e-23	0.40586	72.4618	8.6837e-23	NaN	NaN	2	986.932	151	13.62	7	400.967	67
BD25	S1_38718766	1	38718766	72.4618	8.6837e-23	0.40586	72.4618	8.6837e-23	NaN	NaN	2	986.932	151	13.62	7	400.967	67
BD24	S1_39711033	1	39711033	135.689	8.8972e-23	0.40358	135.689	8.8972e-23	NaN	NaN	1	2095.32	151	15.4421	6	476.674	68
BD24	S1_38938513	1	38938513	51.0602	9.2995e-23	0.43225	71.3196	1.7057e-22	5.89071	0.01641	3	748.054	149	14.6504	8	376.11	64
BD24	S1_38844245	1	38844245	50.9249	1.0272e-22	0.43169	73.6543	5.2033e-23	3.25327	0.0733	3	747.076	149	14.6701	8	375.743	65
BD24	S1_38821253	1	38821253	50.9244	1.0276e-22	0.43168	70.3825	2.7618e-22	6.67895	0.01072	3	747.072	149	14.6702	8	375.742	66
BD25	S1_38844245	1	38844245	50.7291	1.0768e-22	0.41737	76.1172	1.3756e-23	0.47853	0.49016	3	676.61	150	13.3377	8	357.842	66
BD24	S1_38697673	1	38697673	72.1822	1.0976e-22	0.41819	72.1822	1.0976e-22	NaN	NaN	2	1085.58	150	15.0395	7	419.411	62
BD25	S1_39287467	1	39287467	71.9401	1.1337e-22	0.40436	71.9401	1.1337e-22	NaN	NaN	2	983.293	151	13.6682	7	399.928	65
BD24	S1_39470810	1	39470810	72.1019	1.1435e-22	0.41795	72.1019	1.1435e-22	NaN	NaN	2	1084.96	150	15.0477	7	419.236	67
BD24	S1_39470824	1	39470824	72.1019	1.1435e-22	0.41795	72.1019	1.1435e-22	NaN	NaN	2	1084.96	150	15.0477	7	419.236	67
BD24	S1_38697899	1	38697899	71.6308	1.4545e-22	0.41656	71.6308	1.4545e-22	NaN	NaN	2	1081.34	150	15.096	7	418.199	64
BD24	S1_37729959	1	37729959	133.403	1.6355e-22	0.39997	133.403	1.6355e-22	NaN	NaN	1	2076.58	151	15.5662	6	473.55	65
BD24	S1_37734066	1	37734066	133.403	1.6355e-22	0.39997	133.403	1.6355e-22	NaN	NaN	1	2076.58	151	15.5662	6	473.55	65
BD24	S1_37739026	1	37739026	133.403	1.6355e-22	0.39997	133.403	1.6355e-22	NaN	NaN	1	2076.58	151	15.5662	6	473.55	65
BD24	S1_37742699	1	37742699	133.403	1.6355e-22	0.39997	133.403	1.6355e-22	NaN	NaN	1	2076.58	151	15.5662	6	473.55	65
BD24	S1_37752107	1	37752107	133.403	1.6355e-22	0.39997	133.403	1.6355e-22	NaN	NaN	1	2076.58	151	15.5662	6	473.55	65
BD24	S1_37752156	1	37752156	133.403	1.6355e-22	0.39997	133.403	1.6355e-22	NaN	NaN	1	2076.58	151	15.5662	6	473.55	65
BD24	S1_36032950	1	36032950	133.161	1.7451e-22	0.39959	133.161	1.7451e-22	NaN	NaN	1	2074.58	151	15.5795	6	473.216	66
BD24	S1_36081650	1	36081650	133.161	1.7451e-22	0.39959	133.161	1.7451e-22	NaN	NaN	1	2074.58	151	15.5795	6	473.216	66
BD24	S1_36213007	1	36213007	133.161	1.7451e-22	0.39959	133.161	1.7451e-22	NaN	NaN	1	2074.58	151	15.5795	6	473.216	66
BD24	S1_36213145	1	36213145	133.161	1.7451e-22	0.39959	133.161	1.7451e-22	NaN	NaN	1	2074.58	151	15.5795	6	473.216	66
BD24	S1_37830130	1	37830130	132.923	1.8596e-22	0.39921	132.923	1.8596e-22	NaN	NaN	1	2072.61	151	15.5925	6	472.888	64
BD24	S1_37843820	1	37843820	132.923	1.8596e-22	0.39921	132.923	1.8596e-22	NaN	NaN	1	2072.61	151	15.5925	6	472.888	64
BD24	S1_37843831	1	37843831	132.923	1.8596e-22	0.39921	132.923	1.8596e-22	NaN	NaN	1	2072.61	151	15.5925	6	472.888	64
BD24	S1_37843925	1	37843925	132.923	1.8596e-22	0.39921	132.923	1.8596e-22	NaN	NaN	1	2072.61	151	15.5925	6	472.888	64
BD24	S1_38553691	1	38553691	132.923	1.8596e-22	0.39921	132.923	1.8596e-22	NaN	NaN	1	2072.61	151	15.5925	6	472.888	64
BD25	S1_39244737	1	39244737	70.9721	1.8642e-22	0.40156	70.9721	1.8642e-22	NaN	NaN	2	976.473	151	13.7585	7	397.979	66
BD25	S1_38844267	1	38844267	70.9477	1.8878e-22	0.40149	70.9477	1.8878e-22	NaN	NaN	2	976.301	151	13.7608	7	397.93	66
BD24	S1_40364687	1	40364687	70.8791	2.1385e-22	0.41431	70.8791	2.1385e-22	NaN	NaN	2	1075.5	150	15.1738	7	416.533	72
BD24	S1_40364699	1	40364699	70.8791	2.1385e-22	0.41431	70.8791	2.1385e-22	NaN	NaN	2	1075.5	150	15.1738	7	416.533	72
BD24	S1_40364812	1	40364812	70.8791	2.1385e-22	0.41431	70.8791	2.1385e-22	NaN	NaN	2	1075.5	150	15.1738	7	416.533	72
BD24	S1_40409973	1	40409973	70.8791	2.1385e-22	0.41431	70.8791	2.1385e-22	NaN	NaN	2	1075.5	150	15.1738	7	416.533	72
BD24	S1_40411934	1	40411934	70.8791	2.1385e-22	0.41431	70.8791	2.1385e-22	NaN	NaN	2	1075.5	150	15.1738	7	416.533	72
BD25	S1_39264495	1	39264495	49.8022	2.1443e-22	0.41355	72.3514	9.187e-23	2.89127	0.09113	3	670.416	150	13.4616	8	355.52	65
BD24	S1_39244892	1	39244892	70.8524	2.168e-22	0.41423	70.8524	2.168e-22	NaN	NaN	2	1075.3	150	15.1766	7	416.473	67
BD25	S1_37830130	1	37830130	131.784	2.3262e-22	0.38485	131.784	2.3262e-22	NaN	NaN	1	1871.69	152	14.2026	6	450.766	65
BD25	S1_37843820	1	37843820	131.784	2.3262e-22	0.38485	131.784	2.3262e-22	NaN	NaN	1	1871.69	152	14.2026	6	450.766	65
BD25	S1_37843831	1	37843831	131.784	2.3262e-22	0.38485	131.784	2.3262e-22	NaN	NaN	1	1871.69	152	14.2026	6	450.766	65
BD25	S1_37843925	1	37843925	131.784	2.3262e-22	0.38485	131.784	2.3262e-22	NaN	NaN	1	1871.69	152	14.2026	6	450.766	65
BD25	S1_38553691	1	38553691	131.784	2.3262e-22	0.38485	131.784	2.3262e-22	NaN	NaN	1	1871.69	152	14.2026	6	450.766	65
BD25	S1_35912466	1	35912466	131.606	2.4409e-22	0.38457	131.606	2.4409e-22	NaN	NaN	1	1870.33	152	14.2116	6	450.54	63
BD25	S1_35912475	1	35912475	131.606	2.4409e-22	0.38457	131.606	2.4409e-22	NaN	NaN	1	1870.33	152	14.2116	6	450.54	63
BD25	S1_39175678	1	39175678	49.5446	2.5997e-22	0.41247	51.1145	1.1156e-17	28.0747	4.0913e-07	3	668.675	150	13.4964	8	354.866	57
BD24	S1_39175678	1	39175678	49.5352	2.8766e-22	0.42579	45.5679	3.4452e-16	36.1274	1.3617e-08	3	736.869	149	14.8757	8	371.916	56
BD24	S1_38958882	1	38958882	49.5188	2.9119e-22	0.42572	70.8424	2.1793e-22	4.01957	0.04679	3	736.747	149	14.8781	8	371.87	64
BD25	S1_38990790	1	38990790	130.909	2.947e-22	0.38348	130.909	2.947e-22	NaN	NaN	1	1865.01	152	14.2466	6	449.652	69
BD25	S1_38990817	1	38990817	130.909	2.947e-22	0.38348	130.909	2.947e-22	NaN	NaN	1	1865.01	152	14.2466	6	449.652	69
BD25	S1_37729959	1	37729959	130.818	3.0203e-22	0.38334	130.818	3.0203e-22	NaN	NaN	1	1864.31	152	14.2512	6	449.537	66
BD25	S1_37734066	1	37734066	130.818	3.0203e-22	0.38334	130.818	3.0203e-22	NaN	NaN	1	1864.31	152	14.2512	6	449.537	66
BD25	S1_37739026	1	37739026	130.818	3.0203e-22	0.38334	130.818	3.0203e-22	NaN	NaN	1	1864.31	152	14.2512	6	449.537	66
BD25	S1_37742699	1	37742699	130.818	3.0203e-22	0.38334	130.818	3.0203e-22	NaN	NaN	1	1864.31	152	14.2512	6	449.537	66
BD25	S1_37752107	1	37752107	130.818	3.0203e-22	0.38334	130.818	3.0203e-22	NaN	NaN	1	1864.31	152	14.2512	6	449.537	66
BD25	S1_37752156	1	37752156	130.818	3.0203e-22	0.38334	130.818	3.0203e-22	NaN	NaN	1	1864.31	152	14.2512	6	449.537	66
BD24	S1_38992425	1	38992425	49.4221	3.13e-22	0.4253	66.6689	1.9232e-21	8.37382	0.00438	3	736.025	149	14.8926	8	371.599	65
BD24	S1_38992561	1	38992561	49.4211	3.1322e-22	0.4253	63.1437	1.2728e-20	12.3882	0.00057337	3	736.018	149	14.8928	8	371.597	65
BD25	S1_36081528	1	36081528	130.03	3.7398e-22	0.38209	130.03	3.7398e-22	NaN	NaN	1	1858.26	152	14.291	6	448.528	66
BD25	S1_38821253	1	38821253	48.9939	3.9303e-22	0.41016	66.9677	1.5114e-21	7.38376	0.00736	3	664.921	150	13.5715	8	353.459	67
BD24	S1_39472901	1	39472901	49.1171	3.9322e-22	0.42398	71.3521	1.6775e-22	2.86897	0.09239	3	733.741	149	14.9386	8	370.743	68
BD24	S1_40226032	1	40226032	129.89	4.2094e-22	0.39431	129.89	4.2094e-22	NaN	NaN	1	2047.18	151	15.7609	6	468.651	70
BD24	S1_40226086	1	40226086	129.89	4.2094e-22	0.39431	129.89	4.2094e-22	NaN	NaN	1	2047.18	151	15.7609	6	468.651	70
BD25	S1_38574796	1	38574796	69.3577	4.3042e-22	0.3968	69.3577	4.3042e-22	NaN	NaN	2	964.897	151	13.9119	7	394.672	61
BD24	S1_38574858	1	38574858	69.4758	4.4153e-22	0.41005	69.4758	4.4153e-22	NaN	NaN	2	1064.45	150	15.3212	7	413.374	61
BD25	S1_38574858	1	38574858	69.2949	4.4475e-22	0.39661	69.2949	4.4475e-22	NaN	NaN	2	964.441	151	13.9179	7	394.542	62
BD24	S1_38574796	1	38574796	69.4305	4.5204e-22	0.40991	69.4305	4.5204e-22	NaN	NaN	2	1064.09	150	15.326	7	413.271	60
BD25	S1_38992561	1	38992561	48.7658	4.6671e-22	0.40919	64.4717	5.7405e-21	9.82127	0.00208	3	663.354	150	13.6028	8	352.871	66
BD24	S1_39965000	1	39965000	69.3533	4.7053e-22	0.40968	121.142	4.6744e-21	10.1911	0.00172	2	1063.48	150	15.3342	7	413.096	69
BD24	S1_36081552	1	36081552	129.477	4.7081e-22	0.39364	129.477	4.7081e-22	NaN	NaN	1	2043.68	151	15.7841	6	468.066	63
BD25	S1_38992425	1	38992425	48.7354	4.7757e-22	0.40906	67.1391	1.3803e-21	6.78418	0.01012	3	663.144	150	13.607	8	352.793	66
BD24	S1_37965735	1	37965735	69.3005	4.8363e-22	0.40951	69.3005	4.8363e-22	NaN	NaN	2	1063.05	150	15.3398	7	412.976	64
BD24	S1_40119105	1	40119105	69.2324	5.0105e-22	0.4093	69.2324	5.0105e-22	NaN	NaN	2	1062.51	150	15.347	7	412.82	68
BD24	S1_38990790	1	38990790	128.942	5.4442e-22	0.39276	128.942	5.4442e-22	NaN	NaN	1	2039.12	151	15.8143	6	467.307	68
BD24	S1_38990817	1	38990817	128.942	5.4442e-22	0.39276	128.942	5.4442e-22	NaN	NaN	1	2039.12	151	15.8143	6	467.307	68
BD24	S1_36208837	1	36208837	128.881	5.5354e-22	0.39266	128.881	5.5354e-22	NaN	NaN	1	2038.6	151	15.8177	6	467.22	65
BD24	S1_36338084	1	36338084	128.506	6.1294e-22	0.39204	128.506	6.1294e-22	NaN	NaN	1	2035.4	151	15.8389	6	466.686	67
BD24	S1_36342575	1	36342575	128.506	6.1294e-22	0.39204	128.506	6.1294e-22	NaN	NaN	1	2035.4	151	15.8389	6	466.686	67
BD24	S1_36344735	1	36344735	128.506	6.1294e-22	0.39204	128.506	6.1294e-22	NaN	NaN	1	2035.4	151	15.8389	6	466.686	67
BD24	S1_36344763	1	36344763	128.506	6.1294e-22	0.39204	128.506	6.1294e-22	NaN	NaN	1	2035.4	151	15.8389	6	466.686	67
BD24	S1_36618616	1	36618616	128.506	6.1294e-22	0.39204	128.506	6.1294e-22	NaN	NaN	1	2035.4	151	15.8389	6	466.686	67
BD24	S1_36660740	1	36660740	128.506	6.1294e-22	0.39204	128.506	6.1294e-22	NaN	NaN	1	2035.4	151	15.8389	6	466.686	67
BD24	S1_36815475	1	36815475	128.506	6.1294e-22	0.39204	128.506	6.1294e-22	NaN	NaN	1	2035.4	151	15.8389	6	466.686	67
BD24	S1_36815484	1	36815484	128.506	6.1294e-22	0.39204	128.506	6.1294e-22	NaN	NaN	1	2035.4	151	15.8389	6	466.686	67
BD24	S1_36815548	1	36815548	128.506	6.1294e-22	0.39204	128.506	6.1294e-22	NaN	NaN	1	2035.4	151	15.8389	6	466.686	67
BD24	S1_37238512	1	37238512	128.506	6.1294e-22	0.39204	128.506	6.1294e-22	NaN	NaN	1	2035.4	151	15.8389	6	466.686	67
BD24	S1_37238557	1	37238557	128.506	6.1294e-22	0.39204	128.506	6.1294e-22	NaN	NaN	1	2035.4	151	15.8389	6	466.686	67
BD24	S1_38753120	1	38753120	68.7103	6.5766e-22	0.40769	68.7103	6.5766e-22	NaN	NaN	2	1058.33	150	15.4028	7	411.626	65
BD24	S1_39220067	1	39220067	68.7068	6.5887e-22	0.40768	68.7068	6.5887e-22	NaN	NaN	2	1058.3	150	15.4032	7	411.618	67
BD24	S1_38700856	1	38700856	68.6907	6.6441e-22	0.40763	68.6907	6.6441e-22	NaN	NaN	2	1058.17	150	15.4049	7	411.581	65
BD24	S1_36000562	1	36000562	48.4024	6.7297e-22	0.42086	53.5078	2.8832e-18	22.7059	4.4426e-06	3	728.335	149	15.0475	8	368.715	65
BD24	S1_35951875	1	35951875	68.5333	7.2134e-22	0.40714	68.5333	7.2134e-22	NaN	NaN	2	1056.91	150	15.4218	7	411.219	65
BD24	S1_39472974	1	39472974	48.2467	7.5698e-22	0.42017	58.1224	2.0453e-19	16.4905	7.8744e-05	3	727.146	149	15.0714	8	368.269	66
BD25	S1_39892975	1	39892975	127.415	7.6324e-22	0.37791	127.415	7.6324e-22	NaN	NaN	1	1837.93	152	14.4247	6	445.139	68
BD25	S1_39220067	1	39220067	68.2215	7.8e-22	0.39338	68.2215	7.8e-22	NaN	NaN	2	956.593	151	14.0219	7	392.299	68
BD24	S1_35962159	1	35962159	68.377	7.8276e-22	0.40666	68.377	7.8276e-22	NaN	NaN	2	1055.64	150	15.4386	7	410.858	66
BD25	S1_36032950	1	36032950	126.961	8.6453e-22	0.37718	126.961	8.6453e-22	NaN	NaN	1	1834.36	152	14.4482	6	444.544	67
BD25	S1_36081650	1	36081650	126.961	8.6453e-22	0.37718	126.961	8.6453e-22	NaN	NaN	1	1834.36	152	14.4482	6	444.544	67
BD25	S1_36213007	1	36213007	126.961	8.6453e-22	0.37718	126.961	8.6453e-22	NaN	NaN	1	1834.36	152	14.4482	6	444.544	67
BD25	S1_36213145	1	36213145	126.961	8.6453e-22	0.37718	126.961	8.6453e-22	NaN	NaN	1	1834.36	152	14.4482	6	444.544	67
BD25	S1_39911779	1	39911779	126.859	8.8905e-22	0.37701	126.859	8.8905e-22	NaN	NaN	1	1833.55	152	14.4535	6	444.41	70
BD25	S1_39998809	1	39998809	126.859	8.8905e-22	0.37701	126.859	8.8905e-22	NaN	NaN	1	1833.55	152	14.4535	6	444.41	70
BD25	S1_39894205	1	39894205	126.689	9.3152e-22	0.37674	126.689	9.3152e-22	NaN	NaN	1	1832.22	152	14.4623	6	444.187	71
BD24	S1_38384123	1	38384123	68.0329	9.3733e-22	0.40559	121.826	3.8614e-21	8.32786	0.00448	2	1052.86	150	15.4757	7	410.063	64
BD24	S1_38871467	1	38871467	67.8687	1.0217e-21	0.40507	67.8687	1.0217e-21	NaN	NaN	2	1051.53	150	15.4935	7	409.681	65
BD25	S1_38697899	1	38697899	67.684	1.0351e-21	0.39175	67.684	1.0351e-21	NaN	NaN	2	952.619	151	14.0745	7	391.164	65
BD25	S1_39893079	1	39893079	67.6286	1.0658e-21	0.39158	67.6286	1.0658e-21	NaN	NaN	2	952.207	151	14.08	7	391.046	66
BD25	S1_39711033	1	39711033	126.15	1.0804e-21	0.37586	126.15	1.0804e-21	NaN	NaN	1	1827.95	152	14.4903	6	443.477	69
BD24	S1_40653855	1	40653855	67.7377	1.0944e-21	0.40466	67.7377	1.0944e-21	NaN	NaN	2	1050.46	150	15.5077	7	409.377	69
BD24	S1_39892975	1	39892975	126.187	1.1552e-21	0.38819	126.187	1.1552e-21	NaN	NaN	1	2015.39	151	15.9714	6	463.352	67
BD24	S1_40558948	1	40558948	67.6151	1.1673e-21	0.40428	67.6151	1.1673e-21	NaN	NaN	2	1049.46	150	15.5211	7	409.091	69
BD24	S1_40559087	1	40559087	67.6151	1.1673e-21	0.40428	67.6151	1.1673e-21	NaN	NaN	2	1049.46	150	15.5211	7	409.091	69
BD24	S1_39244737	1	39244737	67.5469	1.2099e-21	0.40406	67.5469	1.2099e-21	NaN	NaN	2	1048.9	150	15.5285	7	408.932	65
BD25	S1_38871467	1	38871467	67.1618	1.3639e-21	0.39015	67.1618	1.3639e-21	NaN	NaN	2	948.729	151	14.126	7	390.052	66
BD25	S1_37965735	1	37965735	67.0671	1.434e-21	0.38986	67.0671	1.434e-21	NaN	NaN	2	948.021	151	14.1354	7	389.85	65
BD24	S1_40653432	1	40653432	67.1132	1.5206e-21	0.40269	67.1132	1.5206e-21	NaN	NaN	2	1045.35	150	15.5759	7	407.916	69
BD25	S1_40494107	1	40494107	124.772	1.5805e-21	0.3736	124.772	1.5805e-21	NaN	NaN	1	1816.99	152	14.5625	6	441.649	72
BD25	S1_38384123	1	38384123	66.8321	1.6241e-21	0.38914	117.772	1.1247e-20	9.39084	0.00258	2	946.259	151	14.1587	7	389.347	65
BD24	S1_39220183	1	39220183	66.9411	1.6653e-21	0.40215	66.9411	1.6653e-21	NaN	NaN	2	1043.93	150	15.5948	7	407.512	66
BD24	S1_39220194	1	39220194	66.9411	1.6653e-21	0.40215	66.9411	1.6653e-21	NaN	NaN	2	1043.93	150	15.5948	7	407.512	66
BD25	S1_38958882	1	38958882	47.027	1.7526e-21	0.40167	64.8176	4.7646e-21	6.62056	0.01105	3	651.165	150	13.8466	8	348.3	65
BD24	S1_35979335	1	35979335	66.7826	1.8108e-21	0.40164	66.7826	1.8108e-21	NaN	NaN	2	1042.62	150	15.6122	7	407.138	66
BD24	S1_35979458	1	35979458	66.7826	1.8108e-21	0.40164	66.7826	1.8108e-21	NaN	NaN	2	1042.62	150	15.6122	7	407.138	66
BD24	S1_35979553	1	35979553	66.7826	1.8108e-21	0.40164	66.7826	1.8108e-21	NaN	NaN	2	1042.62	150	15.6122	7	407.138	66
BD24	S1_36032838	1	36032838	66.7826	1.8108e-21	0.40164	66.7826	1.8108e-21	NaN	NaN	2	1042.62	150	15.6122	7	407.138	66
BD24	S1_36052955	1	36052955	66.7826	1.8108e-21	0.40164	66.7826	1.8108e-21	NaN	NaN	2	1042.62	150	15.6122	7	407.138	66
BD24	S1_36052979	1	36052979	66.7826	1.8108e-21	0.40164	66.7826	1.8108e-21	NaN	NaN	2	1042.62	150	15.6122	7	407.138	66
BD24	S1_36053677	1	36053677	66.7826	1.8108e-21	0.40164	66.7826	1.8108e-21	NaN	NaN	2	1042.62	150	15.6122	7	407.138	66
BD24	S1_36110557	1	36110557	66.7826	1.8108e-21	0.40164	66.7826	1.8108e-21	NaN	NaN	2	1042.62	150	15.6122	7	407.138	66
BD24	S1_36110566	1	36110566	66.7826	1.8108e-21	0.40164	66.7826	1.8108e-21	NaN	NaN	2	1042.62	150	15.6122	7	407.138	66
BD24	S1_36122413	1	36122413	66.7826	1.8108e-21	0.40164	66.7826	1.8108e-21	NaN	NaN	2	1042.62	150	15.6122	7	407.138	66
BD24	S1_36124105	1	36124105	66.7826	1.8108e-21	0.40164	66.7826	1.8108e-21	NaN	NaN	2	1042.62	150	15.6122	7	407.138	66
BD24	S1_36170747	1	36170747	66.7826	1.8108e-21	0.40164	66.7826	1.8108e-21	NaN	NaN	2	1042.62	150	15.6122	7	407.138	66
BD24	S1_38593964	1	38593964	66.7755	1.8177e-21	0.40162	66.7755	1.8177e-21	NaN	NaN	2	1042.56	150	15.613	7	407.121	64
BD25	S1_39457338	1	39457338	66.6071	1.8303e-21	0.38844	124.97	1.496e-21	4.97536	0.02719	2	944.566	151	14.1812	7	388.863	69
BD25	S1_39457412	1	39457412	66.6071	1.8303e-21	0.38844	124.97	1.496e-21	4.97536	0.02719	2	944.566	151	14.1812	7	388.863	69
BD24	S1_37573737	1	37573737	66.7097	1.882e-21	0.40141	66.7097	1.882e-21	NaN	NaN	2	1042.02	150	15.6202	7	406.966	65
BD24	S1_37573758	1	37573758	66.7097	1.882e-21	0.40141	66.7097	1.882e-21	NaN	NaN	2	1042.02	150	15.6202	7	406.966	65
BD24	S1_37655244	1	37655244	66.7097	1.882e-21	0.40141	66.7097	1.882e-21	NaN	NaN	2	1042.02	150	15.6202	7	406.966	65
BD24	S1_37655270	1	37655270	66.7097	1.882e-21	0.40141	66.7097	1.882e-21	NaN	NaN	2	1042.02	150	15.6202	7	406.966	65
BD24	S1_37716286	1	37716286	66.7097	1.882e-21	0.40141	66.7097	1.882e-21	NaN	NaN	2	1042.02	150	15.6202	7	406.966	65
BD24	S1_37739011	1	37739011	66.7097	1.882e-21	0.40141	66.7097	1.882e-21	NaN	NaN	2	1042.02	150	15.6202	7	406.966	65
BD24	S1_37747511	1	37747511	66.7097	1.882e-21	0.40141	66.7097	1.882e-21	NaN	NaN	2	1042.02	150	15.6202	7	406.966	65
BD24	S1_37754927	1	37754927	66.7097	1.882e-21	0.40141	66.7097	1.882e-21	NaN	NaN	2	1042.02	150	15.6202	7	406.966	65
BD24	S1_37755047	1	37755047	66.7097	1.882e-21	0.40141	66.7097	1.882e-21	NaN	NaN	2	1042.02	150	15.6202	7	406.966	65
BD25	S1_38997831	1	38997831	46.9272	1.8922e-21	0.40123	53.9468	2.0995e-18	19.5987	1.8292e-05	3	650.452	150	13.8609	8	348.033	59
BD24	S1_38627869	1	38627869	66.6431	1.9496e-21	0.4012	66.6431	1.9496e-21	NaN	NaN	2	1041.47	150	15.6276	7	406.809	64
BD24	S1_39910751	1	39910751	46.9906	1.9678e-21	0.41455	58.3605	1.7888e-19	14.0759	0.0002509	3	717.418	149	15.2673	8	364.622	69
BD24	S1_38757347	1	38757347	66.5548	2.0429e-21	0.40092	66.5548	2.0429e-21	NaN	NaN	2	1040.74	150	15.6373	7	406.6	64
BD24	S1_37880528	1	37880528	66.4516	2.1577e-21	0.40059	66.4516	2.1577e-21	NaN	NaN	2	1039.88	150	15.6487	7	406.355	64
BD24	S1_37880656	1	37880656	66.4516	2.1577e-21	0.40059	66.4516	2.1577e-21	NaN	NaN	2	1039.88	150	15.6487	7	406.355	64
BD24	S1_37880700	1	37880700	66.4516	2.1577e-21	0.40059	66.4516	2.1577e-21	NaN	NaN	2	1039.88	150	15.6487	7	406.355	64
BD24	S1_37907164	1	37907164	66.4516	2.1577e-21	0.40059	66.4516	2.1577e-21	NaN	NaN	2	1039.88	150	15.6487	7	406.355	64
BD24	S1_37963685	1	37963685	66.4516	2.1577e-21	0.40059	66.4516	2.1577e-21	NaN	NaN	2	1039.88	150	15.6487	7	406.355	64
BD24	S1_37963686	1	37963686	66.4516	2.1577e-21	0.40059	66.4516	2.1577e-21	NaN	NaN	2	1039.88	150	15.6487	7	406.355	64
BD24	S1_37965647	1	37965647	66.4516	2.1577e-21	0.40059	66.4516	2.1577e-21	NaN	NaN	2	1039.88	150	15.6487	7	406.355	64
BD24	S1_37965653	1	37965653	66.4516	2.1577e-21	0.40059	66.4516	2.1577e-21	NaN	NaN	2	1039.88	150	15.6487	7	406.355	64
BD24	S1_38020078	1	38020078	66.4516	2.1577e-21	0.40059	66.4516	2.1577e-21	NaN	NaN	2	1039.88	150	15.6487	7	406.355	64
BD24	S1_38020233	1	38020233	66.4516	2.1577e-21	0.40059	66.4516	2.1577e-21	NaN	NaN	2	1039.88	150	15.6487	7	406.355	64
BD24	S1_38028270	1	38028270	66.4516	2.1577e-21	0.40059	66.4516	2.1577e-21	NaN	NaN	2	1039.88	150	15.6487	7	406.355	64
BD24	S1_38189159	1	38189159	66.4516	2.1577e-21	0.40059	66.4516	2.1577e-21	NaN	NaN	2	1039.88	150	15.6487	7	406.355	64
BD24	S1_38293357	1	38293357	66.4516	2.1577e-21	0.40059	66.4516	2.1577e-21	NaN	NaN	2	1039.88	150	15.6487	7	406.355	64
BD24	S1_38320862	1	38320862	66.4516	2.1577e-21	0.40059	66.4516	2.1577e-21	NaN	NaN	2	1039.88	150	15.6487	7	406.355	64
BD24	S1_38320895	1	38320895	66.4516	2.1577e-21	0.40059	66.4516	2.1577e-21	NaN	NaN	2	1039.88	150	15.6487	7	406.355	64
BD24	S1_38340343	1	38340343	66.4516	2.1577e-21	0.40059	66.4516	2.1577e-21	NaN	NaN	2	1039.88	150	15.6487	7	406.355	64
BD24	S1_38340520	1	38340520	66.4516	2.1577e-21	0.40059	66.4516	2.1577e-21	NaN	NaN	2	1039.88	150	15.6487	7	406.355	64
BD24	S1_38405946	1	38405946	66.4516	2.1577e-21	0.40059	66.4516	2.1577e-21	NaN	NaN	2	1039.88	150	15.6487	7	406.355	64
BD24	S1_38489947	1	38489947	66.4516	2.1577e-21	0.40059	66.4516	2.1577e-21	NaN	NaN	2	1039.88	150	15.6487	7	406.355	64
BD24	S1_38509134	1	38509134	66.4516	2.1577e-21	0.40059	66.4516	2.1577e-21	NaN	NaN	2	1039.88	150	15.6487	7	406.355	64
BD24	S1_38509143	1	38509143	66.4516	2.1577e-21	0.40059	66.4516	2.1577e-21	NaN	NaN	2	1039.88	150	15.6487	7	406.355	64
BD24	S1_35935092	1	35935092	66.3664	2.2575e-21	0.40031	66.3664	2.2575e-21	NaN	NaN	2	1039.18	150	15.6582	7	406.153	63
BD25	S1_40331755	1	40331755	123.431	2.2927e-21	0.37139	123.431	2.2927e-21	NaN	NaN	1	1806.21	152	14.6334	6	439.853	73
BD25	S1_40382961	1	40382961	123.431	2.2927e-21	0.37139	123.431	2.2927e-21	NaN	NaN	1	1806.21	152	14.6334	6	439.853	73
BD24	S1_38346258	1	38346258	66.2619	2.3863e-21	0.39998	128.249	6.5729e-22	2.77053	0.0981	2	1038.31	150	15.6698	7	405.905	64
BD24	S1_40105915	1	40105915	66.2595	2.3893e-21	0.39997	66.2595	2.3893e-21	NaN	NaN	2	1038.29	150	15.67	7	405.899	54
BD24	S1_36171784	1	36171784	66.1586	2.5209e-21	0.39965	66.1586	2.5209e-21	NaN	NaN	2	1037.45	150	15.6812	7	405.659	66
BD24	S1_36171410	1	36171410	66.1573	2.5226e-21	0.39964	118.144	1.0862e-20	8.38936	0.00434	2	1037.44	150	15.6814	7	405.656	64
BD25	S1_38758726	1	38758726	65.9057	2.6591e-21	0.38626	65.9057	2.6591e-21	NaN	NaN	2	939.256	151	14.2515	7	387.346	61
BD24	S1_37704504	1	37704504	65.9451	2.8238e-21	0.39896	65.9451	2.8238e-21	NaN	NaN	2	1035.67	150	15.705	7	405.15	64
BD24	S1_38733548	1	38733548	46.504	2.8585e-21	0.41233	60.3217	5.9845e-20	10.9034	0.0012	3	713.582	149	15.3445	8	363.183	67
BD24	S1_37472961	1	37472961	122.842	2.9101e-21	0.38251	122.842	2.9101e-21	NaN	NaN	1	1985.93	151	16.1666	6	458.441	63
BD24	S1_36708184	1	36708184	65.7703	3.0992e-21	0.3984	131.254	2.9126e-22	0.61865	0.43279	2	1034.2	150	15.7245	7	404.732	66
BD24	S1_36997874	1	36997874	65.7703	3.0992e-21	0.3984	65.7703	3.0992e-21	NaN	NaN	2	1034.2	150	15.7245	7	404.732	66
BD25	S1_37880528	1	37880528	65.498	3.3069e-21	0.38498	65.498	3.3069e-21	NaN	NaN	2	936.144	151	14.2927	7	386.457	65
BD25	S1_37880656	1	37880656	65.498	3.3069e-21	0.38498	65.498	3.3069e-21	NaN	NaN	2	936.144	151	14.2927	7	386.457	65
BD25	S1_37880700	1	37880700	65.498	3.3069e-21	0.38498	65.498	3.3069e-21	NaN	NaN	2	936.144	151	14.2927	7	386.457	65
BD25	S1_37907164	1	37907164	65.498	3.3069e-21	0.38498	65.498	3.3069e-21	NaN	NaN	2	936.144	151	14.2927	7	386.457	65
BD25	S1_37963685	1	37963685	65.498	3.3069e-21	0.38498	65.498	3.3069e-21	NaN	NaN	2	936.144	151	14.2927	7	386.457	65
BD25	S1_37963686	1	37963686	65.498	3.3069e-21	0.38498	65.498	3.3069e-21	NaN	NaN	2	936.144	151	14.2927	7	386.457	65
BD25	S1_37965647	1	37965647	65.498	3.3069e-21	0.38498	65.498	3.3069e-21	NaN	NaN	2	936.144	151	14.2927	7	386.457	65
BD25	S1_37965653	1	37965653	65.498	3.3069e-21	0.38498	65.498	3.3069e-21	NaN	NaN	2	936.144	151	14.2927	7	386.457	65
BD25	S1_38020078	1	38020078	65.498	3.3069e-21	0.38498	65.498	3.3069e-21	NaN	NaN	2	936.144	151	14.2927	7	386.457	65
BD25	S1_38020233	1	38020233	65.498	3.3069e-21	0.38498	65.498	3.3069e-21	NaN	NaN	2	936.144	151	14.2927	7	386.457	65
BD25	S1_38028270	1	38028270	65.498	3.3069e-21	0.38498	65.498	3.3069e-21	NaN	NaN	2	936.144	151	14.2927	7	386.457	65
BD25	S1_38189159	1	38189159	65.498	3.3069e-21	0.38498	65.498	3.3069e-21	NaN	NaN	2	936.144	151	14.2927	7	386.457	65
BD25	S1_38293357	1	38293357	65.498	3.3069e-21	0.38498	65.498	3.3069e-21	NaN	NaN	2	936.144	151	14.2927	7	386.457	65
BD25	S1_38320862	1	38320862	65.498	3.3069e-21	0.38498	65.498	3.3069e-21	NaN	NaN	2	936.144	151	14.2927	7	386.457	65
BD25	S1_38320895	1	38320895	65.498	3.3069e-21	0.38498	65.498	3.3069e-21	NaN	NaN	2	936.144	151	14.2927	7	386.457	65
BD25	S1_38340343	1	38340343	65.498	3.3069e-21	0.38498	65.498	3.3069e-21	NaN	NaN	2	936.144	151	14.2927	7	386.457	65
BD25	S1_38340520	1	38340520	65.498	3.3069e-21	0.38498	65.498	3.3069e-21	NaN	NaN	2	936.144	151	14.2927	7	386.457	65
BD25	S1_38405946	1	38405946	65.498	3.3069e-21	0.38498	65.498	3.3069e-21	NaN	NaN	2	936.144	151	14.2927	7	386.457	65
BD25	S1_38489947	1	38489947	65.498	3.3069e-21	0.38498	65.498	3.3069e-21	NaN	NaN	2	936.144	151	14.2927	7	386.457	65
BD25	S1_38509134	1	38509134	65.498	3.3069e-21	0.38498	65.498	3.3069e-21	NaN	NaN	2	936.144	151	14.2927	7	386.457	65
BD25	S1_38509143	1	38509143	65.498	3.3069e-21	0.38498	65.498	3.3069e-21	NaN	NaN	2	936.144	151	14.2927	7	386.457	65
BD25	S1_38346258	1	38346258	65.4754	3.347e-21	0.3849	124.449	1.728e-21	4.02487	0.04662	2	935.972	151	14.295	7	386.407	65
BD24	S1_40708477	1	40708477	46.2281	3.5354e-21	0.41107	63.0909	1.3098e-20	7.24722	0.00791	3	711.389	149	15.3887	8	362.361	69
BD25	S1_37704504	1	37704504	65.3558	3.5687e-21	0.38453	65.3558	3.5687e-21	NaN	NaN	2	935.055	151	14.3071	7	386.145	65
BD24	S1_40677781	1	40677781	65.4903	3.5985e-21	0.39749	65.4903	3.5985e-21	NaN	NaN	2	1031.85	150	15.7558	7	404.061	65
BD24	S1_36208670	1	36208670	65.4525	3.6719e-21	0.39737	65.4525	3.6719e-21	NaN	NaN	2	1031.53	150	15.7601	7	403.97	64
BD24	S1_37386835	1	37386835	65.3976	3.7811e-21	0.39719	65.3976	3.7811e-21	NaN	NaN	2	1031.07	150	15.7662	7	403.838	66
BD24	S1_37413611	1	37413611	65.3976	3.7811e-21	0.39719	65.3976	3.7811e-21	NaN	NaN	2	1031.07	150	15.7662	7	403.838	66
BD24	S1_37413628	1	37413628	65.3976	3.7811e-21	0.39719	65.3976	3.7811e-21	NaN	NaN	2	1031.07	150	15.7662	7	403.838	66
BD24	S1_37440786	1	37440786	65.3976	3.7811e-21	0.39719	65.3976	3.7811e-21	NaN	NaN	2	1031.07	150	15.7662	7	403.838	66
BD24	S1_37847355	1	37847355	121.876	3.8082e-21	0.38085	121.876	3.8082e-21	NaN	NaN	1	1977.29	151	16.2238	6	457.001	63
BD24	S1_37847384	1	37847384	121.876	3.8082e-21	0.38085	121.876	3.8082e-21	NaN	NaN	1	1977.29	151	16.2238	6	457.001	63
BD24	S1_37847398	1	37847398	121.876	3.8082e-21	0.38085	121.876	3.8082e-21	NaN	NaN	1	1977.29	151	16.2238	6	457.001	63
BD25	S1_40689814	1	40689814	121.448	3.988e-21	0.36807	121.448	3.988e-21	NaN	NaN	1	1790.08	152	14.7395	6	437.165	71
BD25	S1_39220183	1	39220183	65.1484	3.9886e-21	0.38387	65.1484	3.9886e-21	NaN	NaN	2	933.462	151	14.3282	7	385.69	67
BD25	S1_39220194	1	39220194	65.1484	3.9886e-21	0.38387	65.1484	3.9886e-21	NaN	NaN	2	933.462	151	14.3282	7	385.69	67
BD24	S1_35957617	1	35957617	46.0267	4.1303e-21	0.41014	68.5225	7.2542e-22	1.01837	0.31454	3	709.781	149	15.421	8	361.758	65
BD25	S1_37749191	1	37749191	65.0311	4.2479e-21	0.3835	65.0311	4.2479e-21	NaN	NaN	2	932.559	151	14.3402	7	385.432	65
BD25	S1_37573737	1	37573737	65.0233	4.2658e-21	0.38348	65.0233	4.2658e-21	NaN	NaN	2	932.499	151	14.341	7	385.415	66
BD25	S1_37573758	1	37573758	65.0233	4.2658e-21	0.38348	65.0233	4.2658e-21	NaN	NaN	2	932.499	151	14.341	7	385.415	66
BD25	S1_37655244	1	37655244	65.0233	4.2658e-21	0.38348	65.0233	4.2658e-21	NaN	NaN	2	932.499	151	14.341	7	385.415	66
BD25	S1_37655270	1	37655270	65.0233	4.2658e-21	0.38348	65.0233	4.2658e-21	NaN	NaN	2	932.499	151	14.341	7	385.415	66
BD25	S1_37716286	1	37716286	65.0233	4.2658e-21	0.38348	65.0233	4.2658e-21	NaN	NaN	2	932.499	151	14.341	7	385.415	66
BD25	S1_37739011	1	37739011	65.0233	4.2658e-21	0.38348	65.0233	4.2658e-21	NaN	NaN	2	932.499	151	14.341	7	385.415	66
BD25	S1_37747511	1	37747511	65.0233	4.2658e-21	0.38348	65.0233	4.2658e-21	NaN	NaN	2	932.499	151	14.341	7	385.415	66
BD25	S1_37754927	1	37754927	65.0233	4.2658e-21	0.38348	65.0233	4.2658e-21	NaN	NaN	2	932.499	151	14.341	7	385.415	66
BD25	S1_37755047	1	37755047	65.0233	4.2658e-21	0.38348	65.0233	4.2658e-21	NaN	NaN	2	932.499	151	14.341	7	385.415	66
BD25	S1_38697673	1	38697673	64.9647	4.4021e-21	0.38329	64.9647	4.4021e-21	NaN	NaN	2	932.047	151	14.347	7	385.286	63
BD24	S1_40078536	1	40078536	65.0691	4.5074e-21	0.39612	65.0691	4.5074e-21	NaN	NaN	2	1028.3	150	15.8032	7	403.045	70
BD24	S1_40106370	1	40106370	65.0691	4.5074e-21	0.39612	65.0691	4.5074e-21	NaN	NaN	2	1028.3	150	15.8032	7	403.045	70
BD24	S1_40120294	1	40120294	65.0691	4.5074e-21	0.39612	65.0691	4.5074e-21	NaN	NaN	2	1028.3	150	15.8032	7	403.045	70
BD24	S1_40120357	1	40120357	65.0691	4.5074e-21	0.39612	65.0691	4.5074e-21	NaN	NaN	2	1028.3	150	15.8032	7	403.045	70
BD24	S1_40132683	1	40132683	65.0691	4.5074e-21	0.39612	65.0691	4.5074e-21	NaN	NaN	2	1028.3	150	15.8032	7	403.045	70
BD24	S1_40132694	1	40132694	65.0691	4.5074e-21	0.39612	65.0691	4.5074e-21	NaN	NaN	2	1028.3	150	15.8032	7	403.045	70
BD24	S1_40184740	1	40184740	65.0691	4.5074e-21	0.39612	65.0691	4.5074e-21	NaN	NaN	2	1028.3	150	15.8032	7	403.045	70
BD24	S1_40216682	1	40216682	65.0691	4.5074e-21	0.39612	65.0691	4.5074e-21	NaN	NaN	2	1028.3	150	15.8032	7	403.045	70
BD24	S1_38596383	1	38596383	45.9102	4.5201e-21	0.4096	55.7039	8.0902e-19	15.5306	0.00012443	3	708.846	149	15.4399	8	361.407	55
BD25	S1_39244122	1	39244122	64.8769	4.6149e-21	0.38301	64.8769	4.6149e-21	NaN	NaN	2	931.37	151	14.3559	7	385.093	65
BD25	S1_38822145	1	38822145	45.7547	4.684e-21	0.396	61.1246	3.5691e-20	8.74473	0.00361	3	641.966	150	14.0306	8	344.851	62
BD25	S1_38822169	1	38822169	45.7547	4.684e-21	0.396	61.1246	3.5691e-20	8.74473	0.00361	3	641.966	150	14.0306	8	344.851	62
BD25	S1_35962159	1	35962159	64.8438	4.6979e-21	0.38291	64.8438	4.6979e-21	NaN	NaN	2	931.114	151	14.3593	7	385.019	67
BD24	S1_38758726	1	38758726	64.8919	4.9561e-21	0.39555	64.8919	4.9561e-21	NaN	NaN	2	1026.8	150	15.8232	7	402.617	60
BD24	S1_39893079	1	39893079	64.7214	5.4309e-21	0.39499	64.7214	5.4309e-21	NaN	NaN	2	1025.35	150	15.8425	7	402.203	65
BD24	S1_38299340	1	38299340	64.7115	5.46e-21	0.39496	64.7115	5.46e-21	NaN	NaN	2	1025.27	150	15.8437	7	402.179	63
BD25	S1_40226032	1	40226032	120.231	5.6125e-21	0.36601	120.231	5.6125e-21	NaN	NaN	1	1780.07	152	14.8054	6	435.496	71
BD25	S1_40226086	1	40226086	120.231	5.6125e-21	0.36601	120.231	5.6125e-21	NaN	NaN	1	1780.07	152	14.8054	6	435.496	71
BD24	S1_36008127	1	36008127	64.5828	5.8508e-21	0.39453	64.5828	5.8508e-21	NaN	NaN	2	1024.17	150	15.8583	7	401.866	60
BD24	S1_38489887	1	38489887	64.5463	5.9665e-21	0.39441	64.5463	5.9665e-21	NaN	NaN	2	1023.86	150	15.8624	7	401.777	63
BD24	S1_38489909	1	38489909	64.5463	5.9665e-21	0.39441	64.5463	5.9665e-21	NaN	NaN	2	1023.86	150	15.8624	7	401.777	63
BD24	S1_36362730	1	36362730	64.4764	6.1949e-21	0.39418	64.4764	6.1949e-21	NaN	NaN	2	1023.26	150	15.8703	7	401.607	67
BD24	S1_36643992	1	36643992	64.4764	6.1949e-21	0.39418	64.4764	6.1949e-21	NaN	NaN	2	1023.26	150	15.8703	7	401.607	67
BD24	S1_36644009	1	36644009	64.4764	6.1949e-21	0.39418	64.4764	6.1949e-21	NaN	NaN	2	1023.26	150	15.8703	7	401.607	67
BD24	S1_36708073	1	36708073	64.4764	6.1949e-21	0.39418	64.4764	6.1949e-21	NaN	NaN	2	1023.26	150	15.8703	7	401.607	67
BD24	S1_36763333	1	36763333	64.4764	6.1949e-21	0.39418	64.4764	6.1949e-21	NaN	NaN	2	1023.26	150	15.8703	7	401.607	67
BD24	S1_36772376	1	36772376	64.4764	6.1949e-21	0.39418	64.4764	6.1949e-21	NaN	NaN	2	1023.26	150	15.8703	7	401.607	67
BD24	S1_36777083	1	36777083	64.4764	6.1949e-21	0.39418	64.4764	6.1949e-21	NaN	NaN	2	1023.26	150	15.8703	7	401.607	67
BD24	S1_36795696	1	36795696	64.4764	6.1949e-21	0.39418	64.4764	6.1949e-21	NaN	NaN	2	1023.26	150	15.8703	7	401.607	67
BD24	S1_37187064	1	37187064	64.4764	6.1949e-21	0.39418	64.4764	6.1949e-21	NaN	NaN	2	1023.26	150	15.8703	7	401.607	67
BD24	S1_37187177	1	37187177	64.4764	6.1949e-21	0.39418	64.4764	6.1949e-21	NaN	NaN	2	1023.26	150	15.8703	7	401.607	67
BD24	S1_37235944	1	37235944	64.4764	6.1949e-21	0.39418	64.4764	6.1949e-21	NaN	NaN	2	1023.26	150	15.8703	7	401.607	67
BD24	S1_37359989	1	37359989	64.4764	6.1949e-21	0.39418	64.4764	6.1949e-21	NaN	NaN	2	1023.26	150	15.8703	7	401.607	67
BD24	S1_38031907	1	38031907	64.4479	6.2908e-21	0.39409	64.4479	6.2908e-21	NaN	NaN	2	1023.02	150	15.8736	7	401.537	63
BD24	S1_36575090	1	36575090	64.3971	6.4648e-21	0.39392	64.3971	6.4648e-21	NaN	NaN	2	1022.59	150	15.8794	7	401.413	66
BD24	S1_36665121	1	36665121	64.3971	6.4648e-21	0.39392	64.3971	6.4648e-21	NaN	NaN	2	1022.59	150	15.8794	7	401.413	66
BD24	S1_36665231	1	36665231	64.3971	6.4648e-21	0.39392	64.3971	6.4648e-21	NaN	NaN	2	1022.59	150	15.8794	7	401.413	66
BD24	S1_39663110	1	39663110	64.3779	6.532e-21	0.39386	64.3779	6.532e-21	NaN	NaN	2	1022.42	150	15.8816	7	401.366	67
BD25	S1_35951875	1	35951875	64.1552	6.8104e-21	0.38071	64.1552	6.8104e-21	NaN	NaN	2	925.769	151	14.4301	7	383.492	66
BD25	S1_37832307	1	37832307	45.2224	7.0942e-21	0.39358	68.1033	8.3002e-22	0.19063	0.66302	3	638.044	150	14.109	8	343.38	64
BD25	S1_37832330	1	37832330	45.2224	7.0942e-21	0.39358	68.1033	8.3002e-22	0.19063	0.66302	3	638.044	150	14.109	8	343.38	64
BD24	S1_40515596	1	40515596	45.2745	7.4047e-21	0.40663	67.3456	1.3452e-21	1.06968	0.30269	3	703.712	149	15.5432	8	359.482	68
BD25	S1_39965000	1	39965000	63.8905	7.8596e-21	0.37986	114.049	3.2632e-20	8.27432	0.0046	2	923.699	151	14.4575	7	382.901	70
BD24	S1_40755542	1	40755542	119.26	7.9264e-21	0.37628	119.26	7.9264e-21	NaN	NaN	1	1953.58	151	16.3808	6	453.049	69
BD25	S1_39470810	1	39470810	63.786	8.3171e-21	0.37952	63.786	8.3171e-21	NaN	NaN	2	922.881	151	14.4684	7	382.667	68
BD25	S1_39470824	1	39470824	63.786	8.3171e-21	0.37952	63.786	8.3171e-21	NaN	NaN	2	922.881	151	14.4684	7	382.667	68
BD24	S1_37832307	1	37832307	45.108	8.431e-21	0.40585	67.4336	1.2843e-21	0.71408	0.39945	3	702.356	149	15.5705	8	358.974	63
BD24	S1_37832330	1	37832330	45.108	8.431e-21	0.40585	67.4336	1.2843e-21	0.71408	0.39945	3	702.356	149	15.5705	8	358.974	63
BD24	S1_38997831	1	38997831	45.0804	8.6147e-21	0.40572	56.661	4.6808e-19	12.9166	0.00044195	3	702.131	149	15.5751	8	358.889	58
BD25	S1_38299340	1	38299340	63.5727	9.3376e-21	0.37883	63.5727	9.3376e-21	NaN	NaN	2	921.205	151	14.4906	7	382.188	64
BD24	S1_38822145	1	38822145	44.9486	9.5489e-21	0.40509	62.1978	2.1309e-20	6.16606	0.01413	3	701.053	149	15.5968	8	358.485	61
BD24	S1_38822169	1	38822169	44.9486	9.5489e-21	0.40509	62.1978	2.1309e-20	6.16606	0.01413	3	701.053	149	15.5968	8	358.485	61
BD24	S1_38871413	1	38871413	44.9459	9.5695e-21	0.40508	63.6025	9.9256e-21	4.58899	0.0338	3	701.031	149	15.5972	8	358.476	64
BD25	S1_38627869	1	38627869	63.5087	9.6679e-21	0.37862	63.5087	9.6679e-21	NaN	NaN	2	920.701	151	14.4972	7	382.044	65
BD25	S1_38871413	1	38871413	44.8152	9.7606e-21	0.39171	60.584	4.8146e-20	7.81169	0.00587	3	635.015	150	14.1696	8	342.244	65
BD25	S1_38700856	1	38700856	63.4499	9.9814e-21	0.37843	63.4499	9.9814e-21	NaN	NaN	2	920.239	151	14.5034	7	381.912	66
BD25	S1_39472901	1	39472901	44.774	1.0082e-20	0.39152	66.6486	1.7904e-21	1.01315	0.31577	3	634.706	150	14.1758	8	342.128	69
BD25	S1_38753120	1	38753120	63.4151	1.0172e-20	0.37832	63.4151	1.0172e-20	NaN	NaN	2	919.964	151	14.507	7	381.834	66
BD24	S1_37749191	1	37749191	63.4173	1.0973e-20	0.39068	63.4173	1.0973e-20	NaN	NaN	2	1014.16	150	15.9918	7	399.004	64
BD24	S1_38055140	1	38055140	63.3726	1.1242e-20	0.39053	63.3726	1.1242e-20	NaN	NaN	2	1013.77	150	15.9969	7	398.894	61
BD24	S1_40128494	1	40128494	63.3498	1.1382e-20	0.39045	63.3498	1.1382e-20	NaN	NaN	2	1013.57	150	15.9996	7	398.837	69
BD25	S1_36171410	1	36171410	63.1876	1.1512e-20	0.37758	115.327	2.2597e-20	6.71328	0.01051	2	918.168	151	14.5308	7	381.321	65
BD25	S1_35979335	1	35979335	63.1737	1.1599e-20	0.37754	63.1737	1.1599e-20	NaN	NaN	2	918.058	151	14.5323	7	381.289	67
BD25	S1_35979458	1	35979458	63.1737	1.1599e-20	0.37754	63.1737	1.1599e-20	NaN	NaN	2	918.058	151	14.5323	7	381.289	67
BD25	S1_35979553	1	35979553	63.1737	1.1599e-20	0.37754	63.1737	1.1599e-20	NaN	NaN	2	918.058	151	14.5323	7	381.289	67
BD25	S1_36032838	1	36032838	63.1737	1.1599e-20	0.37754	63.1737	1.1599e-20	NaN	NaN	2	918.058	151	14.5323	7	381.289	67
BD25	S1_36052955	1	36052955	63.1737	1.1599e-20	0.37754	63.1737	1.1599e-20	NaN	NaN	2	918.058	151	14.5323	7	381.289	67
BD25	S1_36052979	1	36052979	63.1737	1.1599e-20	0.37754	63.1737	1.1599e-20	NaN	NaN	2	918.058	151	14.5323	7	381.289	67
BD25	S1_36053677	1	36053677	63.1737	1.1599e-20	0.37754	63.1737	1.1599e-20	NaN	NaN	2	918.058	151	14.5323	7	381.289	67
BD25	S1_36110557	1	36110557	63.1737	1.1599e-20	0.37754	63.1737	1.1599e-20	NaN	NaN	2	918.058	151	14.5323	7	381.289	67
BD25	S1_36110566	1	36110566	63.1737	1.1599e-20	0.37754	63.1737	1.1599e-20	NaN	NaN	2	918.058	151	14.5323	7	381.289	67
BD25	S1_36122413	1	36122413	63.1737	1.1599e-20	0.37754	63.1737	1.1599e-20	NaN	NaN	2	918.058	151	14.5323	7	381.289	67
BD25	S1_36124105	1	36124105	63.1737	1.1599e-20	0.37754	63.1737	1.1599e-20	NaN	NaN	2	918.058	151	14.5323	7	381.289	67
BD25	S1_36170747	1	36170747	63.1737	1.1599e-20	0.37754	63.1737	1.1599e-20	NaN	NaN	2	918.058	151	14.5323	7	381.289	67
BD25	S1_37977702	1	37977702	63.1584	1.1697e-20	0.37749	63.1584	1.1697e-20	NaN	NaN	2	917.936	151	14.5339	7	381.254	62
BD24	S1_37550924	1	37550924	63.2479	1.2028e-20	0.39011	63.2479	1.2028e-20	NaN	NaN	2	1012.69	150	16.0114	7	398.585	64
BD25	S1_36171784	1	36171784	63.0644	1.2311e-20	0.37718	63.0644	1.2311e-20	NaN	NaN	2	917.192	151	14.5437	7	381.042	67
BD25	S1_38489887	1	38489887	62.9791	1.2897e-20	0.3769	62.9791	1.2897e-20	NaN	NaN	2	916.516	151	14.5527	7	380.848	64
BD25	S1_38489909	1	38489909	62.9791	1.2897e-20	0.3769	62.9791	1.2897e-20	NaN	NaN	2	916.516	151	14.5527	7	380.848	64
BD24	S1_36081020	1	36081020	44.5307	1.3247e-20	0.40311	55.6041	8.5669e-19	13.2799	0.00036984	3	697.617	149	15.666	8	357.196	64
BD25	S1_39243998	1	39243998	62.923	1.3297e-20	0.37672	62.923	1.3297e-20	NaN	NaN	2	916.071	151	14.5586	7	380.721	65
BD24	S1_35600440	1	35600440	62.902	1.4514e-20	0.38895	62.902	1.4514e-20	NaN	NaN	2	1009.67	150	16.0515	7	397.724	61
BD24	S1_35600492	1	35600492	62.902	1.4514e-20	0.38895	62.902	1.4514e-20	NaN	NaN	2	1009.67	150	16.0515	7	397.724	61
BD24	S1_36180205	1	36180205	44.4101	1.4565e-20	0.40253	60.3138	6.0108e-20	7.4309	0.00718	3	696.619	149	15.686	8	356.822	65
BD25	S1_37932970	1	37932970	62.7137	1.4907e-20	0.37604	62.7137	1.4907e-20	NaN	NaN	2	914.406	151	14.5806	7	380.246	64
BD25	S1_36338084	1	36338084	116.64	1.5522e-20	0.35983	116.64	1.5522e-20	NaN	NaN	1	1749.99	152	15.0033	6	430.483	68
BD25	S1_36342575	1	36342575	116.64	1.5522e-20	0.35983	116.64	1.5522e-20	NaN	NaN	1	1749.99	152	15.0033	6	430.483	68
BD25	S1_36344735	1	36344735	116.64	1.5522e-20	0.35983	116.64	1.5522e-20	NaN	NaN	1	1749.99	152	15.0033	6	430.483	68
BD25	S1_36344763	1	36344763	116.64	1.5522e-20	0.35983	116.64	1.5522e-20	NaN	NaN	1	1749.99	152	15.0033	6	430.483	68
BD25	S1_36618616	1	36618616	116.64	1.5522e-20	0.35983	116.64	1.5522e-20	NaN	NaN	1	1749.99	152	15.0033	6	430.483	68
BD25	S1_36660740	1	36660740	116.64	1.5522e-20	0.35983	116.64	1.5522e-20	NaN	NaN	1	1749.99	152	15.0033	6	430.483	68
BD25	S1_36815475	1	36815475	116.64	1.5522e-20	0.35983	116.64	1.5522e-20	NaN	NaN	1	1749.99	152	15.0033	6	430.483	68
BD25	S1_36815484	1	36815484	116.64	1.5522e-20	0.35983	116.64	1.5522e-20	NaN	NaN	1	1749.99	152	15.0033	6	430.483	68
BD25	S1_36815548	1	36815548	116.64	1.5522e-20	0.35983	116.64	1.5522e-20	NaN	NaN	1	1749.99	152	15.0033	6	430.483	68
BD25	S1_37238512	1	37238512	116.64	1.5522e-20	0.35983	116.64	1.5522e-20	NaN	NaN	1	1749.99	152	15.0033	6	430.483	68
BD25	S1_37238557	1	37238557	116.64	1.5522e-20	0.35983	116.64	1.5522e-20	NaN	NaN	1	1749.99	152	15.0033	6	430.483	68
BD25	S1_37847355	1	37847355	116.602	1.5694e-20	0.35976	116.602	1.5694e-20	NaN	NaN	1	1749.66	152	15.0054	6	430.428	64
BD25	S1_37847384	1	37847384	116.602	1.5694e-20	0.35976	116.602	1.5694e-20	NaN	NaN	1	1749.66	152	15.0054	6	430.428	64
BD25	S1_37847398	1	37847398	116.602	1.5694e-20	0.35976	116.602	1.5694e-20	NaN	NaN	1	1749.66	152	15.0054	6	430.428	64
BD24	S1_38594160	1	38594160	44.2579	1.6417e-20	0.4018	60.5013	5.4179e-20	6.96186	0.00921	3	695.357	149	15.7115	8	356.349	62
BD24	S1_37573682	1	37573682	44.2548	1.6457e-20	0.40179	59.6923	8.4895e-20	7.89337	0.00563	3	695.331	149	15.712	8	356.339	64
BD24	S1_36241668	1	36241668	44.2355	1.671e-20	0.40169	61.9567	2.4314e-20	5.26761	0.02312	3	695.17	149	15.7152	8	356.279	65
BD24	S1_39505336	1	39505336	62.46	1.8466e-20	0.38746	62.46	1.8466e-20	NaN	NaN	2	1005.8	150	16.1031	7	396.618	68
BD24	S1_39505379	1	39505379	62.46	1.8466e-20	0.38746	62.46	1.8466e-20	NaN	NaN	2	1005.8	150	16.1031	7	396.618	68
BD25	S1_37573682	1	37573682	43.958	1.9193e-20	0.38772	64.6159	5.3111e-21	1.88481	0.17184	3	628.551	150	14.2989	8	339.82	65
BD25	S1_38055140	1	38055140	62.2054	1.9688e-20	0.37436	62.2054	1.9688e-20	NaN	NaN	2	910.342	151	14.6345	7	379.085	62
BD24	S1_37397441	1	37397441	44.0174	1.9845e-20	0.40064	66.4252	2.1881e-21	0.04637	0.8298	3	693.353	149	15.7518	8	355.597	63
BD25	S1_38031907	1	38031907	62.1867	1.9891e-20	0.3743	62.1867	1.9891e-20	NaN	NaN	2	910.192	151	14.6364	7	379.042	64
BD25	S1_35935092	1	35935092	62.1013	2.0845e-20	0.37402	62.1013	2.0845e-20	NaN	NaN	2	909.506	151	14.6455	7	378.846	64
BD24	S1_38997919	1	38997919	62.1107	2.2349e-20	0.38627	62.1107	2.2349e-20	NaN	NaN	2	1002.73	150	16.1442	7	395.739	57
BD24	S1_37977702	1	37977702	62.0652	2.2912e-20	0.38612	62.0652	2.2912e-20	NaN	NaN	2	1002.32	150	16.1495	7	395.624	61
BD24	S1_37662386	1	37662386	43.733	2.4848e-20	0.39927	54.1723	1.9584e-18	13.6891	0.00030284	3	690.971	149	15.7998	8	354.704	60
BD25	S1_36081552	1	36081552	114.707	2.7003e-20	0.35643	114.707	2.7003e-20	NaN	NaN	1	1733.45	152	15.1121	6	427.727	64
BD24	S1_40070745	1	40070745	43.5515	2.8691e-20	0.39838	52.0759	6.6811e-18	16.0517	9.7015e-05	3	689.444	149	15.8305	8	354.131	60
BD24	S1_38270513	1	38270513	43.5193	2.9435e-20	0.39823	65.2047	4.1918e-21	0.54443	0.46176	3	689.171	149	15.836	8	354.029	64
BD24	S1_39244122	1	39244122	61.5762	2.9954e-20	0.38445	61.5762	2.9954e-20	NaN	NaN	2	997.988	150	16.2074	7	394.385	64
BD24	S1_37659049	1	37659049	43.4471	3.1171e-20	0.39787	65.5186	3.5445e-21	0.09477	0.75862	3	688.561	149	15.8483	8	353.8	63
BD25	S1_40364687	1	40364687	61.3597	3.1346e-20	0.37156	61.3597	3.1346e-20	NaN	NaN	2	903.515	151	14.7249	7	377.134	73
BD25	S1_40364699	1	40364699	61.3597	3.1346e-20	0.37156	61.3597	3.1346e-20	NaN	NaN	2	903.515	151	14.7249	7	377.134	73
BD25	S1_40364812	1	40364812	61.3597	3.1346e-20	0.37156	61.3597	3.1346e-20	NaN	NaN	2	903.515	151	14.7249	7	377.134	73
BD25	S1_40409973	1	40409973	61.3597	3.1346e-20	0.37156	61.3597	3.1346e-20	NaN	NaN	2	903.515	151	14.7249	7	377.134	73
BD25	S1_40411934	1	40411934	61.3597	3.1346e-20	0.37156	61.3597	3.1346e-20	NaN	NaN	2	903.515	151	14.7249	7	377.134	73
BD24	S1_35649091	1	35649091	61.3667	3.3609e-20	0.38373	61.3667	3.3609e-20	NaN	NaN	2	996.12	150	16.2323	7	393.851	63
BD24	S1_39819516	1	39819516	114.136	3.4037e-20	0.36707	114.136	3.4037e-20	NaN	NaN	1	1905.77	151	16.6974	6	445.082	73
BD25	S1_39910751	1	39910751	43.2276	3.4311e-20	0.38427	55.7146	7.5394e-19	10.9276	0.00119	3	622.95	150	14.4109	8	337.72	70
BD24	S1_39472839	1	39472839	43.2888	3.5351e-20	0.3971	62.8982	1.4544e-20	2.66961	0.10439	3	687.221	149	15.8753	8	353.298	67
BD25	S1_40119105	1	40119105	61.0747	3.669e-20	0.3706	61.0747	3.669e-20	NaN	NaN	2	901.195	151	14.7556	7	376.471	69
BD24	S1_37932970	1	37932970	61.1917	3.7007e-20	0.38313	61.1917	3.7007e-20	NaN	NaN	2	994.556	150	16.2531	7	393.404	63
BD25	S1_39472974	1	39472974	43.1076	3.7762e-20	0.3837	53.7769	2.3183e-18	13.1295	0.00039731	3	622.021	150	14.4295	8	337.372	67
BD24	S1_35957892	1	35957892	43.203	3.7846e-20	0.39668	62.3483	1.9627e-20	3.13647	0.0786	3	686.493	149	15.8899	8	353.025	64
BD25	S1_36708184	1	36708184	60.9025	4.0356e-20	0.37002	122.446	3.0165e-21	0.09113	0.76317	2	899.789	151	14.7742	7	376.069	67
BD25	S1_36997874	1	36997874	60.9025	4.0356e-20	0.37002	60.9025	4.0356e-20	NaN	NaN	2	899.789	151	14.7742	7	376.069	67
BD24	S1_40384686	1	40384686	43.0883	4.1468e-20	0.39612	65.053	4.5464e-21	0.01413	0.90555	3	685.517	149	15.9096	8	352.659	64
BD24	S1_36293216	1	36293216	60.8053	4.5797e-20	0.38179	60.8053	4.5797e-20	NaN	NaN	2	991.087	150	16.2994	7	392.413	66
BD25	S1_36241668	1	36241668	42.8521	4.6334e-20	0.38247	54.7972	1.2806e-18	11.408	0.0009317	3	620.036	150	14.4692	8	336.627	66
BD24	S1_40132609	1	40132609	60.746	4.7322e-20	0.38158	60.746	4.7322e-20	NaN	NaN	2	990.553	150	16.3065	7	392.261	66
BD25	S1_38597160	1	38597160	60.5047	5.0312e-20	0.36868	60.5047	5.0312e-20	NaN	NaN	2	896.526	151	14.8175	7	375.137	64
BD25	S1_36208837	1	36208837	112.48	5.135e-20	0.35245	112.48	5.135e-20	NaN	NaN	1	1714.11	152	15.2393	6	424.503	66
BD25	S1_37386835	1	37386835	60.3747	5.408e-20	0.36824	60.3747	5.408e-20	NaN	NaN	2	895.456	151	14.8316	7	374.831	67
BD25	S1_37413611	1	37413611	60.3747	5.408e-20	0.36824	60.3747	5.408e-20	NaN	NaN	2	895.456	151	14.8316	7	374.831	67
BD25	S1_37413628	1	37413628	60.3747	5.408e-20	0.36824	60.3747	5.408e-20	NaN	NaN	2	895.456	151	14.8316	7	374.831	67
BD25	S1_37440786	1	37440786	60.3747	5.408e-20	0.36824	60.3747	5.408e-20	NaN	NaN	2	895.456	151	14.8316	7	374.831	67
BD24	S1_37658866	1	37658866	42.7152	5.5865e-20	0.39427	64.4503	6.2824e-21	0.0561	0.8131	3	682.326	149	15.9738	8	351.462	62
BD24	S1_37410741	1	37410741	42.7125	5.5989e-20	0.39426	41.393	4.8426e-15	29.5786	2.1512e-07	3	682.302	149	15.9743	8	351.453	58
BD25	S1_35957617	1	35957617	42.6105	5.6249e-20	0.38131	62.9733	1.2938e-20	1.48252	0.22529	3	618.149	150	14.5069	8	335.919	66
BD25	S1_38733548	1	38733548	42.5964	5.689e-20	0.38124	56.5885	4.5676e-19	8.78062	0.00354	3	618.038	150	14.5091	8	335.878	68
BD24	S1_38745886	1	38745886	60.4051	5.7145e-20	0.3804	60.4051	5.7145e-20	NaN	NaN	2	987.474	150	16.3475	7	391.381	60
BD24	S1_38546723	1	38546723	60.3354	5.9394e-20	0.38015	60.3354	5.9394e-20	NaN	NaN	2	986.843	150	16.3559	7	391.201	63
BD25	S1_37977792	1	37977792	42.4956	6.1697e-20	0.38075	62.4607	1.7119e-20	1.85668	0.17505	3	617.247	150	14.525	8	335.581	62
BD24	S1_40471030	1	40471030	42.5212	6.5261e-20	0.39331	60.1967	6.4142e-20	4.4229	0.03714	3	680.656	149	16.0074	8	350.836	64
BD24	S1_40384734	1	40384734	60.0904	6.8039e-20	0.3793	60.0904	6.8039e-20	NaN	NaN	2	984.618	150	16.3856	7	390.565	65
BD24	S1_36763177	1	36763177	59.9675	7.2844e-20	0.37887	59.9675	7.2844e-20	NaN	NaN	2	983.499	150	16.4005	7	390.245	63
BD24	S1_38015428	1	38015428	59.9601	7.3147e-20	0.37884	59.9601	7.3147e-20	NaN	NaN	2	983.431	150	16.4014	7	390.226	63
BD25	S1_40078536	1	40078536	59.7975	7.4579e-20	0.36628	59.7975	7.4579e-20	NaN	NaN	2	890.678	151	14.8949	7	373.466	71
BD25	S1_40106370	1	40106370	59.7975	7.4579e-20	0.36628	59.7975	7.4579e-20	NaN	NaN	2	890.678	151	14.8949	7	373.466	71
BD25	S1_40120294	1	40120294	59.7975	7.4579e-20	0.36628	59.7975	7.4579e-20	NaN	NaN	2	890.678	151	14.8949	7	373.466	71
BD25	S1_40120357	1	40120357	59.7975	7.4579e-20	0.36628	59.7975	7.4579e-20	NaN	NaN	2	890.678	151	14.8949	7	373.466	71
BD25	S1_40132683	1	40132683	59.7975	7.4579e-20	0.36628	59.7975	7.4579e-20	NaN	NaN	2	890.678	151	14.8949	7	373.466	71
BD25	S1_40132694	1	40132694	59.7975	7.4579e-20	0.36628	59.7975	7.4579e-20	NaN	NaN	2	890.678	151	14.8949	7	373.466	71
BD25	S1_40184740	1	40184740	59.7975	7.4579e-20	0.36628	59.7975	7.4579e-20	NaN	NaN	2	890.678	151	14.8949	7	373.466	71
BD25	S1_40216682	1	40216682	59.7975	7.4579e-20	0.36628	59.7975	7.4579e-20	NaN	NaN	2	890.678	151	14.8949	7	373.466	71
BD25	S1_38817278	1	38817278	42.2581	7.4708e-20	0.3796	62.7088	1.4947e-20	1.1948	0.27612	3	615.378	150	14.5624	8	334.88	63
BD25	S1_38593964	1	38593964	59.7656	7.5919e-20	0.36617	59.7656	7.5919e-20	NaN	NaN	2	890.413	151	14.8984	7	373.391	65
BD24	S1_36080895	1	36080895	42.232	8.2323e-20	0.39186	52.8838	4.1536e-18	12.6874	0.00049469	3	678.154	149	16.0578	8	349.898	63
BD25	S1_39663110	1	39663110	59.5196	8.7104e-20	0.36533	59.5196	8.7104e-20	NaN	NaN	2	888.364	151	14.9256	7	372.805	68
BD25	S1_36000562	1	36000562	42.0587	8.7758e-20	0.37862	57.0018	3.6078e-19	7.36608	0.00743	3	613.801	150	14.5939	8	334.289	66
BD25	S1_38997919	1	38997919	59.5011	8.801e-20	0.36526	59.5011	8.801e-20	NaN	NaN	2	888.209	151	14.9276	7	372.761	58
BD24	S1_40767423	1	40767423	59.5831	9.0219e-20	0.37751	59.5831	9.0219e-20	NaN	NaN	2	979.986	150	16.4474	7	389.242	69
BD24	S1_40767473	1	40767473	59.5831	9.0219e-20	0.37751	59.5831	9.0219e-20	NaN	NaN	2	979.986	150	16.4474	7	389.242	69
BD25	S1_40105915	1	40105915	59.4001	9.3124e-20	0.36492	59.4001	9.3124e-20	NaN	NaN	2	887.366	151	14.9388	7	372.52	55
BD24	S1_35997652	1	35997652	59.5202	9.3439e-20	0.37729	59.5202	9.3439e-20	NaN	NaN	2	979.409	150	16.4551	7	389.077	65
BD24	S1_39235133	1	39235133	59.4625	9.6496e-20	0.37709	59.4625	9.6496e-20	NaN	NaN	2	978.879	150	16.4621	7	388.925	62
BD24	S1_38054910	1	38054910	59.4324	9.813e-20	0.37698	59.4324	9.813e-20	NaN	NaN	2	978.603	150	16.4658	7	388.846	61
BD24	S1_38054927	1	38054927	59.4324	9.813e-20	0.37698	59.4324	9.813e-20	NaN	NaN	2	978.603	150	16.4658	7	388.846	61
BD24	S1_38054947	1	38054947	59.4324	9.813e-20	0.37698	59.4324	9.813e-20	NaN	NaN	2	978.603	150	16.4658	7	388.846	61
BD25	S1_36180205	1	36180205	41.9127	9.8764e-20	0.37791	57.8675	2.2065e-19	6.09661	0.01467	3	612.641	150	14.6171	8	333.854	66
BD25	S1_38596383	1	38596383	41.8658	1.0259e-19	0.37768	52.007	6.5641e-18	13.1879	0.0003861	3	612.268	150	14.6245	8	333.714	56
BD25	S1_39235133	1	39235133	59.1203	1.0893e-19	0.36395	59.1203	1.0893e-19	NaN	NaN	2	885.022	151	14.9698	7	371.85	63
BD25	S1_38745886	1	38745886	59.1068	1.0976e-19	0.36391	59.1068	1.0976e-19	NaN	NaN	2	884.908	151	14.9713	7	371.818	61
BD24	S1_38817278	1	38817278	41.8331	1.1355e-19	0.38985	59.9528	7.3444e-20	3.55297	0.06139	3	674.677	149	16.1278	8	348.594	62
BD25	S1_39472839	1	39472839	41.7053	1.1684e-19	0.37689	62.0381	2.158e-20	1.02182	0.31372	3	610.989	150	14.6501	8	333.234	68
BD25	S1_38757347	1	38757347	58.9614	1.1909e-19	0.3634	58.9614	1.1909e-19	NaN	NaN	2	883.685	151	14.9875	7	371.468	65
BD25	S1_40070745	1	40070745	41.6479	1.2242e-19	0.37661	55.3079	9.5306e-19	8.69254	0.00371	3	610.53	150	14.6593	8	333.062	61
BD24	S1_35504401	1	35504401	109.622	1.2586e-19	0.35866	109.622	1.2586e-19	NaN	NaN	1	1862.1	151	16.9866	6	437.804	62
BD24	S1_35518175	1	35518175	109.622	1.2586e-19	0.35866	109.622	1.2586e-19	NaN	NaN	1	1862.1	151	16.9866	6	437.804	62
BD24	S1_35518228	1	35518228	109.622	1.2586e-19	0.35866	109.622	1.2586e-19	NaN	NaN	1	1862.1	151	16.9866	6	437.804	62
BD24	S1_35585731	1	35585731	109.622	1.2586e-19	0.35866	109.622	1.2586e-19	NaN	NaN	1	1862.1	151	16.9866	6	437.804	62
BD24	S1_35585766	1	35585766	109.622	1.2586e-19	0.35866	109.622	1.2586e-19	NaN	NaN	1	1862.1	151	16.9866	6	437.804	62
BD24	S1_35634699	1	35634699	109.622	1.2586e-19	0.35866	109.622	1.2586e-19	NaN	NaN	1	1862.1	151	16.9866	6	437.804	62
BD25	S1_37397441	1	37397441	41.6086	1.2638e-19	0.37641	62.2724	1.8977e-20	0.60598	0.43753	3	610.216	150	14.6656	8	332.944	64
BD24	S1_38049380	1	38049380	58.8139	1.3868e-19	0.37478	58.8139	1.3868e-19	NaN	NaN	2	972.895	150	16.5419	7	387.216	60
BD24	S1_38478464	1	38478464	58.7246	1.458e-19	0.37446	58.7246	1.458e-19	NaN	NaN	2	972.066	150	16.553	7	386.979	61
BD25	S1_40755542	1	40755542	108.777	1.5132e-19	0.34569	108.777	1.5132e-19	NaN	NaN	1	1681.23	152	15.4557	6	419.023	70
BD24	S1_36997795	1	36997795	108.874	1.5666e-19	0.35724	108.874	1.5666e-19	NaN	NaN	1	1854.72	151	17.0355	6	436.573	66
BD24	S1_37453915	1	37453915	41.4326	1.5704e-19	0.38782	59.4556	9.6867e-20	3.44684	0.06535	3	671.156	149	16.1987	8	347.273	63
BD24	S1_38597160	1	38597160	58.5733	1.5872e-19	0.37392	58.5733	1.5872e-19	NaN	NaN	2	970.66	150	16.5717	7	386.577	63
BD24	S1_38951480	1	38951480	41.375	1.6456e-19	0.38752	62.1743	2.1584e-20	0.33093	0.56598	3	670.646	149	16.209	8	347.082	56
BD25	S1_37662386	1	37662386	41.1997	1.7631e-19	0.37439	50.6323	1.488e-17	13.7704	0.00029045	3	606.928	150	14.7314	8	331.711	61
BD24	S1_37815255	1	37815255	58.3433	1.8061e-19	0.37309	58.3433	1.8061e-19	NaN	NaN	2	968.516	150	16.6003	7	385.965	59
BD25	S1_35957892	1	35957892	41.1576	1.8247e-19	0.37418	60.9409	3.9507e-20	1.32706	0.25116	3	606.588	150	14.7382	8	331.584	65
BD24	S1_36737058	1	36737058	41.2182	1.8691e-19	0.38672	59.3431	1.0315e-19	3.21557	0.07497	3	669.258	149	16.2369	8	346.562	60
BD24	S1_36737137	1	36737137	41.2182	1.8691e-19	0.38672	59.3431	1.0315e-19	3.21557	0.07497	3	669.258	149	16.2369	8	346.562	60
BD24	S1_37815396	1	37815396	58.2334	1.9214e-19	0.3727	58.2334	1.9214e-19	NaN	NaN	2	967.489	150	16.614	7	385.671	60
BD25	S1_36362730	1	36362730	58.0482	1.9922e-19	0.36022	58.0482	1.9922e-19	NaN	NaN	2	875.948	151	15.09	7	369.258	68
BD25	S1_36643992	1	36643992	58.0482	1.9922e-19	0.36022	58.0482	1.9922e-19	NaN	NaN	2	875.948	151	15.09	7	369.258	68
BD25	S1_36644009	1	36644009	58.0482	1.9922e-19	0.36022	58.0482	1.9922e-19	NaN	NaN	2	875.948	151	15.09	7	369.258	68
BD25	S1_36708073	1	36708073	58.0482	1.9922e-19	0.36022	58.0482	1.9922e-19	NaN	NaN	2	875.948	151	15.09	7	369.258	68
BD25	S1_36763333	1	36763333	58.0482	1.9922e-19	0.36022	58.0482	1.9922e-19	NaN	NaN	2	875.948	151	15.09	7	369.258	68
BD25	S1_36772376	1	36772376	58.0482	1.9922e-19	0.36022	58.0482	1.9922e-19	NaN	NaN	2	875.948	151	15.09	7	369.258	68
BD25	S1_36777083	1	36777083	58.0482	1.9922e-19	0.36022	58.0482	1.9922e-19	NaN	NaN	2	875.948	151	15.09	7	369.258	68
BD25	S1_36795696	1	36795696	58.0482	1.9922e-19	0.36022	58.0482	1.9922e-19	NaN	NaN	2	875.948	151	15.09	7	369.258	68
BD25	S1_37187064	1	37187064	58.0482	1.9922e-19	0.36022	58.0482	1.9922e-19	NaN	NaN	2	875.948	151	15.09	7	369.258	68
BD25	S1_37187177	1	37187177	58.0482	1.9922e-19	0.36022	58.0482	1.9922e-19	NaN	NaN	2	875.948	151	15.09	7	369.258	68
BD25	S1_37235944	1	37235944	58.0482	1.9922e-19	0.36022	58.0482	1.9922e-19	NaN	NaN	2	875.948	151	15.09	7	369.258	68
BD25	S1_37359989	1	37359989	58.0482	1.9922e-19	0.36022	58.0482	1.9922e-19	NaN	NaN	2	875.948	151	15.09	7	369.258	68
BD25	S1_37550924	1	37550924	57.9753	2.076e-19	0.35996	57.9753	2.076e-19	NaN	NaN	2	875.326	151	15.0983	7	369.08	65
BD25	S1_38746060	1	38746060	57.9656	2.0874e-19	0.35993	57.9656	2.0874e-19	NaN	NaN	2	875.243	151	15.0993	7	369.056	61
BD25	S1_38746123	1	38746123	57.9656	2.0874e-19	0.35993	57.9656	2.0874e-19	NaN	NaN	2	875.243	151	15.0993	7	369.056	61
BD25	S1_40653855	1	40653855	57.9566	2.0981e-19	0.3599	57.9566	2.0981e-19	NaN	NaN	2	875.166	151	15.1004	7	369.034	70
BD25	S1_40558948	1	40558948	57.9549	2.1001e-19	0.35989	57.9549	2.1001e-19	NaN	NaN	2	875.152	151	15.1006	7	369.03	70
BD25	S1_40559087	1	40559087	57.9549	2.1001e-19	0.35989	57.9549	2.1001e-19	NaN	NaN	2	875.152	151	15.1006	7	369.03	70
BD24	S1_37486640	1	37486640	41.065	2.1174e-19	0.38593	53.5988	2.7343e-18	9.74668	0.00216	3	667.896	149	16.2644	8	346.051	57
BD25	S1_38054910	1	38054910	57.8775	2.1941e-19	0.35962	57.8775	2.1941e-19	NaN	NaN	2	874.49	151	15.1093	7	368.841	62
BD25	S1_38054927	1	38054927	57.8775	2.1941e-19	0.35962	57.8775	2.1941e-19	NaN	NaN	2	874.49	151	15.1093	7	368.841	62
BD25	S1_38054947	1	38054947	57.8775	2.1941e-19	0.35962	57.8775	2.1941e-19	NaN	NaN	2	874.49	151	15.1093	7	368.841	62
BD24	S1_37977792	1	37977792	41.0008	2.2312e-19	0.3856	59.7408	8.2636e-20	2.40312	0.12322	3	667.324	149	16.2759	8	345.836	61
BD25	S1_38499214	1	38499214	57.7327	2.3817e-19	0.35911	57.7327	2.3817e-19	NaN	NaN	2	873.25	151	15.1258	7	368.487	63
BD25	S1_37659049	1	37659049	40.7774	2.4903e-19	0.37227	60.8604	4.1309e-20	0.78493	0.37706	3	603.501	150	14.7999	8	330.427	64
BD25	S1_37658866	1	37658866	40.6609	2.7399e-19	0.37169	60.7657	4.3531e-20	0.69599	0.40546	3	602.551	150	14.8189	8	330.07	63
BD24	S1_38270254	1	38270254	40.7311	2.7807e-19	0.38421	61.042	4.019e-20	0.50896	0.4767	3	664.912	149	16.3244	8	344.932	64
BD24	S1_36877818	1	36877818	57.5457	2.8325e-19	0.37021	57.5457	2.8325e-19	NaN	NaN	2	961.025	150	16.7002	7	383.824	62
BD25	S1_36208670	1	36208670	57.331	2.9914e-19	0.35769	57.331	2.9914e-19	NaN	NaN	2	869.797	151	15.1715	7	367.5	65
BD24	S1_34969304	1	34969304	106.638	3.026e-19	0.35294	106.638	3.026e-19	NaN	NaN	1	1832.4	151	17.1833	6	432.852	63
BD24	S1_35054246	1	35054246	106.638	3.026e-19	0.35294	106.638	3.026e-19	NaN	NaN	1	1832.4	151	17.1833	6	432.852	63
BD24	S1_35054334	1	35054334	106.638	3.026e-19	0.35294	106.638	3.026e-19	NaN	NaN	1	1832.4	151	17.1833	6	432.852	63
BD24	S1_35054381	1	35054381	106.638	3.026e-19	0.35294	106.638	3.026e-19	NaN	NaN	1	1832.4	151	17.1833	6	432.852	63
BD24	S1_35095579	1	35095579	106.638	3.026e-19	0.35294	106.638	3.026e-19	NaN	NaN	1	1832.4	151	17.1833	6	432.852	63
BD24	S1_35126193	1	35126193	106.638	3.026e-19	0.35294	106.638	3.026e-19	NaN	NaN	1	1832.4	151	17.1833	6	432.852	63
BD24	S1_35258924	1	35258924	106.638	3.026e-19	0.35294	106.638	3.026e-19	NaN	NaN	1	1832.4	151	17.1833	6	432.852	63
BD24	S1_35270331	1	35270331	106.638	3.026e-19	0.35294	106.638	3.026e-19	NaN	NaN	1	1832.4	151	17.1833	6	432.852	63
BD24	S1_35273034	1	35273034	106.638	3.026e-19	0.35294	106.638	3.026e-19	NaN	NaN	1	1832.4	151	17.1833	6	432.852	63
BD24	S1_35274151	1	35274151	106.638	3.026e-19	0.35294	106.638	3.026e-19	NaN	NaN	1	1832.4	151	17.1833	6	432.852	63
BD25	S1_38546723	1	38546723	57.2717	3.0941e-19	0.35748	57.2717	3.0941e-19	NaN	NaN	2	869.285	151	15.1783	7	367.354	64
BD25	S1_38049582	1	38049582	40.5093	3.1033e-19	0.37092	61.161	3.4981e-20	0.00881	0.92533	3	601.309	150	14.8437	8	329.604	61
BD25	S1_38015428	1	38015428	57.2336	3.1619e-19	0.35735	57.2336	3.1619e-19	NaN	NaN	2	868.956	151	15.1826	7	367.26	64
BD24	S1_39760185	1	39760185	40.5701	3.1723e-19	0.38337	60.7175	4.8073e-20	0.59949	0.44	3	663.466	149	16.3536	8	344.39	66
BD24	S1_38499214	1	38499214	57.3001	3.2552e-19	0.36931	57.3001	3.2552e-19	NaN	NaN	2	958.699	150	16.7312	7	383.16	62
BD24	S1_39243998	1	39243998	57.2708	3.3098e-19	0.36921	57.2708	3.3098e-19	NaN	NaN	2	958.421	150	16.7349	7	383.08	64
BD24	S1_37650226	1	37650226	57.1043	3.6376e-19	0.3686	57.1043	3.6376e-19	NaN	NaN	2	956.84	150	16.756	7	382.628	64
BD24	S1_37650289	1	37650289	57.1043	3.6376e-19	0.3686	57.1043	3.6376e-19	NaN	NaN	2	956.84	150	16.756	7	382.628	64
BD25	S1_40384734	1	40384734	56.9665	3.6813e-19	0.35639	56.9665	3.6813e-19	NaN	NaN	2	866.644	151	15.2132	7	366.6	66
BD24	S1_38546621	1	38546621	40.3374	3.8392e-19	0.38216	53.9539	2.2233e-18	8.04	0.00521	3	661.366	149	16.3958	8	343.602	62
BD24	S1_38546631	1	38546631	40.3374	3.8392e-19	0.38216	53.9539	2.2233e-18	8.04	0.00521	3	661.366	149	16.3958	8	343.602	62
BD25	S1_40708477	1	40708477	40.2507	3.8395e-19	0.36961	59.6251	8.2115e-20	1.28044	0.25962	3	599.183	150	14.8863	8	328.807	70
BD24	S1_35585670	1	35585670	105.787	3.8932e-19	0.35128	105.787	3.8932e-19	NaN	NaN	1	1823.8	151	17.2403	6	431.42	63
BD24	S1_36229298	1	36229298	56.9691	3.9279e-19	0.3681	56.9691	3.9279e-19	NaN	NaN	2	955.552	150	16.7732	7	382.261	62
BD25	S1_40677781	1	40677781	56.7793	4.0959e-19	0.35573	56.7793	4.0959e-19	NaN	NaN	2	865.02	151	15.2348	7	366.135	66
BD25	S1_35649091	1	35649091	56.754	4.1554e-19	0.35564	56.754	4.1554e-19	NaN	NaN	2	864.8	151	15.2377	7	366.072	64
BD24	S1_36008255	1	36008255	56.7834	4.3655e-19	0.36742	56.7834	4.3655e-19	NaN	NaN	2	953.78	150	16.7968	7	381.754	58
BD24	S1_38746060	1	38746060	56.7344	4.4891e-19	0.36724	56.7344	4.4891e-19	NaN	NaN	2	953.311	150	16.803	7	381.62	60
BD24	S1_38746123	1	38746123	56.7344	4.4891e-19	0.36724	56.7344	4.4891e-19	NaN	NaN	2	953.311	150	16.803	7	381.62	60
BD24	S1_40754659	1	40754659	56.6259	4.7753e-19	0.36684	56.6259	4.7753e-19	NaN	NaN	2	952.272	150	16.8169	7	381.323	68
BD24	S1_37755244	1	37755244	56.5108	5.0991e-19	0.36641	56.5108	5.0991e-19	NaN	NaN	2	951.168	150	16.8316	7	381.008	61
BD25	S1_40384686	1	40384686	39.8681	5.2666e-19	0.36765	59.7208	7.7843e-20	0.53255	0.46667	3	596.014	150	14.9496	8	327.619	65
BD24	S1_37537842	1	37537842	56.44	5.3092e-19	0.36615	56.44	5.3092e-19	NaN	NaN	2	950.488	150	16.8407	7	380.814	63
BD24	S1_37537865	1	37537865	56.44	5.3092e-19	0.36615	56.44	5.3092e-19	NaN	NaN	2	950.488	150	16.8407	7	380.814	63
BD25	S1_39819516	1	39819516	104.155	5.9641e-19	0.33697	104.155	5.9641e-19	NaN	NaN	1	1638.84	152	15.7346	6	411.958	74
BD25	S1_37472961	1	37472961	104.046	6.1625e-19	0.33676	104.046	6.1625e-19	NaN	NaN	1	1637.82	152	15.7413	6	411.787	64
BD24	S1_35911887	1	35911887	56.084	6.5067e-19	0.36483	56.084	6.5067e-19	NaN	NaN	2	947.058	150	16.8864	7	379.834	58
BD25	S1_38594160	1	38594160	39.5898	6.6331e-19	0.36622	54.0094	2.0242e-18	6.68441	0.01068	3	593.692	150	14.9961	8	326.748	63
BD24	S1_37436269	1	37436269	55.9666	6.9592e-19	0.36439	55.9666	6.9592e-19	NaN	NaN	2	945.922	150	16.9016	7	379.509	59
BD24	S1_38055193	1	38055193	55.9539	7.0099e-19	0.36434	55.9539	7.0099e-19	NaN	NaN	2	945.8	150	16.9032	7	379.474	57
BD25	S1_40128494	1	40128494	55.8303	7.0542e-19	0.35231	55.8303	7.0542e-19	NaN	NaN	2	856.708	151	15.3448	7	363.76	70
BD24	S1_39505441	1	39505441	55.9412	7.0611e-19	0.3643	55.9412	7.0611e-19	NaN	NaN	2	945.677	150	16.9048	7	379.439	69
BD25	S1_36293216	1	36293216	55.8248	7.0765e-19	0.35229	55.8248	7.0765e-19	NaN	NaN	2	856.659	151	15.3455	7	363.747	67
BD24	S1_38054758	1	38054758	39.5442	7.3844e-19	0.37798	57.8264	2.4169e-19	2.11797	0.14768	3	654.126	149	16.5416	8	340.887	60
BD25	S1_36575090	1	36575090	55.7246	7.4962e-19	0.35192	55.7246	7.4962e-19	NaN	NaN	2	855.775	151	15.3572	7	363.494	67
BD25	S1_36665121	1	36665121	55.7246	7.4962e-19	0.35192	55.7246	7.4962e-19	NaN	NaN	2	855.775	151	15.3572	7	363.494	67
BD25	S1_36665231	1	36665231	55.7246	7.4962e-19	0.35192	55.7246	7.4962e-19	NaN	NaN	2	855.775	151	15.3572	7	363.494	67
BD25	S1_38478464	1	38478464	55.687	7.6603e-19	0.35179	55.687	7.6603e-19	NaN	NaN	2	855.442	151	15.3616	7	363.399	62
BD25	S1_38951480	1	38951480	39.4115	7.6927e-19	0.3653	58.264	1.7635e-19	1.3988	0.2388	3	592.197	150	15.026	8	326.187	57
BD24	S1_37436246	1	37436246	55.6603	8.2949e-19	0.36325	55.6603	8.2949e-19	NaN	NaN	2	942.951	150	16.9412	7	378.66	59
BD24	S1_36345025	1	36345025	55.6447	8.3696e-19	0.36319	107.214	2.5524e-19	2.79839	0.09644	2	942.799	150	16.9432	7	378.617	65
BD25	S1_40471030	1	40471030	39.3079	8.3854e-19	0.36476	57.23	3.1682e-19	2.40145	0.12333	3	591.326	150	15.0434	8	325.861	65
BD25	S1_40653432	1	40653432	55.4659	8.7005e-19	0.35098	55.4659	8.7005e-19	NaN	NaN	2	853.484	151	15.3875	7	362.84	70
BD24	S1_36080703	1	36080703	39.2524	9.4073e-19	0.37642	58.1287	2.0381e-19	1.28161	0.25942	3	651.429	149	16.5959	8	339.876	63
BD24	S1_38817368	1	38817368	55.3132	1.0126e-18	0.36194	55.3132	1.0126e-18	NaN	NaN	2	939.567	150	16.9863	7	377.693	61
BD24	S1_38817403	1	38817403	55.3132	1.0126e-18	0.36194	55.3132	1.0126e-18	NaN	NaN	2	939.567	150	16.9863	7	377.693	61
BD25	S1_35504401	1	35504401	102.234	1.0628e-18	0.33326	102.234	1.0628e-18	NaN	NaN	1	1620.76	152	15.8535	6	408.944	63
BD25	S1_35518175	1	35518175	102.234	1.0628e-18	0.33326	102.234	1.0628e-18	NaN	NaN	1	1620.76	152	15.8535	6	408.944	63
BD25	S1_35518228	1	35518228	102.234	1.0628e-18	0.33326	102.234	1.0628e-18	NaN	NaN	1	1620.76	152	15.8535	6	408.944	63
BD25	S1_35585731	1	35585731	102.234	1.0628e-18	0.33326	102.234	1.0628e-18	NaN	NaN	1	1620.76	152	15.8535	6	408.944	63
BD25	S1_35585766	1	35585766	102.234	1.0628e-18	0.33326	102.234	1.0628e-18	NaN	NaN	1	1620.76	152	15.8535	6	408.944	63
BD25	S1_35634699	1	35634699	102.234	1.0628e-18	0.33326	102.234	1.0628e-18	NaN	NaN	1	1620.76	152	15.8535	6	408.944	63
BD24	S1_35521834	1	35521834	55.1645	1.1032e-18	0.36138	55.1645	1.1032e-18	NaN	NaN	2	938.111	150	17.0057	7	377.277	62
BD25	S1_37410741	1	37410741	38.9611	1.12e-18	0.36295	37.0083	8.3286e-14	29.0952	2.6284e-07	3	588.393	150	15.1021	8	324.761	59
BD25	S1_37755244	1	37755244	54.973	1.1566e-18	0.34918	54.973	1.1566e-18	NaN	NaN	2	849.096	151	15.4457	7	361.586	62
BD24	S1_37932807	1	37932807	38.9888	1.1715e-18	0.375	57.8511	2.3835e-19	1.14923	0.28544	3	648.979	149	16.6453	8	338.957	60
BD25	S1_36080703	1	36080703	38.8643	1.2145e-18	0.36244	56.0598	6.1827e-19	2.99316	0.08567	3	587.57	150	15.1185	8	324.452	64
BD24	S1_37999326	1	37999326	38.9171	1.2437e-18	0.37462	43.0754	1.6506e-15	19.8018	1.6722e-05	3	648.309	149	16.6587	8	338.706	59
BD24	S1_37662185	1	37662185	38.8588	1.3056e-18	0.3743	53.5301	2.8459e-18	5.96929	0.01573	3	647.764	149	16.6697	8	338.502	62
BD24	S1_35031602	1	35031602	54.8442	1.3271e-18	0.36017	54.8442	1.3271e-18	NaN	NaN	2	934.965	150	17.0477	7	376.378	62
BD25	S1_37815255	1	37815255	54.7246	1.3356e-18	0.34826	54.7246	1.3356e-18	NaN	NaN	2	846.871	151	15.4751	7	360.95	60
BD24	S1_38055099	1	38055099	54.8153	1.3494e-18	0.36006	54.8153	1.3494e-18	NaN	NaN	2	934.68	150	17.0514	7	376.297	57
BD25	S1_37453915	1	37453915	38.7188	1.3719e-18	0.36168	54.2188	1.7918e-18	4.91056	0.0282	3	586.331	150	15.1433	8	323.987	64
BD25	S1_37815396	1	37815396	54.637	1.4052e-18	0.34794	54.637	1.4052e-18	NaN	NaN	2	846.085	151	15.4856	7	360.725	61
BD24	S1_35374583	1	35374583	54.7376	1.4114e-18	0.35977	54.7376	1.4114e-18	NaN	NaN	2	933.914	150	17.0617	7	376.078	62
BD24	S1_35384858	1	35384858	54.7376	1.4114e-18	0.35977	54.7376	1.4114e-18	NaN	NaN	2	933.914	150	17.0617	7	376.078	62
BD24	S1_35398734	1	35398734	54.7376	1.4114e-18	0.35977	54.7376	1.4114e-18	NaN	NaN	2	933.914	150	17.0617	7	376.078	62
BD24	S1_35398752	1	35398752	54.7376	1.4114e-18	0.35977	54.7376	1.4114e-18	NaN	NaN	2	933.914	150	17.0617	7	376.078	62
BD24	S1_35420175	1	35420175	54.7376	1.4114e-18	0.35977	54.7376	1.4114e-18	NaN	NaN	2	933.914	150	17.0617	7	376.078	62
BD24	S1_35420192	1	35420192	54.7376	1.4114e-18	0.35977	54.7376	1.4114e-18	NaN	NaN	2	933.914	150	17.0617	7	376.078	62
BD24	S1_35424208	1	35424208	54.7376	1.4114e-18	0.35977	54.7376	1.4114e-18	NaN	NaN	2	933.914	150	17.0617	7	376.078	62
BD25	S1_35997652	1	35997652	54.5376	1.4887e-18	0.34757	54.5376	1.4887e-18	NaN	NaN	2	845.19	151	15.4974	7	360.47	66
BD24	S1_40569561	1	40569561	54.6445	1.4895e-18	0.35941	54.6445	1.4895e-18	NaN	NaN	2	932.996	150	17.0739	7	375.816	59
BD24	S1_36634529	1	36634529	54.6035	1.5253e-18	0.35926	54.6035	1.5253e-18	NaN	NaN	2	932.59	150	17.0793	7	375.7	66
BD24	S1_36634642	1	36634642	54.6035	1.5253e-18	0.35926	54.6035	1.5253e-18	NaN	NaN	2	932.59	150	17.0793	7	375.7	66
BD25	S1_38054758	1	38054758	38.588	1.531e-18	0.36099	56.7328	4.2061e-19	1.74129	0.18899	3	585.213	150	15.1657	8	323.568	61
BD25	S1_37650226	1	37650226	54.4871	1.5329e-18	0.34739	54.4871	1.5329e-18	NaN	NaN	2	844.736	151	15.5034	7	360.34	65
BD25	S1_37650289	1	37650289	54.4871	1.5329e-18	0.34739	54.4871	1.5329e-18	NaN	NaN	2	844.736	151	15.5034	7	360.34	65
BD25	S1_40515596	1	40515596	38.5639	1.5624e-18	0.36086	53.6589	2.4837e-18	5.31031	0.02257	3	585.006	150	15.1698	8	323.491	69
BD24	S1_38758826	1	38758826	54.5085	1.6115e-18	0.35889	54.5085	1.6115e-18	NaN	NaN	2	931.651	150	17.0918	7	375.432	59
BD25	S1_39505336	1	39505336	54.2813	1.7277e-18	0.34662	54.2813	1.7277e-18	NaN	NaN	2	842.88	151	15.528	7	359.81	69
BD25	S1_39505379	1	39505379	54.2813	1.7277e-18	0.34662	54.2813	1.7277e-18	NaN	NaN	2	842.88	151	15.528	7	359.81	69
BD24	S1_36174118	1	36174118	54.2069	1.9194e-18	0.35774	54.2069	1.9194e-18	NaN	NaN	2	928.659	150	17.1317	7	374.577	57
BD24	S1_36174175	1	36174175	54.2069	1.9194e-18	0.35774	54.2069	1.9194e-18	NaN	NaN	2	928.659	150	17.1317	7	374.577	57
BD25	S1_40767423	1	40767423	54.0532	1.9731e-18	0.34577	54.0532	1.9731e-18	NaN	NaN	2	840.816	151	15.5553	7	359.22	70
BD25	S1_40767473	1	40767473	54.0532	1.9731e-18	0.34577	54.0532	1.9731e-18	NaN	NaN	2	840.816	151	15.5553	7	359.22	70
BD25	S1_38049380	1	38049380	54.0361	1.9929e-18	0.34571	54.0361	1.9929e-18	NaN	NaN	2	840.661	151	15.5574	7	359.176	61
BD24	S1_36080922	1	36080922	38.3312	2.0304e-18	0.37143	48.4798	5.7531e-17	11.3463	0.00096235	3	642.801	149	16.7696	8	336.64	63
BD25	S1_38817368	1	38817368	53.9591	2.0844e-18	0.34542	53.9591	2.0844e-18	NaN	NaN	2	839.962	151	15.5666	7	358.976	62
BD25	S1_38817403	1	38817403	53.9591	2.0844e-18	0.34542	53.9591	2.0844e-18	NaN	NaN	2	839.962	151	15.5666	7	358.976	62
BD25	S1_38546621	1	38546621	38.1388	2.2344e-18	0.35861	51.9715	6.7034e-18	6.61099	0.01111	3	581.348	150	15.243	8	322.119	63
BD25	S1_38546631	1	38546631	38.1388	2.2344e-18	0.35861	51.9715	6.7034e-18	6.61099	0.01111	3	581.348	150	15.243	8	322.119	63
BD25	S1_38484874	1	38484874	38.0463	2.416e-18	0.35811	52.2769	5.5955e-18	6.07262	0.01486	3	580.547	150	15.259	8	321.819	57
BD25	S1_37932807	1	37932807	38.0359	2.4373e-18	0.35806	54.9707	1.1581e-18	2.83217	0.09447	3	580.457	150	15.2608	8	321.785	61
BD25	S1_37999326	1	37999326	37.934	2.6563e-18	0.35751	37.3277	6.7235e-14	26.5263	8.0536e-07	3	579.573	150	15.2784	8	321.454	60
BD25	S1_39760185	1	39760185	37.9336	2.6573e-18	0.35751	56.4411	4.9693e-19	0.9534	0.33043	3	579.569	150	15.2785	8	321.452	67
BD24	S1_36229400	1	36229400	38.0075	2.6658e-18	0.36966	53.9068	2.2851e-18	4.03061	0.04649	3	639.725	149	16.8316	8	335.487	63
BD24	S1_37324021	1	37324021	37.9759	2.7376e-18	0.36948	54.1293	2.0079e-18	3.71193	0.05593	3	639.424	149	16.8376	8	335.374	62
BD25	S1_38055099	1	38055099	53.486	2.7481e-18	0.34365	53.486	2.7481e-18	NaN	NaN	2	835.651	151	15.6237	7	357.744	58
BD25	S1_37662185	1	37662185	37.7518	3.0994e-18	0.35653	51.6626	8.0514e-18	6.30216	0.01312	3	577.987	150	15.3102	8	320.859	63
BD24	S1_34964999	1	34964999	53.2776	3.2982e-18	0.35416	53.2776	3.2982e-18	NaN	NaN	2	919.351	150	17.2558	7	371.917	63
BD24	S1_34995387	1	34995387	53.2776	3.2982e-18	0.35416	53.2776	3.2982e-18	NaN	NaN	2	919.351	150	17.2558	7	371.917	63
BD24	S1_35041371	1	35041371	53.2776	3.2982e-18	0.35416	53.2776	3.2982e-18	NaN	NaN	2	919.351	150	17.2558	7	371.917	63
BD24	S1_35041424	1	35041424	53.2776	3.2982e-18	0.35416	53.2776	3.2982e-18	NaN	NaN	2	919.351	150	17.2558	7	371.917	63
BD24	S1_35042718	1	35042718	53.2776	3.2982e-18	0.35416	53.2776	3.2982e-18	NaN	NaN	2	919.351	150	17.2558	7	371.917	63
BD24	S1_35083893	1	35083893	53.2776	3.2982e-18	0.35416	53.2776	3.2982e-18	NaN	NaN	2	919.351	150	17.2558	7	371.917	63
BD24	S1_35202774	1	35202774	53.2776	3.2982e-18	0.35416	53.2776	3.2982e-18	NaN	NaN	2	919.351	150	17.2558	7	371.917	63
BD24	S1_35202818	1	35202818	53.2776	3.2982e-18	0.35416	53.2776	3.2982e-18	NaN	NaN	2	919.351	150	17.2558	7	371.917	63
BD24	S1_35256252	1	35256252	53.2776	3.2982e-18	0.35416	53.2776	3.2982e-18	NaN	NaN	2	919.351	150	17.2558	7	371.917	63
BD24	S1_35256264	1	35256264	53.2776	3.2982e-18	0.35416	53.2776	3.2982e-18	NaN	NaN	2	919.351	150	17.2558	7	371.917	63
BD24	S1_35316246	1	35316246	53.2776	3.2982e-18	0.35416	53.2776	3.2982e-18	NaN	NaN	2	919.351	150	17.2558	7	371.917	63
BD24	S1_35352496	1	35352496	53.2776	3.2982e-18	0.35416	53.2776	3.2982e-18	NaN	NaN	2	919.351	150	17.2558	7	371.917	63
BD24	S1_35352606	1	35352606	53.2776	3.2982e-18	0.35416	53.2776	3.2982e-18	NaN	NaN	2	919.351	150	17.2558	7	371.917	63
BD24	S1_35684902	1	35684902	37.7415	3.3365e-18	0.36819	44.5696	6.4275e-16	15.4803	0.00012746	3	637.182	149	16.8828	8	334.533	60
BD24	S1_40424985	1	40424985	37.736	3.3522e-18	0.36815	55.6053	8.5611e-19	1.57269	0.21178	3	637.128	149	16.8838	8	334.513	63
BD24	S1_36229362	1	36229362	37.7089	3.4297e-18	0.368	53.6319	2.6819e-18	3.83539	0.05205	3	636.869	149	16.8891	8	334.416	63
BD25	S1_38758826	1	38758826	53.0503	3.548e-18	0.34201	53.0503	3.548e-18	NaN	NaN	2	831.653	151	15.6767	7	356.602	60
BD24	S1_38881973	1	38881973	37.6592	3.5769e-18	0.36773	52.762	4.4613e-18	4.78846	0.03021	3	636.391	149	16.8987	8	334.237	61
BD25	S1_34969304	1	34969304	98.2171	3.6069e-18	0.3253	98.2171	3.6069e-18	NaN	NaN	1	1582.08	152	16.108	6	402.498	64
BD25	S1_35054246	1	35054246	98.2171	3.6069e-18	0.3253	98.2171	3.6069e-18	NaN	NaN	1	1582.08	152	16.108	6	402.498	64
BD25	S1_35054334	1	35054334	98.2171	3.6069e-18	0.3253	98.2171	3.6069e-18	NaN	NaN	1	1582.08	152	16.108	6	402.498	64
BD25	S1_35054381	1	35054381	98.2171	3.6069e-18	0.3253	98.2171	3.6069e-18	NaN	NaN	1	1582.08	152	16.108	6	402.498	64
BD25	S1_35095579	1	35095579	98.2171	3.6069e-18	0.3253	98.2171	3.6069e-18	NaN	NaN	1	1582.08	152	16.108	6	402.498	64
BD25	S1_35126193	1	35126193	98.2171	3.6069e-18	0.3253	98.2171	3.6069e-18	NaN	NaN	1	1582.08	152	16.108	6	402.498	64
BD25	S1_35258924	1	35258924	98.2171	3.6069e-18	0.3253	98.2171	3.6069e-18	NaN	NaN	1	1582.08	152	16.108	6	402.498	64
BD25	S1_35270331	1	35270331	98.2171	3.6069e-18	0.3253	98.2171	3.6069e-18	NaN	NaN	1	1582.08	152	16.108	6	402.498	64
BD25	S1_35273034	1	35273034	98.2171	3.6069e-18	0.3253	98.2171	3.6069e-18	NaN	NaN	1	1582.08	152	16.108	6	402.498	64
BD25	S1_35274151	1	35274151	98.2171	3.6069e-18	0.3253	98.2171	3.6069e-18	NaN	NaN	1	1582.08	152	16.108	6	402.498	64
BD24	S1_38510474	1	38510474	53.1224	3.6118e-18	0.35355	53.1224	3.6118e-18	NaN	NaN	2	917.782	150	17.2768	7	371.469	60
BD25	S1_38257144	1	38257144	37.5552	3.6618e-18	0.35547	39.8575	1.2605e-14	21.9114	6.3348e-06	3	576.268	150	15.3446	8	320.214	58
BD25	S1_40424985	1	40424985	37.5197	3.774e-18	0.35528	55.3353	9.381e-19	1.51264	0.22066	3	575.957	150	15.3508	8	320.097	64
BD25	S1_38968639	1	38968639	52.9303	3.8072e-18	0.34155	52.9303	3.8072e-18	NaN	NaN	2	830.547	151	15.6913	7	356.286	61
BD24	S1_35691320	1	35691320	37.5791	3.8277e-18	0.36728	49.7595	2.655e-17	8.34512	0.00444	3	635.621	149	16.9142	8	333.948	47
BD24	S1_34713255	1	34713255	98.0709	3.9832e-18	0.33575	98.0709	3.9832e-18	NaN	NaN	1	1743.15	151	17.7744	6	417.978	62
BD24	S1_34917514	1	34917514	98.0709	3.9832e-18	0.33575	98.0709	3.9832e-18	NaN	NaN	1	1743.15	151	17.7744	6	417.978	62
BD25	S1_36345025	1	36345025	52.7912	4.1318e-18	0.34102	104.501	5.3777e-19	1.0481	0.30758	2	829.263	151	15.7084	7	355.919	66
BD25	S1_36081020	1	36081020	37.375	4.268e-18	0.3545	50.0236	2.1441e-17	7.66314	0.00635	3	574.686	150	15.3762	8	319.621	65
BD25	S1_35600440	1	35600440	52.7269	4.291e-18	0.34078	52.7269	4.291e-18	NaN	NaN	2	828.669	151	15.7162	7	355.749	62
BD25	S1_35600492	1	35600492	52.7269	4.291e-18	0.34078	52.7269	4.291e-18	NaN	NaN	2	828.669	151	15.7162	7	355.749	62
BD24	S1_35393131	1	35393131	52.7452	4.5055e-18	0.35208	52.7452	4.5055e-18	NaN	NaN	2	913.957	150	17.3278	7	370.376	60
BD24	S1_38257144	1	38257144	37.3697	4.5712e-18	0.36612	39.6873	1.4654e-14	21.7529	6.8411e-06	3	633.6	149	16.9549	8	333.19	57
BD24	S1_37456326	1	37456326	37.3503	4.647e-18	0.36601	45.064	4.7166e-16	14.0699	0.00025163	3	633.412	149	16.9587	8	333.119	62
BD24	S1_35379771	1	35379771	52.6634	4.7273e-18	0.35176	52.6634	4.7273e-18	NaN	NaN	2	913.124	150	17.3389	7	370.138	61
BD24	S1_35379874	1	35379874	52.6634	4.7273e-18	0.35176	52.6634	4.7273e-18	NaN	NaN	2	913.124	150	17.3389	7	370.138	61
BD25	S1_37537842	1	37537842	52.5326	4.8116e-18	0.34004	52.5326	4.8116e-18	NaN	NaN	2	826.868	151	15.7401	7	355.235	64
BD25	S1_37537865	1	37537865	52.5326	4.8116e-18	0.34004	52.5326	4.8116e-18	NaN	NaN	2	826.868	151	15.7401	7	355.235	64
BD25	S1_36229400	1	36229400	37.1834	5.0249e-18	0.35345	48.2692	6.2051e-17	9.54726	0.00239	3	572.996	150	15.41	8	318.987	64
BD24	S1_37249685	1	37249685	37.2277	5.1572e-18	0.36532	56.1956	6.1045e-19	0.02349	0.87841	3	632.223	149	16.9826	8	332.674	62
BD25	S1_36080922	1	36080922	37.1194	5.3066e-18	0.35311	49.8813	2.3358e-17	7.38036	0.00737	3	572.43	150	15.4213	8	318.775	64
BD25	S1_35521834	1	35521834	52.3503	5.3581e-18	0.33934	52.3503	5.3581e-18	NaN	NaN	2	825.173	151	15.7625	7	354.751	63
BD25	S1_36997795	1	36997795	96.8854	5.4327e-18	0.32261	96.8854	5.4327e-18	NaN	NaN	1	1568.98	152	16.1942	6	400.314	67
BD25	S1_38968823	1	38968823	52.3237	5.4429e-18	0.33924	52.3237	5.4429e-18	NaN	NaN	2	824.926	151	15.7658	7	354.68	60
BD24	S1_37538894	1	37538894	52.3655	5.6325e-18	0.35058	52.3655	5.6325e-18	NaN	NaN	2	910.083	150	17.3794	7	369.269	58
BD25	S1_37486640	1	37486640	36.9844	5.9551e-18	0.35237	46.6352	1.6924e-16	11.3127	0.00097715	3	571.234	150	15.4452	8	318.326	58
BD24	S1_40577346	1	40577346	37.0017	6.2506e-18	0.36405	54.7429	1.4071e-18	1.30019	0.25601	3	630.024	149	17.0269	8	331.849	58
BD25	S1_36877818	1	36877818	52.0817	6.2802e-18	0.33831	52.0817	6.2802e-18	NaN	NaN	2	822.668	151	15.7957	7	354.035	63
BD25	S1_39505441	1	39505441	52	6.5914e-18	0.338	52	6.5914e-18	NaN	NaN	2	821.903	151	15.8058	7	353.816	70
BD24	S1_37538950	1	37538950	52.0765	6.679e-18	0.34944	52.0765	6.679e-18	NaN	NaN	2	907.117	150	17.419	7	368.422	57
BD24	S1_37538998	1	37538998	52.0765	6.679e-18	0.34944	52.0765	6.679e-18	NaN	NaN	2	907.117	150	17.419	7	368.422	57
BD24	S1_35410040	1	35410040	36.8515	7.1048e-18	0.3632	54.4704	1.6474e-18	1.35549	0.24618	3	628.556	149	17.0565	8	331.298	62
BD24	S1_35455004	1	35455004	36.7426	7.7971e-18	0.36258	54.1417	1.9934e-18	1.54851	0.21531	3	627.489	149	17.0779	8	330.898	61
BD25	S1_36010001	1	36010001	36.6129	8.1858e-18	0.35032	49.8174	2.4274e-17	6.54522	0.01151	3	567.921	150	15.5115	8	317.084	57
BD25	S1_35031602	1	35031602	51.6215	8.2501e-18	0.33653	51.6215	8.2501e-18	NaN	NaN	2	818.35	151	15.8529	7	352.801	63
BD24	S1_35118241	1	35118241	51.6487	8.6007e-18	0.34774	51.6487	8.6007e-18	NaN	NaN	2	902.705	150	17.4778	7	367.161	62
BD25	S1_40754659	1	40754659	51.4916	8.9123e-18	0.33603	51.4916	8.9123e-18	NaN	NaN	2	817.126	151	15.8691	7	352.451	69
BD25	S1_36737058	1	36737058	36.4555	9.3713e-18	0.34945	54.0578	1.9679e-18	1.14624	0.28606	3	566.509	150	15.5397	8	316.554	61
BD25	S1_36737137	1	36737137	36.4555	9.3713e-18	0.34945	54.0578	1.9679e-18	1.14624	0.28606	3	566.509	150	15.5397	8	316.554	61
BD24	S1_36764071	1	36764071	51.4626	9.6038e-18	0.347	51.4626	9.6038e-18	NaN	NaN	2	900.776	150	17.5035	7	366.61	57
BD25	S1_36080895	1	36080895	36.4156	9.6988e-18	0.34923	48.7932	4.5105e-17	7.47549	0.00701	3	566.15	150	15.5469	8	316.42	64
BD25	S1_36229362	1	36229362	36.3989	9.8388e-18	0.34914	47.5412	9.6867e-17	9.04716	0.00309	3	566	150	15.5499	8	316.364	64
BD25	S1_37933161	1	37933161	36.3749	1.0044e-17	0.34901	52.5059	4.888e-18	2.83613	0.09425	3	565.784	150	15.5542	8	316.283	60
BD25	S1_37933167	1	37933167	36.3749	1.0044e-17	0.34901	52.5059	4.888e-18	2.83613	0.09425	3	565.784	150	15.5542	8	316.283	60
BD24	S1_38484874	1	38484874	36.4442	1.0067e-17	0.36089	48.7763	4.806e-17	7.53199	0.00681	3	624.549	149	17.1371	8	329.796	56
BD25	S1_38484952	1	38484952	36.3634	1.0144e-17	0.34894	50.1621	1.9727e-17	5.66596	0.01855	3	565.681	150	15.5563	8	316.244	57
BD24	S1_34963969	1	34963969	51.357	1.0225e-17	0.34658	51.357	1.0225e-17	NaN	NaN	2	899.678	150	17.5181	7	366.297	62
BD24	S1_35435679	1	35435679	36.4113	1.0355e-17	0.3607	50.5151	1.688e-17	5.30441	0.02266	3	624.223	149	17.1437	8	329.674	60
BD25	S1_38270513	1	38270513	36.2871	1.0833e-17	0.34852	51.6678	8.0262e-18	3.68696	0.05674	3	564.993	150	15.5701	8	315.986	65
BD25	S1_36008127	1	36008127	51.1594	1.0861e-17	0.33474	51.1594	1.0861e-17	NaN	NaN	2	813.984	151	15.9107	7	351.554	61
BD25	S1_40132609	1	40132609	51.1375	1.1004e-17	0.33465	51.1375	1.1004e-17	NaN	NaN	2	813.776	151	15.9135	7	351.494	67
BD24	S1_38049582	1	38049582	36.2826	1.1564e-17	0.35996	52.2727	5.949e-18	2.94611	0.08816	3	622.949	149	17.1693	8	329.196	60
BD25	S1_37324021	1	37324021	36.2031	1.1646e-17	0.34805	50.4946	1.616e-17	4.96701	0.02732	3	564.234	150	15.5852	8	315.701	63
BD24	S1_35372524	1	35372524	36.2485	1.1909e-17	0.35977	50.8902	1.3496e-17	4.55363	0.03449	3	622.61	149	17.1762	8	329.069	62
BD24	S1_37549568	1	37549568	51.0263	1.2445e-17	0.34525	51.0263	1.2445e-17	NaN	NaN	2	896.231	150	17.5641	7	365.312	58
BD25	S1_38055193	1	38055193	50.8833	1.2806e-17	0.33366	50.8833	1.2806e-17	NaN	NaN	2	811.359	151	15.9455	7	350.804	58
BD25	S1_35503684	1	35503684	50.8801	1.2831e-17	0.33365	50.8801	1.2831e-17	NaN	NaN	2	811.329	151	15.9459	7	350.795	62
BD24	S1_34966998	1	34966998	94.1331	1.3429e-17	0.32745	94.1331	1.3429e-17	NaN	NaN	1	1700.03	151	18.0599	6	410.792	64
BD25	S1_35374583	1	35374583	50.7943	1.3506e-17	0.33331	50.7943	1.3506e-17	NaN	NaN	2	810.511	151	15.9567	7	350.561	63
BD25	S1_35384858	1	35384858	50.7943	1.3506e-17	0.33331	50.7943	1.3506e-17	NaN	NaN	2	810.511	151	15.9567	7	350.561	63
BD25	S1_35398734	1	35398734	50.7943	1.3506e-17	0.33331	50.7943	1.3506e-17	NaN	NaN	2	810.511	151	15.9567	7	350.561	63
BD25	S1_35398752	1	35398752	50.7943	1.3506e-17	0.33331	50.7943	1.3506e-17	NaN	NaN	2	810.511	151	15.9567	7	350.561	63
BD25	S1_35420175	1	35420175	50.7943	1.3506e-17	0.33331	50.7943	1.3506e-17	NaN	NaN	2	810.511	151	15.9567	7	350.561	63
BD25	S1_35420192	1	35420192	50.7943	1.3506e-17	0.33331	50.7943	1.3506e-17	NaN	NaN	2	810.511	151	15.9567	7	350.561	63
BD25	S1_35424208	1	35424208	50.7943	1.3506e-17	0.33331	50.7943	1.3506e-17	NaN	NaN	2	810.511	151	15.9567	7	350.561	63
BD24	S1_37537752	1	37537752	50.8698	1.3661e-17	0.34462	50.8698	1.3661e-17	NaN	NaN	2	894.593	150	17.586	7	364.844	62
BD24	S1_37933161	1	37933161	36.0816	1.3746e-17	0.35881	50.337	1.8777e-17	4.9319	0.02787	3	620.95	149	17.2096	8	328.446	59
BD24	S1_37933167	1	37933167	36.0816	1.3746e-17	0.35881	50.337	1.8777e-17	4.9319	0.02787	3	620.95	149	17.2096	8	328.446	59
BD25	S1_35585670	1	35585670	93.7474	1.439e-17	0.31615	93.7474	1.439e-17	NaN	NaN	1	1537.55	152	16.4009	6	395.076	64
BD25	S1_36229298	1	36229298	50.6864	1.4406e-17	0.33289	50.6864	1.4406e-17	NaN	NaN	2	809.481	151	15.9704	7	350.267	63
BD25	S1_35911887	1	35911887	50.5846	1.5311e-17	0.33249	50.5846	1.5311e-17	NaN	NaN	2	808.508	151	15.9833	7	349.989	59
BD25	S1_37680378	1	37680378	50.5311	1.581e-17	0.33228	50.5311	1.581e-17	NaN	NaN	2	807.995	151	15.9901	7	349.843	62
BD25	S1_34713255	1	34713255	93.2037	1.7058e-17	0.31501	93.2037	1.7058e-17	NaN	NaN	1	1532.02	152	16.4373	6	394.154	63
BD25	S1_34917514	1	34917514	93.2037	1.7058e-17	0.31501	93.2037	1.7058e-17	NaN	NaN	1	1532.02	152	16.4373	6	394.154	63
BD24	S1_35011072	1	35011072	50.4522	1.7528e-17	0.34293	50.4522	1.7528e-17	NaN	NaN	2	890.203	150	17.6445	7	363.589	64
BD25	S1_37815483	1	37815483	50.2956	1.8208e-17	0.33135	50.2956	1.8208e-17	NaN	NaN	2	805.735	151	16.02	7	349.197	62
BD24	S1_35200526	1	35200526	50.1865	2.0549e-17	0.34184	50.1865	2.0549e-17	NaN	NaN	2	887.394	150	17.6819	7	362.787	64
BD24	S1_36010001	1	36010001	35.5186	2.2358e-17	0.35554	45.0538	4.7467e-16	10.6507	0.00136	3	615.3	149	17.3233	8	326.327	56
BD24	S1_35432813	1	35432813	50.0174	2.2741e-17	0.34115	50.0174	2.2741e-17	NaN	NaN	2	885.6	150	17.7059	7	362.274	64
BD25	S1_38510474	1	38510474	49.9206	2.2811e-17	0.32986	49.9206	2.2811e-17	NaN	NaN	2	802.119	151	16.0679	7	348.164	61
BD24	S1_39294859	1	39294859	49.9943	2.3058e-17	0.34106	49.9943	2.3058e-17	NaN	NaN	2	885.355	150	17.7091	7	362.204	56
BD25	S1_38484969	1	38484969	35.3634	2.4106e-17	0.34332	48.2828	6.1536e-17	6.19951	0.01387	3	556.569	150	15.7385	8	312.827	56
BD25	S1_36174118	1	36174118	49.7653	2.5048e-17	0.32924	49.7653	2.5048e-17	NaN	NaN	2	800.615	151	16.0878	7	347.734	58
BD25	S1_36174175	1	36174175	49.7653	2.5048e-17	0.32924	49.7653	2.5048e-17	NaN	NaN	2	800.615	151	16.0878	7	347.734	58
BD24	S1_35474560	1	35474560	92.0742	2.5555e-17	0.323	92.0742	2.5555e-17	NaN	NaN	1	1676.94	151	18.2129	6	406.942	61
BD24	S1_35227913	1	35227913	49.8011	2.5894e-17	0.34027	49.8011	2.5894e-17	NaN	NaN	2	883.299	150	17.7365	7	361.617	52
BD24	S1_36081786	1	36081786	49.6442	2.8456e-17	0.33962	49.6442	2.8456e-17	NaN	NaN	2	881.625	150	17.7588	7	361.138	62
BD24	S1_37439496	1	37439496	49.6124	2.9007e-17	0.33949	49.6124	2.9007e-17	NaN	NaN	2	881.284	150	17.7634	7	361.041	61
BD24	S1_37539138	1	37539138	35.2104	2.9215e-17	0.35374	47.6476	9.5536e-17	6.70908	0.01054	3	612.177	149	17.3862	8	325.156	58
BD24	S1_37539148	1	37539148	35.2104	2.9215e-17	0.35374	47.6476	9.5536e-17	6.70908	0.01054	3	612.177	149	17.3862	8	325.156	58
BD24	S1_39470104	1	39470104	35.1103	3.1875e-17	0.35315	51.5179	9.2942e-18	1.76774	0.18569	3	611.156	149	17.4068	8	324.774	55
BD25	S1_37439496	1	37439496	49.3628	3.1937e-17	0.32763	49.3628	3.1937e-17	NaN	NaN	2	796.699	151	16.1397	7	346.615	62
BD24	S1_35054973	1	35054973	35.0729	3.2931e-17	0.35293	49.4156	3.2658e-17	4.24764	0.04104	3	610.775	149	17.4145	8	324.63	61
BD24	S1_34861172	1	34861172	49.3993	3.2981e-17	0.33861	49.3993	3.2981e-17	NaN	NaN	2	879.002	150	17.7938	7	360.389	63
BD24	S1_34861201	1	34861201	49.3993	3.2981e-17	0.33861	49.3993	3.2981e-17	NaN	NaN	2	879.002	150	17.7938	7	360.389	63
BD24	S1_35336898	1	35336898	49.3955	3.3055e-17	0.3386	49.3955	3.3055e-17	NaN	NaN	2	878.962	150	17.7944	7	360.378	62
BD24	S1_35503684	1	35503684	49.3879	3.3208e-17	0.33856	49.3879	3.3208e-17	NaN	NaN	2	878.88	150	17.7955	7	360.354	61
BD24	S1_38968823	1	38968823	49.3499	3.3977e-17	0.33841	49.3499	3.3977e-17	NaN	NaN	2	878.472	150	17.8009	7	360.238	59
BD24	S1_38510322	1	38510322	49.253	3.6023e-17	0.33801	49.253	3.6023e-17	NaN	NaN	2	877.431	150	17.8148	7	359.94	59
BD25	S1_35130602	1	35130602	49.1589	3.6132e-17	0.32681	49.1589	3.6132e-17	NaN	NaN	2	794.706	151	16.1661	7	346.046	65
BD25	S1_36764071	1	36764071	49.1494	3.6341e-17	0.32677	49.1494	3.6341e-17	NaN	NaN	2	794.613	151	16.1673	7	346.019	58
BD24	S1_35227842	1	35227842	49.2336	3.6448e-17	0.33793	49.2336	3.6448e-17	NaN	NaN	2	877.222	150	17.8176	7	359.881	53
BD24	S1_38968639	1	38968639	49.2292	3.6545e-17	0.33791	49.2292	3.6545e-17	NaN	NaN	2	877.175	150	17.8182	7	359.867	60
BD24	S1_37464804	1	37464804	49.1674	3.7935e-17	0.33765	49.1674	3.7935e-17	NaN	NaN	2	876.51	150	17.8271	7	359.677	57
BD24	S1_36413577	1	36413577	34.8904	3.8611e-17	0.35185	52.6622	4.7307e-18	0.02877	0.86554	3	608.908	149	17.452	8	323.931	63
BD24	S1_35130602	1	35130602	49.0134	4.1635e-17	0.33701	49.0134	4.1635e-17	NaN	NaN	2	874.849	150	17.8492	7	359.203	64
BD24	S1_34643576	1	34643576	48.9626	4.2934e-17	0.3368	48.9626	4.2934e-17	NaN	NaN	2	874.301	150	17.8565	7	359.046	62
BD24	S1_34648284	1	34648284	48.9626	4.2934e-17	0.3368	48.9626	4.2934e-17	NaN	NaN	2	874.301	150	17.8565	7	359.046	62
BD25	S1_37680589	1	37680589	48.8546	4.3453e-17	0.32558	48.8546	4.3453e-17	NaN	NaN	2	791.72	151	16.2056	7	345.192	62
BD25	S1_37680603	1	37680603	48.8546	4.3453e-17	0.32558	48.8546	4.3453e-17	NaN	NaN	2	791.72	151	16.2056	7	345.192	62
BD25	S1_34964999	1	34964999	48.8051	4.4779e-17	0.32538	48.8051	4.4779e-17	NaN	NaN	2	791.232	151	16.2121	7	345.053	64
BD25	S1_34995387	1	34995387	48.8051	4.4779e-17	0.32538	48.8051	4.4779e-17	NaN	NaN	2	791.232	151	16.2121	7	345.053	64
BD25	S1_35041371	1	35041371	48.8051	4.4779e-17	0.32538	48.8051	4.4779e-17	NaN	NaN	2	791.232	151	16.2121	7	345.053	64
BD25	S1_35041424	1	35041424	48.8051	4.4779e-17	0.32538	48.8051	4.4779e-17	NaN	NaN	2	791.232	151	16.2121	7	345.053	64
BD25	S1_35042718	1	35042718	48.8051	4.4779e-17	0.32538	48.8051	4.4779e-17	NaN	NaN	2	791.232	151	16.2121	7	345.053	64
BD25	S1_35083893	1	35083893	48.8051	4.4779e-17	0.32538	48.8051	4.4779e-17	NaN	NaN	2	791.232	151	16.2121	7	345.053	64
BD25	S1_35202774	1	35202774	48.8051	4.4779e-17	0.32538	48.8051	4.4779e-17	NaN	NaN	2	791.232	151	16.2121	7	345.053	64
BD25	S1_35202818	1	35202818	48.8051	4.4779e-17	0.32538	48.8051	4.4779e-17	NaN	NaN	2	791.232	151	16.2121	7	345.053	64
BD25	S1_35256252	1	35256252	48.8051	4.4779e-17	0.32538	48.8051	4.4779e-17	NaN	NaN	2	791.232	151	16.2121	7	345.053	64
BD25	S1_35256264	1	35256264	48.8051	4.4779e-17	0.32538	48.8051	4.4779e-17	NaN	NaN	2	791.232	151	16.2121	7	345.053	64
BD25	S1_35316246	1	35316246	48.8051	4.4779e-17	0.32538	48.8051	4.4779e-17	NaN	NaN	2	791.232	151	16.2121	7	345.053	64
BD25	S1_35352496	1	35352496	48.8051	4.4779e-17	0.32538	48.8051	4.4779e-17	NaN	NaN	2	791.232	151	16.2121	7	345.053	64
BD25	S1_35352606	1	35352606	48.8051	4.4779e-17	0.32538	48.8051	4.4779e-17	NaN	NaN	2	791.232	151	16.2121	7	345.053	64
BD24	S1_35227820	1	35227820	48.8752	4.5265e-17	0.33644	48.8752	4.5265e-17	NaN	NaN	2	873.356	150	17.8691	7	358.776	52
BD25	S1_38270254	1	38270254	34.55	4.9105e-17	0.33865	49.1884	3.5491e-17	3.58743	0.06014	3	548.998	150	15.89	8	309.988	65
BD25	S1_36204456	1	36204456	48.6413	4.9468e-17	0.32472	48.6413	4.9468e-17	NaN	NaN	2	789.617	151	16.2335	7	344.592	64
BD25	S1_35410040	1	35410040	34.4853	5.198e-17	0.33828	51.4337	9.2242e-18	0.75514	0.38624	3	548.389	150	15.9021	8	309.76	63
BD24	S1_37680378	1	37680378	48.6415	5.2154e-17	0.33546	48.6415	5.2154e-17	NaN	NaN	2	870.823	150	17.9029	7	358.052	61
BD25	S1_35200526	1	35200526	48.4535	5.5457e-17	0.32395	48.4535	5.5457e-17	NaN	NaN	2	787.76	151	16.2581	7	344.061	65
BD24	S1_35420079	1	35420079	48.4328	5.9196e-17	0.33459	48.4328	5.9196e-17	NaN	NaN	2	868.553	150	17.9332	7	357.404	63
BD24	S1_35521741	1	35521741	48.3931	6.0644e-17	0.33442	48.3931	6.0644e-17	NaN	NaN	2	868.12	150	17.9389	7	357.28	61
BD24	S1_35521766	1	35521766	48.3931	6.0644e-17	0.33442	48.3931	6.0644e-17	NaN	NaN	2	868.12	150	17.9389	7	357.28	61
BD25	S1_40163717	1	40163717	34.3051	6.0915e-17	0.33723	42.8858	1.7819e-15	11.2956	0.00098557	3	546.69	150	15.9361	8	309.122	50
BD25	S1_40163727	1	40163727	34.3051	6.0915e-17	0.33723	42.8858	1.7819e-15	11.2956	0.00098557	3	546.69	150	15.9361	8	309.122	50
BD24	S1_40163717	1	40163717	34.3653	6.1144e-17	0.34872	41.0222	6.1518e-15	13.9619	0.00026519	3	603.492	149	17.5611	8	321.9	49
BD24	S1_40163727	1	40163727	34.3653	6.1144e-17	0.34872	41.0222	6.1518e-15	13.9619	0.00026519	3	603.492	149	17.5611	8	321.9	49
BD24	S1_35441781	1	35441781	48.3786	6.1179e-17	0.33436	48.3786	6.1179e-17	NaN	NaN	2	867.962	150	17.941	7	357.235	61
BD25	S1_36634529	1	36634529	48.2064	6.4472e-17	0.32295	48.2064	6.4472e-17	NaN	NaN	2	785.309	151	16.2905	7	343.361	67
BD25	S1_36634642	1	36634642	48.2064	6.4472e-17	0.32295	48.2064	6.4472e-17	NaN	NaN	2	785.309	151	16.2905	7	343.361	67
BD24	S1_35692948	1	35692948	34.2983	6.4855e-17	0.34832	43.0833	1.6423e-15	10.9897	0.00115	3	602.796	149	17.5751	8	321.638	65
BD24	S1_36756010	1	36756010	48.2122	6.7698e-17	0.33366	48.2122	6.7698e-17	NaN	NaN	2	866.144	150	17.9653	7	356.715	56
BD24	S1_36756028	1	36756028	48.2122	6.7698e-17	0.33366	48.2122	6.7698e-17	NaN	NaN	2	866.144	150	17.9653	7	356.715	56
BD25	S1_36081786	1	36081786	48.0782	6.9724e-17	0.32242	48.0782	6.9724e-17	NaN	NaN	2	784.032	151	16.3074	7	342.996	63
BD25	S1_37538894	1	37538894	48.0685	7.0137e-17	0.32238	48.0685	7.0137e-17	NaN	NaN	2	783.936	151	16.3087	7	342.969	59
BD25	S1_37538950	1	37538950	47.9681	7.458e-17	0.32197	47.9681	7.458e-17	NaN	NaN	2	782.934	151	16.322	7	342.682	58
BD25	S1_37538998	1	37538998	47.9681	7.458e-17	0.32197	47.9681	7.458e-17	NaN	NaN	2	782.934	151	16.322	7	342.682	58
BD24	S1_36081961	1	36081961	48.0507	7.4696e-17	0.33298	48.0507	7.4696e-17	NaN	NaN	2	864.376	150	17.9888	7	356.21	60
BD24	S1_39456824	1	39456824	34.0417	8.1288e-17	0.34677	37.5348	6.0687e-14	18.365	3.2581e-05	3	600.12	149	17.629	8	320.635	51
BD25	S1_35393131	1	35393131	47.8108	8.2113e-17	0.32132	47.8108	8.2113e-17	NaN	NaN	2	781.363	151	16.3428	7	342.233	61
BD25	S1_35379771	1	35379771	47.8101	8.2147e-17	0.32132	47.8101	8.2147e-17	NaN	NaN	2	781.356	151	16.3429	7	342.231	62
BD25	S1_35379874	1	35379874	47.8101	8.2147e-17	0.32132	47.8101	8.2147e-17	NaN	NaN	2	781.356	151	16.3429	7	342.231	62
BD24	S1_39372228	1	39372228	47.8944	8.2167e-17	0.33232	47.8944	8.2167e-17	NaN	NaN	2	862.66	150	18.0117	7	355.72	58
BD24	S1_39372262	1	39372262	47.8944	8.2167e-17	0.33232	47.8944	8.2167e-17	NaN	NaN	2	862.66	150	18.0117	7	355.72	58
BD25	S1_34462142	1	34462142	88.2227	8.2515e-17	0.30436	88.2227	8.2515e-17	NaN	NaN	1	1480.21	152	16.7781	6	385.52	64
BD25	S1_34542076	1	34542076	88.2227	8.2515e-17	0.30436	88.2227	8.2515e-17	NaN	NaN	1	1480.21	152	16.7781	6	385.52	64
BD25	S1_34542121	1	34542121	88.2227	8.2515e-17	0.30436	88.2227	8.2515e-17	NaN	NaN	1	1480.21	152	16.7781	6	385.52	64
BD24	S1_39711348	1	39711348	34.0218	8.2728e-17	0.34665	46.6391	1.7746e-16	5.80141	0.01723	3	599.912	149	17.6332	8	320.557	64
BD24	S1_39372326	1	39372326	47.7659	8.887e-17	0.33177	47.7659	8.887e-17	NaN	NaN	2	861.247	150	18.0306	7	355.316	58
BD25	S1_38510322	1	38510322	47.6811	8.8903e-17	0.32079	47.6811	8.8903e-17	NaN	NaN	2	780.063	151	16.36	7	341.862	60
BD24	S1_34841608	1	34841608	47.6536	9.5185e-17	0.3313	47.6536	9.5185e-17	NaN	NaN	2	860.008	150	18.0471	7	354.962	60
BD25	S1_36174262	1	36174262	47.5616	9.5663e-17	0.3203	47.5616	9.5663e-17	NaN	NaN	2	778.864	151	16.3759	7	341.519	58
BD25	S1_36174290	1	36174290	47.5616	9.5663e-17	0.3203	47.5616	9.5663e-17	NaN	NaN	2	778.864	151	16.3759	7	341.519	58
BD24	S1_37413764	1	37413764	33.8517	9.6131e-17	0.34562	42.494	2.3901e-15	10.9369	0.00118	3	598.128	149	17.6691	8	319.888	61
BD25	S1_35435679	1	35435679	33.7824	9.6693e-17	0.33416	47.0341	1.3231e-16	4.86867	0.02887	3	541.719	150	16.0356	8	307.258	61
BD24	S1_35316465	1	35316465	47.6146	9.7484e-17	0.33113	47.6146	9.7484e-17	NaN	NaN	2	859.578	150	18.0528	7	354.839	62
BD25	S1_35118241	1	35118241	47.5254	9.781e-17	0.32015	47.5254	9.781e-17	NaN	NaN	2	778.5	151	16.3807	7	341.416	63
BD25	S1_36763177	1	36763177	47.4674	1.0136e-16	0.31991	47.4674	1.0136e-16	NaN	NaN	2	777.916	151	16.3884	7	341.249	64
BD25	S1_37549568	1	37549568	47.4329	1.0353e-16	0.31976	47.4329	1.0353e-16	NaN	NaN	2	777.569	151	16.393	7	341.15	59
BD25	S1_35455004	1	35455004	33.705	1.0356e-16	0.3337	48.4628	5.5144e-17	2.94254	0.08834	3	540.978	150	16.0504	8	306.98	62
BD25	S1_38749520	1	38749520	33.6998	1.0404e-16	0.33367	45.5411	3.3385e-16	6.62439	0.01103	3	540.927	150	16.0514	8	306.961	61
BD25	S1_38881973	1	38881973	33.692	1.0476e-16	0.33363	48.6873	4.8103e-17	2.6424	0.10615	3	540.853	150	16.0529	8	306.933	62
BD24	S1_36174262	1	36174262	47.4653	1.0681e-16	0.33049	47.4653	1.0681e-16	NaN	NaN	2	857.928	150	18.0748	7	354.368	57
BD24	S1_36174290	1	36174290	47.4653	1.0681e-16	0.33049	47.4653	1.0681e-16	NaN	NaN	2	857.928	150	18.0748	7	354.368	57
BD25	S1_35372524	1	35372524	33.6567	1.081e-16	0.33342	47.9496	7.5428e-17	3.48968	0.0637	3	540.514	150	16.0596	8	306.806	63
BD24	S1_34727110	1	34727110	47.4451	1.0814e-16	0.33041	47.4451	1.0814e-16	NaN	NaN	2	857.704	150	18.0778	7	354.304	61
BD25	S1_37456326	1	37456326	33.6137	1.1231e-16	0.33316	47.3003	1.1232e-16	4.2219	0.04164	3	540.101	150	16.0679	8	306.651	63
BD24	S1_34932264	1	34932264	47.3797	1.1256e-16	0.33013	47.3797	1.1256e-16	NaN	NaN	2	856.979	150	18.0875	7	354.097	63
BD24	S1_34996079	1	34996079	47.3772	1.1274e-16	0.33012	47.3772	1.1274e-16	NaN	NaN	2	856.951	150	18.0878	7	354.089	62
BD25	S1_36008255	1	36008255	47.2537	1.1558e-16	0.31902	47.2537	1.1558e-16	NaN	NaN	2	775.763	151	16.417	7	340.633	59
BD24	S1_37815483	1	37815483	47.3076	1.1765e-16	0.32982	47.3076	1.1765e-16	NaN	NaN	2	856.179	150	18.0981	7	353.868	61
BD24	S1_35010952	1	35010952	47.2913	1.1883e-16	0.32975	47.2913	1.1883e-16	NaN	NaN	2	855.998	150	18.1005	7	353.817	62
BD24	S1_34995829	1	34995829	47.1979	1.2584e-16	0.32935	47.1979	1.2584e-16	NaN	NaN	2	854.96	150	18.1144	7	353.52	61
BD24	S1_39294952	1	39294952	33.5265	1.2819e-16	0.34364	20.607	1.2384e-08	46.7855	1.9119e-10	3	594.698	149	17.7381	8	318.602	50
BD24	S1_39294964	1	39294964	33.5265	1.2819e-16	0.34364	20.607	1.2384e-08	46.7855	1.9119e-10	3	594.698	149	17.7381	8	318.602	50
BD24	S1_35684794	1	35684794	47.1461	1.299e-16	0.32913	47.1461	1.299e-16	NaN	NaN	2	854.384	150	18.1221	7	353.355	59
BD25	S1_36231923	1	36231923	33.4483	1.301e-16	0.33218	39.5238	1.5686e-14	14.3229	0.00022206	3	538.509	150	16.0997	8	306.054	55
BD24	S1_35274019	1	35274019	47.1153	1.3239e-16	0.329	47.1153	1.3239e-16	NaN	NaN	2	854.041	150	18.1266	7	353.257	62
BD24	S1_34954530	1	34954530	47.1131	1.3256e-16	0.32899	47.1131	1.3256e-16	NaN	NaN	2	854.018	150	18.127	7	353.251	62
BD24	S1_35031563	1	35031563	47.1131	1.3256e-16	0.32899	47.1131	1.3256e-16	NaN	NaN	2	854.018	150	18.127	7	353.251	62
BD24	S1_34699181	1	34699181	47.1116	1.3269e-16	0.32898	47.1116	1.3269e-16	NaN	NaN	2	854	150	18.1272	7	353.246	61
BD24	S1_37680589	1	37680589	47.0247	1.3996e-16	0.32861	47.0247	1.3996e-16	NaN	NaN	2	853.032	150	18.1401	7	352.969	61
BD24	S1_37680603	1	37680603	47.0247	1.3996e-16	0.32861	47.0247	1.3996e-16	NaN	NaN	2	853.032	150	18.1401	7	352.969	61
BD25	S1_37539138	1	37539138	33.3482	1.4223e-16	0.33158	48.2159	6.41e-17	2.59441	0.10934	3	537.542	150	16.1191	8	305.692	59
BD25	S1_37539148	1	37539148	33.3482	1.4223e-16	0.33158	48.2159	6.41e-17	2.59441	0.10934	3	537.542	150	16.1191	8	305.692	59
BD24	S1_36204456	1	36204456	46.9786	1.4399e-16	0.32841	46.9786	1.4399e-16	NaN	NaN	2	852.518	150	18.147	7	352.822	63
BD25	S1_38594812	1	38594812	33.3232	1.4543e-16	0.33144	47.4862	1.0019e-16	3.45382	0.06507	3	537.3	150	16.1239	8	305.601	55
BD24	S1_36081844	1	36081844	46.8434	1.5648e-16	0.32783	46.8434	1.5648e-16	NaN	NaN	2	851.008	150	18.1671	7	352.391	59
BD24	S1_36231923	1	36231923	33.2869	1.5859e-16	0.34217	37.8619	4.8815e-14	16.3753	8.3172e-05	3	592.154	149	17.7894	8	317.648	54
BD25	S1_34670641	1	34670641	46.7197	1.6063e-16	0.31679	46.7197	1.6063e-16	NaN	NaN	2	770.347	151	16.4887	7	339.086	62
BD24	S1_34905345	1	34905345	33.2391	1.6549e-16	0.34187	38.0587	4.2834e-14	15.9921	9.9812e-05	3	591.644	149	17.7996	8	317.456	60
BD25	S1_37437323	1	37437323	33.1182	1.7463e-16	0.33021	48.1725	6.5822e-17	2.2268	0.13773	3	535.312	150	16.1637	8	304.856	58
BD24	S1_36592590	1	36592590	33.1745	1.7528e-16	0.34147	43.858	1.0057e-15	7.81949	0.00585	3	590.954	149	17.8135	8	317.198	58
BD24	S1_34993601	1	34993601	46.6018	1.816e-16	0.32678	46.6018	1.816e-16	NaN	NaN	2	848.3	150	18.2032	7	351.617	64
BD24	S1_34993621	1	34993621	46.6018	1.816e-16	0.32678	46.6018	1.816e-16	NaN	NaN	2	848.3	150	18.2032	7	351.617	64
BD25	S1_34861172	1	34861172	46.4148	1.9397e-16	0.31551	46.4148	1.9397e-16	NaN	NaN	2	767.234	151	16.5299	7	338.196	64
BD25	S1_34861201	1	34861201	46.4148	1.9397e-16	0.31551	46.4148	1.9397e-16	NaN	NaN	2	767.234	151	16.5299	7	338.196	64
BD25	S1_37436246	1	37436246	46.3689	1.9956e-16	0.31532	46.3689	1.9956e-16	NaN	NaN	2	766.764	151	16.5362	7	338.062	60
BD25	S1_34643576	1	34643576	46.3055	2.0756e-16	0.31505	46.3055	2.0756e-16	NaN	NaN	2	766.114	151	16.5448	7	337.876	63
BD25	S1_34648284	1	34648284	46.3055	2.0756e-16	0.31505	46.3055	2.0756e-16	NaN	NaN	2	766.114	151	16.5448	7	337.876	63
BD24	S1_39470040	1	39470040	32.9768	2.0907e-16	0.34025	48.5175	5.6229e-17	1.54364	0.21603	3	588.838	149	17.8561	8	316.404	55
BD24	S1_35121184	1	35121184	32.9468	2.1474e-16	0.34006	48.2246	6.7189e-17	1.84677	0.17621	3	588.516	149	17.8626	8	316.283	61
BD25	S1_37436269	1	37436269	46.2087	2.204e-16	0.31464	46.2087	2.204e-16	NaN	NaN	2	765.12	151	16.5579	7	337.593	60
BD24	S1_35161260	1	35161260	46.198	2.3305e-16	0.32503	46.198	2.3305e-16	NaN	NaN	2	843.752	150	18.2638	7	350.318	63
BD25	S1_34963969	1	34963969	46.0596	2.4178e-16	0.31401	46.0596	2.4178e-16	NaN	NaN	2	763.587	151	16.5782	7	337.155	63
BD24	S1_38757419	1	38757419	46.0758	2.5136e-16	0.3245	46.0758	2.5136e-16	NaN	NaN	2	842.37	150	18.2823	7	349.923	57
BD24	S1_35941629	1	35941629	32.7648	2.5269e-16	0.33893	29.0756	2.1302e-11	29.2077	2.5239e-07	3	586.557	149	17.9021	8	315.549	56
BD25	S1_34727110	1	34727110	45.9342	2.6137e-16	0.31348	45.9342	2.6137e-16	NaN	NaN	2	762.294	151	16.5954	7	336.785	62
BD24	S1_38484952	1	38484952	32.7184	2.6339e-16	0.33864	44.1537	8.3469e-16	6.56916	0.01137	3	586.057	149	17.9121	8	315.361	56
BD25	S1_37537752	1	37537752	45.8886	2.6887e-16	0.31329	45.8886	2.6887e-16	NaN	NaN	2	761.824	151	16.6016	7	336.651	63
BD25	S1_36081961	1	36081961	45.8822	2.6995e-16	0.31326	45.8822	2.6995e-16	NaN	NaN	2	761.758	151	16.6025	7	336.632	61
BD25	S1_35011072	1	35011072	45.8774	2.7076e-16	0.31324	45.8774	2.7076e-16	NaN	NaN	2	761.708	151	16.6031	7	336.618	65
BD25	S1_37413764	1	37413764	32.6063	2.763e-16	0.32712	38.6397	2.8089e-14	13.9248	0.00026941	3	530.304	150	16.2639	8	302.977	62
BD25	S1_35316465	1	35316465	45.8252	2.797e-16	0.31302	45.8252	2.797e-16	NaN	NaN	2	761.169	151	16.6103	7	336.464	63
BD24	S1_39470290	1	39470290	32.6424	2.8195e-16	0.33817	47.9569	7.9092e-17	1.61818	0.20533	3	585.235	149	17.9287	8	315.053	54
BD25	S1_39456824	1	39456824	32.5586	2.8839e-16	0.32683	38.6655	2.7612e-14	13.7931	0.00028725	3	529.834	150	16.2732	8	302.801	52
BD25	S1_38644789	1	38644789	32.5033	3.0313e-16	0.32649	47.9804	7.4021e-17	1.33571	0.24963	3	529.288	150	16.2842	8	302.597	55
BD24	S1_34847455	1	34847455	45.7017	3.1702e-16	0.32286	45.7017	3.1702e-16	NaN	NaN	2	838.12	150	18.3389	7	348.708	62
BD25	S1_35474560	1	35474560	84.0272	3.196e-16	0.29504	84.0272	3.196e-16	NaN	NaN	1	1434.88	152	17.0764	6	377.965	62
BD24	S1_34655097	1	34655097	45.6743	3.2248e-16	0.32274	45.6743	3.2248e-16	NaN	NaN	2	837.807	150	18.3431	7	348.619	58
BD25	S1_35692948	1	35692948	32.4186	3.2713e-16	0.32598	41.6722	3.879e-15	9.31945	0.00268	3	528.452	150	16.3009	8	302.283	66
BD25	S1_34966998	1	34966998	83.9384	3.2898e-16	0.29484	83.9384	3.2898e-16	NaN	NaN	1	1433.9	152	17.0828	6	377.802	65
BD24	S1_34727154	1	34727154	32.425	3.427e-16	0.33681	45.3478	3.9511e-16	4.47696	0.03602	3	582.877	149	17.9762	8	314.169	62
BD24	S1_35315931	1	35315931	32.4213	3.4382e-16	0.33678	40.6491	7.8328e-15	10.7055	0.00133	3	582.837	149	17.977	8	314.154	60
BD24	S1_36229431	1	36229431	32.393	3.5268e-16	0.33661	46.237	2.2748e-16	3.29199	0.07163	3	582.529	149	17.9832	8	314.038	60
BD24	S1_35117239	1	35117239	45.5071	3.578e-16	0.32201	45.5071	3.578e-16	NaN	NaN	2	835.899	150	18.3685	7	348.074	62
BD24	S1_34462142	1	34462142	83.723	3.6849e-16	0.30415	83.723	3.6849e-16	NaN	NaN	1	1579.09	151	18.8609	6	390.634	63
BD24	S1_34542076	1	34542076	83.723	3.6849e-16	0.30415	83.723	3.6849e-16	NaN	NaN	1	1579.09	151	18.8609	6	390.634	63
BD24	S1_34542121	1	34542121	83.723	3.6849e-16	0.30415	83.723	3.6849e-16	NaN	NaN	1	1579.09	151	18.8609	6	390.634	63
BD24	S1_37549544	1	37549544	45.4367	3.7383e-16	0.3217	45.4367	3.7383e-16	NaN	NaN	2	835.094	150	18.3793	7	347.844	57
BD25	S1_36081844	1	36081844	45.3501	3.7614e-16	0.31099	45.3501	3.7614e-16	NaN	NaN	2	756.238	151	16.6756	7	335.055	60
BD24	S1_39150804	1	39150804	45.3612	3.9183e-16	0.32136	45.3612	3.9183e-16	NaN	NaN	2	834.229	150	18.3908	7	347.597	70
BD25	S1_35360563	1	35360563	45.2796	3.9307e-16	0.31069	45.2796	3.9307e-16	NaN	NaN	2	755.504	151	16.6853	7	334.845	65
BD24	S1_35143011	1	35143011	32.0521	4.7943e-16	0.33445	47.7609	8.9143e-17	0.77672	0.37956	3	578.803	149	18.0582	8	312.641	63
BD25	S1_35010952	1	35010952	44.9522	4.8247e-16	0.30928	44.9522	4.8247e-16	NaN	NaN	2	752.08	151	16.7307	7	333.867	63
BD25	S1_36413514	1	36413514	44.9257	4.9057e-16	0.30917	44.9257	4.9057e-16	NaN	NaN	2	751.802	151	16.7343	7	333.787	62
BD25	S1_35420079	1	35420079	44.8666	5.0908e-16	0.30891	44.8666	5.0908e-16	NaN	NaN	2	751.182	151	16.7426	7	333.61	64
BD24	S1_38594812	1	38594812	31.9698	5.1644e-16	0.33393	46.9137	1.4985e-16	1.66558	0.19885	3	577.898	149	18.0764	8	312.302	54
BD25	S1_37249685	1	37249685	31.8479	5.4799e-16	0.32247	47.7586	8.4779e-17	0.40374	0.52613	3	522.769	150	16.4145	8	300.152	63
BD25	S1_35336898	1	35336898	44.7162	5.5948e-16	0.30826	44.7162	5.5948e-16	NaN	NaN	2	749.6	151	16.7635	7	333.158	63
BD24	S1_34620426	1	34620426	31.815	5.9404e-16	0.33294	31.9398	2.7807e-12	22.4364	5.018e-06	3	576.192	149	18.1107	8	311.662	62
BD25	S1_34493689	1	34493689	44.5494	6.2133e-16	0.30754	44.5494	6.2133e-16	NaN	NaN	2	747.841	151	16.7868	7	332.656	63
BD24	S1_35068089	1	35068089	31.7188	6.4811e-16	0.33233	46.9251	1.4881e-16	1.18833	0.27743	3	575.129	149	18.1321	8	311.263	61
BD25	S1_37464804	1	37464804	44.4795	6.4926e-16	0.30723	44.4795	6.4926e-16	NaN	NaN	2	747.103	151	16.7966	7	332.445	58
BD24	S1_34723981	1	34723981	44.4014	7.1433e-16	0.31709	44.4014	7.1433e-16	NaN	NaN	2	823.141	150	18.5386	7	344.429	61
BD24	S1_34724156	1	34724156	44.4014	7.1433e-16	0.31709	44.4014	7.1433e-16	NaN	NaN	2	823.141	150	18.5386	7	344.429	61
BD24	S1_36413514	1	36413514	44.1392	8.4238e-16	0.31591	44.1392	8.4238e-16	NaN	NaN	2	820.081	150	18.5794	7	343.554	61
BD25	S1_39372228	1	39372228	44.0597	8.4595e-16	0.3054	44.0597	8.4595e-16	NaN	NaN	2	742.65	151	16.8556	7	331.173	59
BD25	S1_39372262	1	39372262	44.0597	8.4595e-16	0.3054	44.0597	8.4595e-16	NaN	NaN	2	742.65	151	16.8556	7	331.173	59
BD25	S1_36592590	1	36592590	31.3704	8.4611e-16	0.3195	41.1622	5.3922e-15	7.98083	0.00537	3	517.953	150	16.5109	8	298.346	59
BD25	S1_35054973	1	35054973	31.3689	8.4728e-16	0.31949	46.0887	2.3745e-16	1.57705	0.21114	3	517.937	150	16.5112	8	298.34	62
BD25	S1_37413709	1	37413709	31.3446	8.6629e-16	0.31934	37.3042	6.8301e-14	13.332	0.00035978	3	517.69	150	16.5161	8	298.247	61
BD25	S1_39372326	1	39372326	44.0103	8.7274e-16	0.30519	44.0103	8.7274e-16	NaN	NaN	2	742.125	151	16.8625	7	331.022	59
BD24	S1_34670641	1	34670641	44.0316	9.0144e-16	0.31543	44.0316	9.0144e-16	NaN	NaN	2	818.821	150	18.5962	7	343.195	61
BD25	S1_35521741	1	35521741	43.9348	9.1541e-16	0.30486	43.9348	9.1541e-16	NaN	NaN	2	741.319	151	16.8732	7	330.792	62
BD25	S1_35521766	1	35521766	43.9348	9.1541e-16	0.30486	43.9348	9.1541e-16	NaN	NaN	2	741.319	151	16.8732	7	330.792	62
BD24	S1_35259416	1	35259416	31.3255	9.2636e-16	0.3298	45.9581	2.7038e-16	1.65735	0.19996	3	570.756	149	18.2202	8	309.623	63
BD25	S1_39294859	1	39294859	43.9008	9.3531e-16	0.30471	43.9008	9.3531e-16	NaN	NaN	2	740.956	151	16.878	7	330.689	57
BD25	S1_34456301	1	34456301	43.8323	9.7672e-16	0.30441	43.8323	9.7672e-16	NaN	NaN	2	740.225	151	16.8877	7	330.48	64
BD25	S1_34493901	1	34493901	43.8323	9.7672e-16	0.30441	43.8323	9.7672e-16	NaN	NaN	2	740.225	151	16.8877	7	330.48	64
BD25	S1_34500076	1	34500076	43.8323	9.7672e-16	0.30441	43.8323	9.7672e-16	NaN	NaN	2	740.225	151	16.8877	7	330.48	64
BD25	S1_34515993	1	34515993	43.8323	9.7672e-16	0.30441	43.8323	9.7672e-16	NaN	NaN	2	740.225	151	16.8877	7	330.48	64
BD25	S1_34516017	1	34516017	43.8323	9.7672e-16	0.30441	43.8323	9.7672e-16	NaN	NaN	2	740.225	151	16.8877	7	330.48	64
BD25	S1_34600589	1	34600589	43.8323	9.7672e-16	0.30441	43.8323	9.7672e-16	NaN	NaN	2	740.225	151	16.8877	7	330.48	64
BD25	S1_34612479	1	34612479	43.8323	9.7672e-16	0.30441	43.8323	9.7672e-16	NaN	NaN	2	740.225	151	16.8877	7	330.48	64
BD25	S1_34620570	1	34620570	43.8323	9.7672e-16	0.30441	43.8323	9.7672e-16	NaN	NaN	2	740.225	151	16.8877	7	330.48	64
BD25	S1_34620584	1	34620584	43.8323	9.7672e-16	0.30441	43.8323	9.7672e-16	NaN	NaN	2	740.225	151	16.8877	7	330.48	64
BD25	S1_34841608	1	34841608	43.8187	9.8515e-16	0.30435	43.8187	9.8515e-16	NaN	NaN	2	740.08	151	16.8896	7	330.438	61
BD24	S1_37413709	1	37413709	31.227	1.0132e-15	0.32917	39.4997	1.6567e-14	9.9618	0.00193	3	569.655	149	18.2424	8	309.211	60
BD25	S1_35691320	1	35691320	31.1693	1.0167e-15	0.31824	37.8949	4.6045e-14	12.1312	0.00065002	3	515.907	150	16.5518	8	297.579	47
BD25	S1_36229431	1	36229431	31.1586	1.0267e-15	0.31817	40.737	7.1037e-15	8.14608	0.00493	3	515.798	150	16.554	8	297.538	61
BD24	S1_34651377	1	34651377	43.7049	1.1078e-15	0.31395	43.7049	1.1078e-15	NaN	NaN	2	814.983	150	18.6474	7	342.098	63
BD24	S1_37437323	1	37437323	31.128	1.109e-15	0.32852	45.9701	2.6837e-16	1.27513	0.26062	3	568.544	149	18.2647	8	308.794	57
BD25	S1_39150804	1	39150804	43.6125	1.1226e-15	0.30344	43.6125	1.1226e-15	NaN	NaN	2	737.872	151	16.9188	7	329.807	71
BD25	S1_37549544	1	37549544	43.5943	1.1356e-15	0.30336	43.5943	1.1356e-15	NaN	NaN	2	737.677	151	16.9214	7	329.752	58
BD25	S1_34699181	1	34699181	43.5506	1.1675e-15	0.30317	43.5506	1.1675e-15	NaN	NaN	2	737.208	151	16.9276	7	329.618	62
BD25	S1_39509364	1	39509364	43.4774	1.223e-15	0.30284	43.4774	1.223e-15	NaN	NaN	2	736.422	151	16.9381	7	329.393	71
BD24	S1_36877892	1	36877892	43.5421	1.2279e-15	0.31321	43.5421	1.2279e-15	NaN	NaN	2	813.063	150	18.673	7	341.549	56
BD24	S1_36877903	1	36877903	43.5421	1.2279e-15	0.31321	43.5421	1.2279e-15	NaN	NaN	2	813.063	150	18.673	7	341.549	56
BD25	S1_35684902	1	35684902	30.9416	1.2524e-15	0.3168	36.8136	9.4921e-14	13.2329	0.00037768	3	513.579	150	16.5983	8	296.706	61
BD24	S1_38644789	1	38644789	30.9827	1.2664e-15	0.32758	42.2239	2.8404e-15	5.79874	0.01726	3	566.91	149	18.2976	8	308.181	55
BD24	S1_35360563	1	35360563	43.4352	1.3138e-15	0.31272	43.4352	1.3138e-15	NaN	NaN	2	811.798	150	18.6899	7	341.188	64
BD25	S1_35441781	1	35441781	43.3584	1.319e-15	0.30232	43.3584	1.319e-15	NaN	NaN	2	735.141	151	16.955	7	329.027	62
BD24	S1_34725852	1	34725852	43.3128	1.4198e-15	0.31216	43.3128	1.4198e-15	NaN	NaN	2	810.348	150	18.7092	7	340.774	67
BD24	S1_35135273	1	35135273	43.2888	1.4416e-15	0.31206	43.2888	1.4416e-15	NaN	NaN	2	810.063	150	18.713	7	340.692	65
BD24	S1_35631447	1	35631447	30.8199	1.4699e-15	0.32652	43.6609	1.139e-15	3.61537	0.05918	3	565.072	149	18.3346	8	307.492	62
BD25	S1_34905345	1	34905345	30.6977	1.5668e-15	0.31526	39.632	1.4611e-14	8.75715	0.00359	3	511.071	150	16.6485	8	295.765	61
BD25	S1_34727154	1	34727154	30.6879	1.581e-15	0.31519	42.5132	2.2607e-15	4.86243	0.02897	3	510.97	150	16.6505	8	295.727	63
BD25	S1_39509319	1	39509319	43.0553	1.5995e-15	0.30097	43.0553	1.5995e-15	NaN	NaN	2	731.868	151	16.9983	7	328.092	72
BD25	S1_34622523	1	34622523	30.6546	1.6301e-15	0.31498	45.3303	3.8082e-16	1.18952	0.27717	3	510.626	150	16.6574	8	295.598	64
BD25	S1_33673366	1	33673366	79.0328	1.6553e-15	0.2835	79.0328	1.6553e-15	NaN	NaN	1	1378.77	152	17.4455	6	368.613	65
BD25	S1_33982616	1	33982616	79.0328	1.6553e-15	0.2835	79.0328	1.6553e-15	NaN	NaN	1	1378.77	152	17.4455	6	368.613	65
BD24	S1_35117030	1	35117030	42.9739	1.7605e-15	0.31061	42.9739	1.7605e-15	NaN	NaN	2	806.318	150	18.763	7	339.622	63
BD24	S1_35019565	1	35019565	42.9524	1.7848e-15	0.31051	42.9524	1.7848e-15	NaN	NaN	2	806.061	150	18.7664	7	339.549	58
BD25	S1_34655097	1	34655097	42.8618	1.8094e-15	0.30011	42.8618	1.8094e-15	NaN	NaN	2	729.771	151	17.0261	7	327.493	59
BD25	S1_35161260	1	35161260	42.7223	1.9779e-15	0.29948	42.7223	1.9779e-15	NaN	NaN	2	728.254	151	17.0462	7	327.059	64
BD25	S1_34124049	1	34124049	78.3146	2.1034e-15	0.2818	78.3146	2.1034e-15	NaN	NaN	1	1370.5	152	17.4999	6	367.235	64
BD25	S1_34373738	1	34373738	78.3146	2.1034e-15	0.2818	78.3146	2.1034e-15	NaN	NaN	1	1370.5	152	17.4999	6	367.235	64
BD25	S1_34373776	1	34373776	78.3146	2.1034e-15	0.2818	78.3146	2.1034e-15	NaN	NaN	1	1370.5	152	17.4999	6	367.235	64
BD25	S1_34374894	1	34374894	78.3146	2.1034e-15	0.2818	78.3146	2.1034e-15	NaN	NaN	1	1370.5	152	17.4999	6	367.235	64
BD24	S1_34652832	1	34652832	42.661	2.1487e-15	0.30917	42.661	2.1487e-15	NaN	NaN	2	802.575	150	18.8129	7	338.553	63
BD25	S1_34932264	1	34932264	42.5279	2.2394e-15	0.29861	42.5279	2.2394e-15	NaN	NaN	2	726.135	151	17.0743	7	326.454	64
BD25	S1_35684794	1	35684794	42.5017	2.2773e-15	0.29849	42.5017	2.2773e-15	NaN	NaN	2	725.848	151	17.0781	7	326.372	60
BD24	S1_34847590	1	34847590	42.4298	2.4902e-15	0.3081	42.4298	2.4902e-15	NaN	NaN	2	799.797	150	18.8499	7	337.759	64
BD24	S1_34847600	1	34847600	42.4298	2.4902e-15	0.3081	42.4298	2.4902e-15	NaN	NaN	2	799.797	150	18.8499	7	337.759	64
BD24	S1_39509319	1	39509319	42.417	2.5106e-15	0.30804	42.417	2.5106e-15	NaN	NaN	2	799.643	150	18.8519	7	337.715	71
BD24	S1_35631418	1	35631418	42.3816	2.568e-15	0.30788	42.3816	2.568e-15	NaN	NaN	2	799.216	150	18.8576	7	337.593	59
BD24	S1_38484969	1	38484969	30.2016	2.5952e-15	0.32244	40.1628	1.0745e-14	7.04306	0.00882	3	558.022	149	18.4766	8	304.848	55
BD25	S1_35274019	1	35274019	42.2437	2.6865e-15	0.29733	42.2437	2.6865e-15	NaN	NaN	2	723.023	151	17.1155	7	325.565	63
BD25	S1_39294952	1	39294952	30.0767	2.7796e-15	0.31127	14.1291	2.3719e-06	52.3602	2.22e-11	3	504.615	150	16.7776	8	293.344	51
BD25	S1_39294964	1	39294964	30.0767	2.7796e-15	0.31127	14.1291	2.3719e-06	52.3602	2.22e-11	3	504.615	150	16.7776	8	293.344	51
BD25	S1_34847455	1	34847455	42.1229	2.9031e-15	0.29679	42.1229	2.9031e-15	NaN	NaN	2	721.695	151	17.1331	7	325.186	63
BD25	S1_34620426	1	34620426	30.0178	2.9354e-15	0.31089	37.0536	8.0791e-14	11.0259	0.00113	3	503.998	150	16.79	8	293.113	63
BD25	S1_36413577	1	36413577	30.0049	2.9708e-15	0.31081	44.9775	4.749e-16	0.4108	0.52254	3	503.863	150	16.7927	8	293.062	64
BD24	S1_34713520	1	34713520	42.125	3.026e-15	0.30668	42.125	3.026e-15	NaN	NaN	2	796.118	150	18.8989	7	336.708	60
BD25	S1_34725852	1	34725852	42.0522	3.0379e-15	0.29647	42.0522	3.0379e-15	NaN	NaN	2	720.918	151	17.1434	7	324.963	68
BD24	S1_35011138	1	35011138	29.9984	3.131e-15	0.32109	28.5466	3.1219e-11	24.1071	2.3679e-06	3	555.682	149	18.5237	8	303.971	60
BD25	S1_34651377	1	34651377	41.9725	3.1976e-15	0.29611	41.9725	3.1976e-15	NaN	NaN	2	720.039	151	17.155	7	324.712	64
BD25	S1_35432813	1	35432813	41.8905	3.3705e-15	0.29573	41.8905	3.3705e-15	NaN	NaN	2	719.135	151	17.167	7	324.454	65
BD25	S1_35941629	1	35941629	29.8262	3.507e-15	0.30965	32.992	1.2956e-12	16.654	7.2649e-05	3	501.983	150	16.8303	8	292.357	57
BD24	S1_39509364	1	39509364	41.8504	3.6086e-15	0.3054	41.8504	3.6086e-15	NaN	NaN	2	792.787	150	18.9434	7	335.756	70
BD24	S1_34456301	1	34456301	41.8156	3.6902e-15	0.30524	41.8156	3.6902e-15	NaN	NaN	2	792.363	150	18.949	7	335.635	63
BD24	S1_34493901	1	34493901	41.8156	3.6902e-15	0.30524	41.8156	3.6902e-15	NaN	NaN	2	792.363	150	18.949	7	335.635	63
BD24	S1_34500076	1	34500076	41.8156	3.6902e-15	0.30524	41.8156	3.6902e-15	NaN	NaN	2	792.363	150	18.949	7	335.635	63
BD24	S1_34515993	1	34515993	41.8156	3.6902e-15	0.30524	41.8156	3.6902e-15	NaN	NaN	2	792.363	150	18.949	7	335.635	63
BD24	S1_34516017	1	34516017	41.8156	3.6902e-15	0.30524	41.8156	3.6902e-15	NaN	NaN	2	792.363	150	18.949	7	335.635	63
BD24	S1_34600589	1	34600589	41.8156	3.6902e-15	0.30524	41.8156	3.6902e-15	NaN	NaN	2	792.363	150	18.949	7	335.635	63
BD24	S1_34612479	1	34612479	41.8156	3.6902e-15	0.30524	41.8156	3.6902e-15	NaN	NaN	2	792.363	150	18.949	7	335.635	63
BD24	S1_34620570	1	34620570	41.8156	3.6902e-15	0.30524	41.8156	3.6902e-15	NaN	NaN	2	792.363	150	18.949	7	335.635	63
BD24	S1_34620584	1	34620584	41.8156	3.6902e-15	0.30524	41.8156	3.6902e-15	NaN	NaN	2	792.363	150	18.949	7	335.635	63
BD25	S1_33747106	1	33747106	41.7438	3.7043e-15	0.29507	41.7438	3.7043e-15	NaN	NaN	2	717.513	151	17.1885	7	323.991	64
BD25	S1_34634088	1	34634088	29.7269	3.8462e-15	0.309	37.9636	4.3987e-14	9.15363	0.00292	3	500.935	150	16.8512	8	291.964	64
BD25	S1_34634199	1	34634199	29.7269	3.8462e-15	0.309	37.9636	4.3987e-14	9.15363	0.00292	3	500.935	150	16.8512	8	291.964	64
BD25	S1_34634261	1	34634261	29.7269	3.8462e-15	0.309	37.9636	4.3987e-14	9.15363	0.00292	3	500.935	150	16.8512	8	291.964	64
BD25	S1_34954530	1	34954530	41.6745	3.8734e-15	0.29475	41.6745	3.8734e-15	NaN	NaN	2	716.746	151	17.1987	7	323.771	63
BD25	S1_35031563	1	35031563	41.6745	3.8734e-15	0.29475	41.6745	3.8734e-15	NaN	NaN	2	716.746	151	17.1987	7	323.771	63
BD25	S1_36756010	1	36756010	41.6708	3.8826e-15	0.29473	41.6708	3.8826e-15	NaN	NaN	2	716.705	151	17.1992	7	323.76	57
BD25	S1_36756028	1	36756028	41.6708	3.8826e-15	0.29473	41.6708	3.8826e-15	NaN	NaN	2	716.705	151	17.1992	7	323.76	57
BD25	S1_35121184	1	35121184	29.6282	4.2166e-15	0.30836	42.4792	2.3104e-15	2.87254	0.09218	3	499.89	150	16.8721	8	291.572	62
BD25	S1_33884286	1	33884286	41.4965	4.3445e-15	0.29394	41.4965	4.3445e-15	NaN	NaN	2	714.77	151	17.2248	7	323.207	64
BD24	S1_37371851	1	37371851	29.6217	4.4401e-15	0.31857	39.3554	1.8212e-14	7.00393	0.00901	3	551.311	149	18.6117	8	302.331	58
BD24	S1_33595959	1	33595959	41.4549	4.6534e-15	0.30354	41.4549	4.6534e-15	NaN	NaN	2	787.962	150	19.0077	7	334.377	64
BD25	S1_38919120	1	38919120	75.8055	4.8863e-15	0.27577	75.8055	4.8863e-15	NaN	NaN	1	1341.2	152	17.6927	6	362.352	56
BD24	S1_36337789	1	36337789	29.5038	4.9549e-15	0.31777	31.621	3.4785e-12	18.0717	3.7371e-05	3	549.934	149	18.6394	8	301.815	52
BD25	S1_34571155	1	34571155	29.4247	5.0976e-15	0.30703	38.3359	3.4349e-14	8.03191	0.00523	3	497.729	150	16.9153	8	290.762	63
BD25	S1_34723981	1	34723981	41.2193	5.1968e-15	0.29267	41.2193	5.1968e-15	NaN	NaN	2	711.681	151	17.2657	7	322.324	62
BD25	S1_34724156	1	34724156	41.2193	5.1968e-15	0.29267	41.2193	5.1968e-15	NaN	NaN	2	711.681	151	17.2657	7	322.324	62
BD25	S1_34528611	1	34528611	41.2175	5.2026e-15	0.29266	41.2175	5.2026e-15	NaN	NaN	2	711.662	151	17.266	7	322.319	63
BD24	S1_34542187	1	34542187	75.6374	5.3674e-15	0.28458	75.6374	5.3674e-15	NaN	NaN	1	1477.48	151	19.5338	6	373.7	62
BD25	S1_35227913	1	35227913	41.1668	5.3764e-15	0.29243	41.1668	5.3764e-15	NaN	NaN	2	711.094	151	17.2735	7	322.157	53
BD25	S1_34404954	1	34404954	41.1037	5.6003e-15	0.29214	41.1037	5.6003e-15	NaN	NaN	2	710.389	151	17.2828	7	321.955	63
BD25	S1_35117239	1	35117239	41.0915	5.6448e-15	0.29208	41.0915	5.6448e-15	NaN	NaN	2	710.252	151	17.2847	7	321.916	63
BD24	S1_39972028	1	39972028	29.3376	5.7846e-15	0.31665	43.6746	1.1292e-15	0.78737	0.37633	3	547.986	149	18.6787	8	301.085	53
BD25	S1_39470104	1	39470104	29.247	6.019e-15	0.30586	43.4938	1.2103e-15	0.84362	0.35984	3	495.833	150	16.9533	8	290.051	56
BD24	S1_34124049	1	34124049	75.16	6.3065e-15	0.28338	75.16	6.3065e-15	NaN	NaN	1	1471.26	151	19.575	6	372.662	63
BD24	S1_34373738	1	34373738	75.16	6.3065e-15	0.28338	75.16	6.3065e-15	NaN	NaN	1	1471.26	151	19.575	6	372.662	63
BD24	S1_34373776	1	34373776	75.16	6.3065e-15	0.28338	75.16	6.3065e-15	NaN	NaN	1	1471.26	151	19.575	6	372.662	63
BD24	S1_34374894	1	34374894	75.16	6.3065e-15	0.28338	75.16	6.3065e-15	NaN	NaN	1	1471.26	151	19.575	6	372.662	63
BD25	S1_34454214	1	34454214	29.14	6.6538e-15	0.30515	25.9398	2.0713e-10	26.7078	7.4363e-07	3	494.686	150	16.9762	8	289.621	51
BD24	S1_35161234	1	35161234	29.1512	6.8844e-15	0.31538	43.1688	1.5556e-15	1.07361	0.30181	3	545.792	149	18.7228	8	300.262	56
BD25	S1_34713520	1	34713520	40.7609	6.9942e-15	0.29055	40.7609	6.9942e-15	NaN	NaN	2	706.542	151	17.3338	7	320.856	61
BD25	S1_39147880	1	39147880	29.0757	7.0673e-15	0.30472	36.5125	1.1625e-13	9.89866	0.002	3	493.996	150	16.99	8	289.362	59
BD24	S1_35011185	1	35011185	29.1043	7.1927e-15	0.31506	27.8821	5.0596e-11	23.2698	3.4461e-06	3	545.239	149	18.734	8	300.055	59
BD25	S1_33312587	1	33312587	74.6311	7.2738e-15	0.27291	74.6311	7.2738e-15	NaN	NaN	1	1327.27	152	17.7843	6	360.029	66
BD25	S1_33615756	1	33615756	74.6311	7.2738e-15	0.27291	74.6311	7.2738e-15	NaN	NaN	1	1327.27	152	17.7843	6	360.029	66
BD25	S1_33615843	1	33615843	74.6311	7.2738e-15	0.27291	74.6311	7.2738e-15	NaN	NaN	1	1327.27	152	17.7843	6	360.029	66
BD25	S1_34454229	1	34454229	29.0349	7.343e-15	0.30445	23.7628	1.0656e-09	30.3435	1.5359e-07	3	493.558	150	16.9988	8	289.198	51
BD25	S1_35227842	1	35227842	40.6777	7.3827e-15	0.29017	40.6777	7.3827e-15	NaN	NaN	2	705.605	151	17.3462	7	320.588	54
BD25	S1_34847590	1	34847590	40.5735	7.9005e-15	0.28969	40.5735	7.9005e-15	NaN	NaN	2	704.428	151	17.3618	7	320.252	65
BD25	S1_34847600	1	34847600	40.5735	7.9005e-15	0.28969	40.5735	7.9005e-15	NaN	NaN	2	704.428	151	17.3618	7	320.252	65
BD24	S1_36413647	1	36413647	40.6263	7.9498e-15	0.29961	40.6263	7.9498e-15	NaN	NaN	2	777.746	150	19.1439	7	331.459	60
BD25	S1_34542187	1	34542187	74.325	8.0714e-15	0.27216	74.325	8.0714e-15	NaN	NaN	1	1323.61	152	17.8084	6	359.42	63
BD25	S1_36413647	1	36413647	40.4917	8.3321e-15	0.28931	40.4917	8.3321e-15	NaN	NaN	2	703.505	151	17.374	7	319.988	61
BD24	S1_33673366	1	33673366	74.3084	8.4155e-15	0.28123	74.3084	8.4155e-15	NaN	NaN	1	1460.08	151	19.649	6	370.8	64
BD24	S1_33982616	1	33982616	74.3084	8.4155e-15	0.28123	74.3084	8.4155e-15	NaN	NaN	1	1460.08	151	19.649	6	370.8	64
BD25	S1_35315931	1	35315931	28.8743	8.5387e-15	0.30338	38.9356	2.3101e-14	6.11428	0.01453	3	491.827	150	17.0334	8	288.549	61
BD24	S1_34725831	1	34725831	40.4288	9.0374e-15	0.29866	40.4288	9.0374e-15	NaN	NaN	2	775.289	150	19.1767	7	330.757	68
BD25	S1_34105218	1	34105218	73.9074	9.3046e-15	0.27113	73.9074	9.3046e-15	NaN	NaN	1	1318.61	152	17.8413	6	358.586	65
BD25	S1_34151509	1	34151509	73.9074	9.3046e-15	0.27113	73.9074	9.3046e-15	NaN	NaN	1	1318.61	152	17.8413	6	358.586	65
BD24	S1_34528611	1	34528611	40.3379	9.587e-15	0.29822	40.3379	9.587e-15	NaN	NaN	2	774.156	150	19.1918	7	330.433	62
BD25	S1_35259698	1	35259698	28.7119	9.9485e-15	0.3023	43.3462	1.3292e-15	0.01109	0.91626	3	490.07	150	17.0685	8	287.89	60
BD24	S1_36569407	1	36569407	40.2521	1.0137e-14	0.29781	40.2521	1.0137e-14	NaN	NaN	2	773.085	150	19.2061	7	330.127	60
BD24	S1_38749520	1	38749520	28.7247	1.0268e-14	0.31245	39.9275	1.2525e-14	4.47103	0.03614	3	540.733	149	18.8247	8	298.365	60
BD24	S1_34725807	1	34725807	40.2213	1.0343e-14	0.29766	40.2213	1.0343e-14	NaN	NaN	2	772.7	150	19.2112	7	330.017	60
BD24	S1_36661123	1	36661123	40.1886	1.0565e-14	0.2975	40.1886	1.0565e-14	NaN	NaN	2	772.291	150	19.2167	7	329.9	58
BD25	S1_37742502	1	37742502	40.0669	1.0992e-14	0.28732	40.0669	1.0992e-14	NaN	NaN	2	698.683	151	17.4379	7	318.61	55
BD24	S1_35259698	1	35259698	28.6311	1.1211e-14	0.31181	43.0523	1.675e-15	0.23051	0.63185	3	539.616	149	18.8472	8	297.946	59
BD25	S1_35227820	1	35227820	40.0339	1.1231e-14	0.28717	40.0339	1.1231e-14	NaN	NaN	2	698.307	151	17.4429	7	318.503	53
BD24	S1_35315745	1	35315745	28.5975	1.1571e-14	0.31158	35.9707	1.7337e-13	9.68563	0.00223	3	539.215	149	18.8553	8	297.795	59
BD25	S1_34442577	1	34442577	28.5242	1.1876e-14	0.30104	42.1931	2.7752e-15	1.11962	0.2917	3	488.03	150	17.1093	8	287.125	58
BD24	S1_34105218	1	34105218	73.1719	1.239e-14	0.27833	73.1719	1.239e-14	NaN	NaN	1	1445.04	151	19.7486	6	368.293	64
BD24	S1_34151509	1	34151509	73.1719	1.239e-14	0.27833	73.1719	1.239e-14	NaN	NaN	1	1445.04	151	19.7486	6	368.293	64
BD24	S1_35019091	1	35019091	39.8854	1.2875e-14	0.29604	39.8854	1.2875e-14	NaN	NaN	2	768.486	150	19.2674	7	328.813	59
BD24	S1_38919120	1	38919120	73.026	1.3022e-14	0.27796	73.026	1.3022e-14	NaN	NaN	1	1443.1	151	19.7614	6	367.97	55
BD25	S1_35442866	1	35442866	39.7828	1.3237e-14	0.28599	39.7828	1.3237e-14	NaN	NaN	2	695.438	151	17.4809	7	317.683	66
BD24	S1_35611853	1	35611853	39.7885	1.3715e-14	0.29557	39.7885	1.3715e-14	NaN	NaN	2	767.267	150	19.2836	7	328.465	55
BD25	S1_40577346	1	40577346	28.2877	1.4852e-14	0.29945	41.6738	3.8751e-15	1.33224	0.25024	3	485.446	150	17.161	8	286.156	59
BD25	S1_34725831	1	34725831	39.5064	1.5866e-14	0.28468	39.5064	1.5866e-14	NaN	NaN	2	692.267	151	17.5229	7	316.777	69
BD24	S1_34454214	1	34454214	28.2436	1.6158e-14	0.30912	27.9374	4.8597e-11	21.2958	8.4244e-06	3	534.96	149	18.9409	8	296.2	51
BD25	S1_36337789	1	36337789	28.1871	1.6338e-14	0.29877	33.4704	9.2938e-13	12.5155	0.00053747	3	484.342	150	17.1831	8	285.742	53
BD24	S1_39147880	1	39147880	28.2102	1.6676e-14	0.30889	37.6294	5.6977e-14	6.57476	0.01133	3	534.557	149	18.949	8	296.049	58
BD24	S1_35405742	1	35405742	39.4562	1.7047e-14	0.29395	39.4562	1.7047e-14	NaN	NaN	2	763.068	150	19.3396	7	327.265	54
BD25	S1_34622614	1	34622614	28.0645	1.8355e-14	0.29793	41.7276	3.7433e-15	0.83144	0.36332	3	482.992	150	17.2101	8	285.235	65
BD25	S1_33748751	1	33748751	39.2824	1.8383e-14	0.28362	39.2824	1.8383e-14	NaN	NaN	2	689.684	151	17.5571	7	316.039	65
BD25	S1_33748755	1	33748755	39.2824	1.8383e-14	0.28362	39.2824	1.8383e-14	NaN	NaN	2	689.684	151	17.5571	7	316.039	65
BD25	S1_33748771	1	33748771	39.2824	1.8383e-14	0.28362	39.2824	1.8383e-14	NaN	NaN	2	689.684	151	17.5571	7	316.039	65
BD25	S1_33784235	1	33784235	39.2824	1.8383e-14	0.28362	39.2824	1.8383e-14	NaN	NaN	2	689.684	151	17.5571	7	316.039	65
BD25	S1_33805858	1	33805858	39.2824	1.8383e-14	0.28362	39.2824	1.8383e-14	NaN	NaN	2	689.684	151	17.5571	7	316.039	65
BD25	S1_33947106	1	33947106	39.2824	1.8383e-14	0.28362	39.2824	1.8383e-14	NaN	NaN	2	689.684	151	17.5571	7	316.039	65
BD25	S1_33982714	1	33982714	39.2824	1.8383e-14	0.28362	39.2824	1.8383e-14	NaN	NaN	2	689.684	151	17.5571	7	316.039	65
BD25	S1_33986774	1	33986774	39.2824	1.8383e-14	0.28362	39.2824	1.8383e-14	NaN	NaN	2	689.684	151	17.5571	7	316.039	65
BD25	S1_34009145	1	34009145	39.2824	1.8383e-14	0.28362	39.2824	1.8383e-14	NaN	NaN	2	689.684	151	17.5571	7	316.039	65
BD25	S1_39470040	1	39470040	28.0353	1.8871e-14	0.29774	41.7558	3.6759e-15	0.73876	0.39143	3	482.67	150	17.2165	8	285.115	56
BD25	S1_34652832	1	34652832	39.1977	1.9436e-14	0.28322	39.1977	1.9436e-14	NaN	NaN	2	688.706	151	17.57	7	315.76	64
BD24	S1_34622523	1	34622523	27.9989	2.0371e-14	0.30741	39.7988	1.3624e-14	3.22064	0.07474	3	531.996	149	19.0006	8	295.088	63
BD24	S1_34493689	1	34493689	39.1696	2.0574e-14	0.29255	39.1696	2.0574e-14	NaN	NaN	2	759.426	150	19.3882	7	326.225	62
BD24	S1_34454229	1	34454229	27.9759	2.082e-14	0.30724	25.9342	2.1219e-10	24.0788	2.3979e-06	3	531.716	149	19.0062	8	294.984	51
BD25	S1_33595959	1	33595959	39.0832	2.0959e-14	0.28267	39.0832	2.0959e-14	NaN	NaN	2	687.38	151	17.5876	7	315.381	65
BD24	S1_34622614	1	34622614	27.9525	2.1288e-14	0.30708	40.2768	9.9759e-15	2.49889	0.11605	3	531.432	149	19.012	8	294.877	64
BD24	S1_34634088	1	34634088	27.9291	2.1765e-14	0.30692	36.6859	1.0708e-13	7.3227	0.0076	3	531.147	149	19.0177	8	294.77	63
BD24	S1_34634199	1	34634199	27.9291	2.1765e-14	0.30692	36.6859	1.0708e-13	7.3227	0.0076	3	531.147	149	19.0177	8	294.77	63
BD24	S1_34634261	1	34634261	27.9291	2.1765e-14	0.30692	36.6859	1.0708e-13	7.3227	0.0076	3	531.147	149	19.0177	8	294.77	63
BD25	S1_35135273	1	35135273	38.9869	2.2332e-14	0.28222	38.9869	2.2332e-14	NaN	NaN	2	686.263	151	17.6024	7	315.062	66
BD13	S1_38919219	1	38919219	71.259	2.3073e-14	0.26146	71.259	2.3073e-14	NaN	NaN	1	2915.19	152	40.9097	6	821.88	67
BD13	S1_39173902	1	39173902	71.259	2.3073e-14	0.26146	71.259	2.3073e-14	NaN	NaN	1	2915.19	152	40.9097	6	821.88	67
BD13	S1_39252532	1	39252532	71.259	2.3073e-14	0.26146	71.259	2.3073e-14	NaN	NaN	1	2915.19	152	40.9097	6	821.88	67
BD13	S1_39252567	1	39252567	71.259	2.3073e-14	0.26146	71.259	2.3073e-14	NaN	NaN	1	2915.19	152	40.9097	6	821.88	67
BD13	S1_39252574	1	39252574	71.259	2.3073e-14	0.26146	71.259	2.3073e-14	NaN	NaN	1	2915.19	152	40.9097	6	821.88	67
BD13	S1_39304331	1	39304331	71.259	2.3073e-14	0.26146	71.259	2.3073e-14	NaN	NaN	1	2915.19	152	40.9097	6	821.88	67
BD25	S1_33394014	1	33394014	38.9373	2.3074e-14	0.28198	38.9373	2.3074e-14	NaN	NaN	2	685.687	151	17.61	7	314.898	67
BD25	S1_34067104	1	34067104	38.9187	2.336e-14	0.28189	38.9187	2.336e-14	NaN	NaN	2	685.471	151	17.6129	7	314.836	64
BD25	S1_34151353	1	34151353	38.9187	2.336e-14	0.28189	38.9187	2.336e-14	NaN	NaN	2	685.471	151	17.6129	7	314.836	64
BD24	S1_36584169	1	36584169	27.8349	2.3802e-14	0.30625	35.0539	3.2298e-13	9.44819	0.00251	3	529.999	149	19.0408	8	294.339	57
BD24	S1_35442866	1	35442866	38.911	2.4387e-14	0.29128	38.911	2.4387e-14	NaN	NaN	2	756.126	150	19.4322	7	325.282	65
BD25	S1_40569561	1	40569561	38.8335	2.4712e-14	0.28148	38.8335	2.4712e-14	NaN	NaN	2	684.479	151	17.626	7	314.552	60
BD21	S1_35912466	1	35912466	70.835	2.6711e-14	0.28432	70.835	2.6711e-14	NaN	NaN	1	911.785	152	12.8719	6	208.397	63
BD21	S1_35912475	1	35912475	70.835	2.6711e-14	0.28432	70.835	2.6711e-14	NaN	NaN	1	911.785	152	12.8719	6	208.397	63
BD24	S1_34571155	1	34571155	27.6989	2.7087e-14	0.30529	38.5761	3.0413e-14	4.26508	0.04064	3	528.337	149	19.0743	8	293.716	62
BD25	S1_34993601	1	34993601	38.6768	2.7408e-14	0.28073	38.6768	2.7408e-14	NaN	NaN	2	682.653	151	17.6502	7	314.031	65
BD25	S1_34993621	1	34993621	38.6768	2.7408e-14	0.28073	38.6768	2.7408e-14	NaN	NaN	2	682.653	151	17.6502	7	314.031	65
BD24	S1_35108423	1	35108423	27.6715	2.7805e-14	0.3051	30.7275	6.5388e-12	15.5842	0.00012128	3	528.001	149	19.0811	8	293.59	64
BD25	S1_35143011	1	35143011	27.6189	2.8056e-14	0.29489	40.7554	7.0196e-15	1.22472	0.27021	3	478.052	150	17.3089	8	283.383	64
BD25	S1_33614941	1	33614941	38.6305	2.826e-14	0.28051	38.6305	2.826e-14	NaN	NaN	2	682.113	151	17.6574	7	313.876	65
BD25	S1_33614947	1	33614947	38.6305	2.826e-14	0.28051	38.6305	2.826e-14	NaN	NaN	2	682.113	151	17.6574	7	313.876	65
BD25	S1_33614968	1	33614968	38.6305	2.826e-14	0.28051	38.6305	2.826e-14	NaN	NaN	2	682.113	151	17.6574	7	313.876	65
BD24	S1_40614692	1	40614692	27.6289	2.8955e-14	0.3048	36.3797	1.3157e-13	7.14614	0.00835	3	527.479	149	19.0916	8	293.394	55
BD25	S1_39470290	1	39470290	27.5613	2.9643e-14	0.29449	41.0181	5.9197e-15	0.77181	0.38106	3	477.41	150	17.3217	8	283.142	55
BD25	S1_35117030	1	35117030	38.5457	2.9891e-14	0.2801	38.5457	2.9891e-14	NaN	NaN	2	681.121	151	17.6705	7	313.593	64
BD24	S1_33312587	1	33312587	70.5995	2.9961e-14	0.27166	70.5995	2.9961e-14	NaN	NaN	1	1410.43	151	19.9778	6	362.524	65
BD24	S1_33615756	1	33615756	70.5995	2.9961e-14	0.27166	70.5995	2.9961e-14	NaN	NaN	1	1410.43	151	19.9778	6	362.524	65
BD24	S1_33615843	1	33615843	70.5995	2.9961e-14	0.27166	70.5995	2.9961e-14	NaN	NaN	1	1410.43	151	19.9778	6	362.524	65
BD24	S1_34442577	1	34442577	27.5927	2.9972e-14	0.30454	39.8662	1.3037e-14	2.33562	0.12856	3	527.034	149	19.1005	8	293.228	57
BD24	S1_39625028	1	39625028	27.5785	3.0379e-14	0.30444	34.5273	4.6284e-13	9.6835	0.00223	3	526.86	149	19.104	8	293.163	66
BD25	S1_34401031	1	34401031	38.5187	3.0429e-14	0.27997	38.5187	3.0429e-14	NaN	NaN	2	680.806	151	17.6747	7	313.503	62
BD25	S1_37755189	1	37755189	38.413	3.2638e-14	0.27946	38.413	3.2638e-14	NaN	NaN	2	679.567	151	17.6911	7	313.149	58
BD24	S1_33747106	1	33747106	38.4539	3.2973e-14	0.28901	38.4539	3.2973e-14	NaN	NaN	2	750.253	150	19.5105	7	323.604	63
BD13	S1_38636094	1	38636094	38.391	3.3116e-14	0.27613	38.391	3.3116e-14	NaN	NaN	2	1539.38	151	40.0974	7	727.836	66
BD25	S1_34725807	1	34725807	38.3832	3.3288e-14	0.27932	38.3832	3.3288e-14	NaN	NaN	2	679.218	151	17.6957	7	313.049	61
BD25	S1_35631447	1	35631447	27.4248	3.3779e-14	0.29355	39.1444	2.013e-14	2.96616	0.08708	3	475.882	150	17.3523	8	282.569	63
BD25	S1_37352539	1	37352539	38.3418	3.4214e-14	0.27912	38.3418	3.4214e-14	NaN	NaN	2	678.732	151	17.7021	7	312.91	61
BD25	S1_36877892	1	36877892	38.3314	3.4452e-14	0.27907	38.3314	3.4452e-14	NaN	NaN	2	678.61	151	17.7038	7	312.875	57
BD25	S1_36877903	1	36877903	38.3314	3.4452e-14	0.27907	38.3314	3.4452e-14	NaN	NaN	2	678.61	151	17.7038	7	312.875	57
BD24	S1_36017717	1	36017717	27.4204	3.5324e-14	0.30331	41.1435	5.6881e-15	0.33763	0.56208	3	524.915	149	19.1432	8	292.433	54
BD25	S1_35068089	1	35068089	27.2278	4.0799e-14	0.29218	39.3987	1.7029e-14	2.23923	0.13665	3	473.669	150	17.3965	8	281.739	62
BD25	S1_35270090	1	35270090	27.2047	4.1713e-14	0.29202	38.1418	3.9073e-14	3.87714	0.05079	3	473.409	150	17.4017	8	281.642	66
BD13	S1_38643779	1	38643779	69.4635	4.2979e-14	0.25694	69.4635	4.2979e-14	NaN	NaN	1	2864.77	152	41.2414	6	813.478	67
BD13	S1_38750770	1	38750770	69.4635	4.2979e-14	0.25694	69.4635	4.2979e-14	NaN	NaN	1	2864.77	152	41.2414	6	813.478	67
BD13	S1_38750883	1	38750883	69.4635	4.2979e-14	0.25694	69.4635	4.2979e-14	NaN	NaN	1	2864.77	152	41.2414	6	813.478	67
BD13	S1_38757562	1	38757562	69.4635	4.2979e-14	0.25694	69.4635	4.2979e-14	NaN	NaN	1	2864.77	152	41.2414	6	813.478	67
BD13	S1_38757660	1	38757660	69.4635	4.2979e-14	0.25694	69.4635	4.2979e-14	NaN	NaN	1	2864.77	152	41.2414	6	813.478	67
BD25	S1_34487852	1	34487852	37.9817	4.3462e-14	0.27737	37.9817	4.3462e-14	NaN	NaN	2	674.491	151	17.7583	7	311.698	69
BD25	S1_34996079	1	34996079	37.9239	4.5166e-14	0.27709	37.9239	4.5166e-14	NaN	NaN	2	673.807	151	17.7674	7	311.503	63
BD22	S1_38346258	1	38346258	37.9106	4.726e-14	0.30103	46.0156	2.4924e-10	23.0776	3.7371e-06	2	1209.67	150	31.9084	7	464.351	64
BD13	S1_38853551	1	38853551	68.9747	5.0956e-14	0.2557	68.9747	5.0956e-14	NaN	NaN	1	2850.91	152	41.3326	6	811.167	68
BD13	S1_38862533	1	38862533	68.9747	5.0956e-14	0.2557	68.9747	5.0956e-14	NaN	NaN	1	2850.91	152	41.3326	6	811.167	68
BD13	S1_38904565	1	38904565	68.9747	5.0956e-14	0.2557	68.9747	5.0956e-14	NaN	NaN	1	2850.91	152	41.3326	6	811.167	68
BD13	S1_38904610	1	38904610	68.9747	5.0956e-14	0.2557	68.9747	5.0956e-14	NaN	NaN	1	2850.91	152	41.3326	6	811.167	68
BD13	S1_38904617	1	38904617	68.9747	5.0956e-14	0.2557	68.9747	5.0956e-14	NaN	NaN	1	2850.91	152	41.3326	6	811.167	68
BD25	S1_34564999	1	34564999	26.9879	5.1378e-14	0.29051	32.676	1.6148e-12	11.1981	0.00103	3	470.959	150	17.4507	8	280.723	60
BD24	S1_34459264	1	34459264	26.9806	5.3831e-14	0.30016	31.8158	3.0333e-12	12.452	0.00055558	3	519.458	149	19.253	8	290.387	60
BD24	S1_35270090	1	35270090	26.954	5.5223e-14	0.29997	38.2222	3.8434e-14	3.26388	0.07284	3	519.127	149	19.2597	8	290.262	65
BD24	S1_35341899	1	35341899	26.913	5.744e-14	0.29967	39.8236	1.3405e-14	1.06008	0.30486	3	518.615	149	19.27	8	290.071	57
BD24	S1_34067104	1	34067104	37.5809	5.8851e-14	0.28464	37.5809	5.8851e-14	NaN	NaN	2	738.906	150	19.6618	7	320.362	63
BD24	S1_34151353	1	34151353	37.5809	5.8851e-14	0.28464	37.5809	5.8851e-14	NaN	NaN	2	738.906	150	19.6618	7	320.362	63
BD25	S1_34014184	1	34014184	37.5173	5.9232e-14	0.27511	37.5173	5.9232e-14	NaN	NaN	2	668.982	151	17.8313	7	310.124	66
BD24	S1_37742502	1	37742502	37.5472	6.0184e-14	0.28447	37.5472	6.0184e-14	NaN	NaN	2	738.466	150	19.6676	7	320.236	54
BD22	S1_35912466	1	35912466	68.5027	6.2029e-14	0.27981	68.5027	6.2029e-14	NaN	NaN	1	2248.73	151	32.8269	6	513.31	62
BD22	S1_35912475	1	35912475	68.5027	6.2029e-14	0.27981	68.5027	6.2029e-14	NaN	NaN	1	2248.73	151	32.8269	6	513.31	62
BD24	S1_33394014	1	33394014	37.4647	6.3587e-14	0.28406	37.4647	6.3587e-14	NaN	NaN	2	737.383	150	19.6821	7	319.927	66
BD25	S1_33494364	1	33494364	26.7633	6.38e-14	0.28894	37.9845	4.338e-14	3.20934	0.07524	3	468.406	150	17.5018	8	279.766	67
BD25	S1_35259416	1	35259416	26.7609	6.3949e-14	0.28892	40.136	1.0507e-14	0.35403	0.55273	3	468.378	150	17.5024	8	279.755	64
BD25	S1_34459264	1	34459264	26.7247	6.622e-14	0.28867	27.5667	6.2308e-11	18.6106	2.8947e-05	3	467.966	150	17.5106	8	279.601	61
BD22	S1_38919219	1	38919219	68.1763	6.9515e-14	0.27889	68.1763	6.9515e-14	NaN	NaN	1	2241.35	151	32.8758	6	512.079	66
BD22	S1_39173902	1	39173902	68.1763	6.9515e-14	0.27889	68.1763	6.9515e-14	NaN	NaN	1	2241.35	151	32.8758	6	512.079	66
BD22	S1_39252532	1	39252532	68.1763	6.9515e-14	0.27889	68.1763	6.9515e-14	NaN	NaN	1	2241.35	151	32.8758	6	512.079	66
BD22	S1_39252567	1	39252567	68.1763	6.9515e-14	0.27889	68.1763	6.9515e-14	NaN	NaN	1	2241.35	151	32.8758	6	512.079	66
BD22	S1_39252574	1	39252574	68.1763	6.9515e-14	0.27889	68.1763	6.9515e-14	NaN	NaN	1	2241.35	151	32.8758	6	512.079	66
BD22	S1_39304331	1	39304331	68.1763	6.9515e-14	0.27889	68.1763	6.9515e-14	NaN	NaN	1	2241.35	151	32.8758	6	512.079	66
BD25	S1_36661123	1	36661123	37.2551	7.0583e-14	0.27382	37.2551	7.0583e-14	NaN	NaN	2	665.852	151	17.8727	7	309.23	59
BD24	S1_34404954	1	34404954	37.3031	7.0831e-14	0.28324	37.3031	7.0831e-14	NaN	NaN	2	735.259	150	19.7104	7	319.319	62
BD24	S1_37755189	1	37755189	37.302	7.0881e-14	0.28323	37.302	7.0881e-14	NaN	NaN	2	735.245	150	19.7106	7	319.316	57
BD25	S1_34618998	1	34618998	37.2386	7.1367e-14	0.27374	37.2386	7.1367e-14	NaN	NaN	2	665.654	151	17.8754	7	309.174	62
BD13	S1_39244892	1	39244892	37.22	7.2265e-14	0.27049	37.22	7.2265e-14	NaN	NaN	2	1507.93	151	40.514	7	718.85	68
BD25	S1_34099539	1	34099539	67.9593	7.267e-14	0.25605	67.9593	7.267e-14	NaN	NaN	1	1245.27	152	18.3238	6	346.363	63
BD24	S1_35108441	1	35108441	26.6562	7.3553e-14	0.29781	26.361	1.5462e-10	20.4207	1.2575e-05	3	515.395	149	19.3349	8	288.863	64
BD24	S1_33748751	1	33748751	37.1784	7.6982e-14	0.28261	37.1784	7.6982e-14	NaN	NaN	2	733.616	150	19.7323	7	318.85	64
BD24	S1_33748755	1	33748755	37.1784	7.6982e-14	0.28261	37.1784	7.6982e-14	NaN	NaN	2	733.616	150	19.7323	7	318.85	64
BD24	S1_33748771	1	33748771	37.1784	7.6982e-14	0.28261	37.1784	7.6982e-14	NaN	NaN	2	733.616	150	19.7323	7	318.85	64
BD24	S1_33784235	1	33784235	37.1784	7.6982e-14	0.28261	37.1784	7.6982e-14	NaN	NaN	2	733.616	150	19.7323	7	318.85	64
BD24	S1_33805858	1	33805858	37.1784	7.6982e-14	0.28261	37.1784	7.6982e-14	NaN	NaN	2	733.616	150	19.7323	7	318.85	64
BD24	S1_33947106	1	33947106	37.1784	7.6982e-14	0.28261	37.1784	7.6982e-14	NaN	NaN	2	733.616	150	19.7323	7	318.85	64
BD24	S1_33982714	1	33982714	37.1784	7.6982e-14	0.28261	37.1784	7.6982e-14	NaN	NaN	2	733.616	150	19.7323	7	318.85	64
BD24	S1_33986774	1	33986774	37.1784	7.6982e-14	0.28261	37.1784	7.6982e-14	NaN	NaN	2	733.616	150	19.7323	7	318.85	64
BD24	S1_34009145	1	34009145	37.1784	7.6982e-14	0.28261	37.1784	7.6982e-14	NaN	NaN	2	733.616	150	19.7323	7	318.85	64
BD13	S1_39894205	1	39894205	67.7785	7.7424e-14	0.25263	67.7785	7.7424e-14	NaN	NaN	1	2816.71	152	41.5576	6	805.468	71
BD25	S1_33354750	1	33354750	37.112	7.769e-14	0.27312	37.112	7.769e-14	NaN	NaN	2	664.136	151	17.8955	7	308.74	66
BD25	S1_33354759	1	33354759	37.112	7.769e-14	0.27312	37.112	7.769e-14	NaN	NaN	2	664.136	151	17.8955	7	308.74	66
BD25	S1_33378461	1	33378461	37.112	7.769e-14	0.27312	37.112	7.769e-14	NaN	NaN	2	664.136	151	17.8955	7	308.74	66
BD25	S1_33378665	1	33378665	37.112	7.769e-14	0.27312	37.112	7.769e-14	NaN	NaN	2	664.136	151	17.8955	7	308.74	66
BD25	S1_33625685	1	33625685	37.112	7.769e-14	0.27312	37.112	7.769e-14	NaN	NaN	2	664.136	151	17.8955	7	308.74	66
BD25	S1_34995829	1	34995829	37.0795	7.9402e-14	0.27296	37.0795	7.9402e-14	NaN	NaN	2	663.746	151	17.9006	7	308.629	62
BD24	S1_36017702	1	36017702	26.5657	8.027e-14	0.29715	39.9458	1.2377e-14	0.2206	0.63927	3	514.254	149	19.3578	8	288.435	55
BD24	S1_36017707	1	36017707	26.5657	8.027e-14	0.29715	39.9458	1.2377e-14	0.2206	0.63927	3	514.254	149	19.3578	8	288.435	55
BD25	S1_33463764	1	33463764	37.0555	8.0689e-14	0.27284	37.0555	8.0689e-14	NaN	NaN	2	663.458	151	17.9045	7	308.546	65
BD25	S1_35631418	1	35631418	37.0369	8.1704e-14	0.27275	37.0369	8.1704e-14	NaN	NaN	2	663.234	151	17.9074	7	308.482	60
BD24	S1_34099539	1	34099539	67.5873	8.5421e-14	0.26366	67.5873	8.5421e-14	NaN	NaN	1	1368.85	151	20.2531	6	355.596	62
BD25	S1_35108441	1	35108441	26.4513	8.6274e-14	0.28673	21.3351	6.9104e-09	28.8216	2.9586e-07	3	464.834	150	17.5732	8	278.426	65
BD25	S1_35108423	1	35108423	26.4465	8.6673e-14	0.2867	25.5315	2.8086e-10	21.3835	8.0563e-06	3	464.78	150	17.5743	8	278.406	65
BD24	S1_34707129	1	34707129	26.4614	8.8779e-14	0.29639	36.3026	1.3858e-13	4.89412	0.02847	3	512.937	149	19.3844	8	287.941	50
BD25	S1_33880445	1	33880445	36.8357	9.3521e-14	0.27175	36.8357	9.3521e-14	NaN	NaN	2	660.813	151	17.9395	7	307.791	64
BD25	S1_39972028	1	39972028	26.3603	9.4232e-14	0.28609	39.1894	1.9542e-14	0.80378	0.3714	3	463.787	150	17.5942	8	278.034	54
BD24	S1_33884286	1	33884286	36.8719	9.4521e-14	0.28104	36.8719	9.4521e-14	NaN	NaN	2	729.561	150	19.7864	7	317.692	63
BD25	S1_35019565	1	35019565	36.7986	9.5881e-14	0.27157	36.7986	9.5881e-14	NaN	NaN	2	660.366	151	17.9454	7	307.663	59
BD22	S1_39264495	1	39264495	26.3481	9.9064e-14	0.31077	39.7751	1.3836e-14	0.01585	0.89997	3	832.529	149	31.5973	8	416.089	64
BD24	S1_37910369	1	37910369	36.7899	9.9863e-14	0.28062	36.7899	9.9863e-14	NaN	NaN	2	728.472	150	19.8009	7	317.381	54
BD24	S1_34953416	1	34953416	26.3336	1.0046e-13	0.29546	36.127	1.56e-13	4.87858	0.02872	3	511.319	149	19.4169	8	287.334	60
BD25	S1_35493486	1	35493486	26.2722	1.0265e-13	0.28546	39.5505	1.5414e-14	0.15702	0.69248	3	462.771	150	17.6145	8	277.653	66
BD13	S1_39264495	1	39264495	26.2615	1.0372e-13	0.28209	39.6521	1.442e-14	0.00355	0.95255	3	1048.4	150	39.9217	8	645.163	65
BD24	S1_35360851	1	35360851	36.6828	1.0731e-13	0.28008	36.6828	1.0731e-13	NaN	NaN	2	727.049	150	19.8199	7	316.974	67
BD25	S1_33436186	1	33436186	26.2095	1.0909e-13	0.28502	39.5604	1.5314e-14	0.02082	0.88547	3	462.047	150	17.629	8	277.381	65
BD25	S1_34487363	1	34487363	36.5616	1.1246e-13	0.27039	36.5616	1.1246e-13	NaN	NaN	2	657.501	151	17.9834	7	306.844	60
BD21	S1_38990790	1	38990790	66.6654	1.1452e-13	0.27268	66.6654	1.1452e-13	NaN	NaN	1	874.476	152	13.1174	6	202.179	69
BD21	S1_38990817	1	38990817	66.6654	1.1452e-13	0.27268	66.6654	1.1452e-13	NaN	NaN	1	874.476	152	13.1174	6	202.179	69
BD24	S1_33463764	1	33463764	36.5144	1.2017e-13	0.27921	36.5144	1.2017e-13	NaN	NaN	2	724.803	150	19.8498	7	316.332	64
BD25	S1_34043167	1	34043167	26.0964	1.2178e-13	0.28421	38.3244	3.4612e-14	1.4247	0.23452	3	460.736	150	17.6552	8	276.89	63
BD25	S1_33986809	1	33986809	26.0488	1.2756e-13	0.28387	35.7669	1.9247e-13	4.80829	0.02986	3	460.184	150	17.6663	8	276.682	65
BD25	S1_33799597	1	33799597	26.0306	1.2984e-13	0.28374	37.0123	8.3059e-14	3.05808	0.08238	3	459.972	150	17.6705	8	276.603	65
BD24	S1_33494364	1	33494364	26.0677	1.3002e-13	0.2935	37.5954	5.8285e-14	2.34046	0.12817	3	507.932	149	19.4851	8	286.064	66
BD13	S1_38956196	1	38956196	36.3193	1.3242e-13	0.26607	36.3193	1.3242e-13	NaN	NaN	2	1483.29	151	40.8403	7	711.811	66
BD13	S1_38938706	1	38938706	36.3039	1.3381e-13	0.266	36.3039	1.3381e-13	NaN	NaN	2	1482.87	151	40.8459	7	711.69	67
BD13	S1_38953978	1	38953978	36.3039	1.3381e-13	0.266	36.3039	1.3381e-13	NaN	NaN	2	1482.87	151	40.8459	7	711.69	67
[truncated: 369,482+ more rows]
