# Supplementary material for: Genetic Dissection of Adaptation Traits in Apricot Through GWAS and QTL Analyses
Source: Int J Mol Sci. 2026 Jul 14;27(14):6264. doi: 10.3390/ijms27146264 (PMC13410052; doi:10.3390/ijms27146264)
Supplement: Supplementary file 1 [file ijms-27-06264-s001.zip › ijms-4401808 R1 Table S4.xlsx]

## Sheet: BxC
Trait	Marker	Chr	Pos	marker_F	p	marker_Rsq	add_F	add_p	dom_F	dom_p	marker_df	marker_MS	error_df	error_MS	model_df	model_MS	minorObs
Chilling_Hours_25	S2_28737255	2	28737255	20.8428	6.8951e-11	0.2927	0.06452	0.93755	62.3322	1.7364e-12	3	3249.69	117	155.914	8	1883.15	52
Chilling_Hours_25	S3_21204626	3	21204626	20.8243	7.0191e-11	0.29253	4.83289	0.00961	48.8846	1.7952e-10	3	3247.81	117	155.963	8	1882.45	47
Chilling_Hours_25	S1_34895597	1	34895597	19.9666	1.6123e-10	0.28456	0.74428	0.47729	57.6959	8.2357e-12	3	3159.33	117	158.231	8	1849.27	51
Chilling_Hours_25	S6_27399601	6	27399601	19.7074	2.0777e-10	0.28211	0.71687	0.49039	57.0078	1.0415e-11	3	3132.09	117	158.93	8	1839.05	59
Chilling_Hours_25	S4_4011034	4	4011034	24.304	1.4487e-09	0.24518	9.2543	0.00289	36.5863	1.7659e-08	2	4083.21	118	168.005	7	1926.08	54
Utah_Chill_Units_25	S1_18271324	1	18271324	28.0996	5.3801e-07	0.1457	28.0996	5.3801e-07	NaN	NaN	1	102790	119	3658.06	6	45031.4	55
Utah_Chill_Units_25	S1_11458390	1	11458390	12.0508	6.249e-07	0.18004	12.6045	1.0934e-05	9.193	0.00299	3	42340.3	117	3513.49	8	36802.4	52
Utah_Chill_Units_25	S1_10128936	1	10128936	16.1295	6.4189e-07	0.16375	21.7614	8.1491e-06	9.02923	0.00325	2	57762	118	3581.15	7	40417.5	53
Utah_Chill_Units_25	S1_10128958	1	10128958	16.1295	6.4189e-07	0.16375	21.7614	8.1491e-06	9.02923	0.00325	2	57762	118	3581.15	7	40417.5	53
Utah_Chill_Units_25	S1_10128999	1	10128999	16.1295	6.4189e-07	0.16375	21.7614	8.1491e-06	9.02923	0.00325	2	57762	118	3581.15	7	40417.5	53
Utah_Chill_Units_25	S1_10129120	1	10129120	16.1295	6.4189e-07	0.16375	21.7614	8.1491e-06	9.02923	0.00325	2	57762	118	3581.15	7	40417.5	53
Utah_Chill_Units_25	S1_10146261	1	10146261	16.1295	6.4189e-07	0.16375	21.7614	8.1491e-06	9.02923	0.00325	2	57762	118	3581.15	7	40417.5	53
Utah_Chill_Units_25	S1_17021708	1	17021708	11.9029	7.3719e-07	0.17835	12.0414	1.7421e-05	9.82485	0.00218	3	41942.4	117	3523.7	8	36653.2	54
Utah_Chill_Units_25	S1_17021778	1	17021778	11.9029	7.3719e-07	0.17835	12.0414	1.7421e-05	9.82485	0.00218	3	41942.4	117	3523.7	8	36653.2	54
Utah_Chill_Units_25	S1_14528090	1	14528090	15.5672	9.9989e-07	0.15923	15.5672	9.9989e-07	NaN	NaN	2	56168.8	118	3608.15	7	39962.3	51
Utah_Chill_Units_25	S1_11398703	1	11398703	11.5259	1.1258e-06	0.17399	12.2265	1.4942e-05	8.55838	0.00413	3	40916.8	117	3549.99	8	36268.6	49
Chill_Portions_25	S1_9890869	1	9890869	15.2678	1.2677e-06	0.16087	23.0552	4.6244e-06	6.42872	0.01254	2	53.2062	118	3.48486	7	35.7524	33
Utah_Chill_Units_25	S1_16993035	1	16993035	15.2535	1.2823e-06	0.15668	20.1293	1.681e-05	9.02093	0.00326	2	55269.4	118	3623.4	7	39705.3	53
Chill_Portions_25	S1_9551095	1	9551095	11.3555	1.3645e-06	0.17646	15.1958	1.3424e-06	3.12696	0.07961	3	38.9092	117	3.42648	8	32.5728	45
Utah_Chill_Units_25	S1_12005820	1	12005820	11.3338	1.3983e-06	0.17174	16.5451	4.6355e-07	0.9306	0.3367	3	40388.4	117	3563.54	8	36070.4	47
Utah_Chill_Units_25	S1_12005841	1	12005841	11.3338	1.3983e-06	0.17174	16.5451	4.6355e-07	0.9306	0.3367	3	40388.4	117	3563.54	8	36070.4	47
Chill_Portions_25	S1_8005589	1	8005589	14.9946	1.5757e-06	0.15857	15.4884	0.00014018	12.9459	0.00046971	2	52.4469	118	3.49773	7	35.5355	50
Utah_Chill_Units_25	S1_9761729	1	9761729	14.9302	1.6588e-06	0.15403	14.9302	1.6588e-06	NaN	NaN	2	54334.5	118	3639.24	7	39438.2	53
Utah_Chill_Units_25	S1_11875380	1	11875380	25.0233	1.9766e-06	0.13252	25.0233	1.9766e-06	NaN	NaN	1	93492	119	3736.2	6	43481.7	52
Utah_Chill_Units_25	S1_11930085	1	11930085	25.0233	1.9766e-06	0.13252	25.0233	1.9766e-06	NaN	NaN	1	93492	119	3736.2	6	43481.7	52
Utah_Chill_Units_25	S1_11931783	1	11931783	25.0233	1.9766e-06	0.13252	25.0233	1.9766e-06	NaN	NaN	1	93492	119	3736.2	6	43481.7	52
Utah_Chill_Units_25	S1_11931959	1	11931959	25.0233	1.9766e-06	0.13252	25.0233	1.9766e-06	NaN	NaN	1	93492	119	3736.2	6	43481.7	52
Utah_Chill_Units_25	S1_11935973	1	11935973	25.0233	1.9766e-06	0.13252	25.0233	1.9766e-06	NaN	NaN	1	93492	119	3736.2	6	43481.7	52
Utah_Chill_Units_25	S1_11941725	1	11941725	25.0233	1.9766e-06	0.13252	25.0233	1.9766e-06	NaN	NaN	1	93492	119	3736.2	6	43481.7	52
Utah_Chill_Units_25	S1_11985316	1	11985316	25.0233	1.9766e-06	0.13252	25.0233	1.9766e-06	NaN	NaN	1	93492	119	3736.2	6	43481.7	52
Utah_Chill_Units_25	S1_12020956	1	12020956	25.0233	1.9766e-06	0.13252	25.0233	1.9766e-06	NaN	NaN	1	93492	119	3736.2	6	43481.7	52
Utah_Chill_Units_25	S1_12151275	1	12151275	25.0233	1.9766e-06	0.13252	25.0233	1.9766e-06	NaN	NaN	1	93492	119	3736.2	6	43481.7	52
Utah_Chill_Units_25	S1_12151296	1	12151296	25.0233	1.9766e-06	0.13252	25.0233	1.9766e-06	NaN	NaN	1	93492	119	3736.2	6	43481.7	52
Chill_Portions_24	S1_11545511	1	11545511	14.7088	1.9799e-06	0.18143	29.646	2.8307e-07	0.01653	0.89791	2	81.5578	118	5.54485	7	34.9684	32
Chill_Portions_25	S1_6838313	1	6838313	10.9535	2.1525e-06	0.17159	12.6386	1.0631e-05	6.4218	0.01259	3	37.8339	117	3.45405	8	32.1695	35
Chill_Portions_25	S1_7913123	1	7913123	14.55	2.2486e-06	0.1548	28.8136	3.9958e-07	0.42543	0.51551	2	51.1994	118	3.51887	7	35.179	41
Utah_Chill_Units_25	S1_15479157	1	15479157	24.6886	2.2818e-06	0.13105	24.6886	2.2818e-06	NaN	NaN	1	92456.3	119	3744.9	6	43309.1	53
Chill_Portions_24	S1_9878376	1	9878376	14.4225	2.4908e-06	0.17859	29.0523	3.6189e-07	0.0297	0.86347	2	80.2825	118	5.56646	7	34.6041	34
Chill_Portions_24	S1_9878382	1	9878382	14.4225	2.4908e-06	0.17859	29.0523	3.6189e-07	0.0297	0.86347	2	80.2825	118	5.56646	7	34.6041	34
Chilling_Hours_24	S1_9878376	1	9878376	14.4019	2.5324e-06	0.17998	28.0966	5.387e-07	0.76318	0.38411	2	20822.3	118	1445.8	7	8683.37	34
Chilling_Hours_24	S1_9878382	1	9878382	14.4019	2.5324e-06	0.17998	28.0966	5.387e-07	0.76318	0.38411	2	20822.3	118	1445.8	7	8683.37	34
Utah_Chill_Units_25	S1_15479031	1	15479031	24.4006	2.5826e-06	0.12978	24.4006	2.5826e-06	NaN	NaN	1	91561.3	119	3752.42	6	43159.9	55
Utah_Chill_Units_25	S1_11930642	1	11930642	24.3828	2.6024e-06	0.1297	24.3828	2.6024e-06	NaN	NaN	1	91506	119	3752.89	6	43150.7	53
Chill_Portions_24	S1_11466196	1	11466196	14.2151	2.9433e-06	0.17652	28.4393	4.6691e-07	0.18548	0.66749	2	79.3519	118	5.58224	7	34.3382	33
Utah_Chill_Units_25	S1_14780459	1	14780459	14.0325	3.4106e-06	0.14655	14.0325	3.4106e-06	NaN	NaN	2	51695.2	118	3683.98	7	38684.1	52
Utah_Chill_Units_25	S1_19180739	1	19180739	14.0325	3.4106e-06	0.14655	14.0325	3.4106e-06	NaN	NaN	2	51695.2	118	3683.98	7	38684.1	52
Chilling_Hours_22	S1_11432310	1	11432310	10.5377	3.4607e-06	0.18641	9.53661	0.00014482	10.9342	0.00125	3	60060.1	117	5699.54	8	37469.8	49
Utah_Chill_Units_25	S1_19865366	1	19865366	13.9933	3.5203e-06	0.14622	19.3509	2.3833e-05	7.56769	0.00688	2	51578.6	118	3685.95	7	38650.8	54
Utah_Chill_Units_25	S1_9761588	1	9761588	10.5002	3.6128e-06	0.16179	15.4243	1.1197e-06	0.72416	0.39652	3	38048	117	3623.55	8	35192.8	54
Utah_Chill_Units_25	S1_11432310	1	11432310	10.4716	3.7335e-06	0.16144	9.92849	0.00010345	10.037	0.00196	3	37966.2	117	3625.65	8	35162.1	49
Utah_Chill_Units_25	S1_11921826	1	11921826	13.9079	3.7721e-06	0.1455	13.9079	3.7721e-06	NaN	NaN	2	51323.8	118	3690.27	7	38578	51
Chill_Portions_25	S1_7913012	1	7913012	10.4523	3.8169e-06	0.1654	15.3852	1.155e-06	0.67207	0.414	3	36.4687	117	3.48906	8	31.6576	41
Chill_Portions_25	S1_7913185	1	7913185	10.4523	3.8169e-06	0.1654	15.3852	1.155e-06	0.67207	0.414	3	36.4687	117	3.48906	8	31.6576	41
Utah_Chill_Units_25	S1_11455918	1	11455918	10.4475	3.8379e-06	0.16115	10.8895	4.5705e-05	8.22929	0.00489	3	37897.5	117	3627.41	8	35136.3	50
Utah_Chill_Units_25	S1_15419484	1	15419484	10.4421	3.8619e-06	0.16109	12.9993	7.905e-06	4.54636	0.03508	3	37882	117	3627.81	8	35130.5	51
Utah_Chill_Units_25	S1_11624709	1	11624709	13.8663	3.9013e-06	0.14514	19.0398	2.7422e-05	7.6317	0.00665	2	51199.5	118	3692.38	7	38542.5	52
Utah_Chill_Units_25	S1_11626291	1	11626291	13.8663	3.9013e-06	0.14514	19.0398	2.7422e-05	7.6317	0.00665	2	51199.5	118	3692.38	7	38542.5	52
Chill_Portions_25	S1_9603145	1	9603145	23.4406	3.911e-06	0.12878	23.4406	3.911e-06	NaN	NaN	1	85.1824	119	3.63398	6	38.1728	41
Utah_Chill_Units_25	S1_14012480	1	14012480	23.4094	3.9643e-06	0.12538	23.4094	3.9643e-06	NaN	NaN	1	88453.2	119	3778.54	6	42641.9	53
Utah_Chill_Units_25	S1_14473974	1	14473974	23.4094	3.9643e-06	0.12538	23.4094	3.9643e-06	NaN	NaN	1	88453.2	119	3778.54	6	42641.9	53
Utah_Chill_Units_25	S1_14474064	1	14474064	23.4094	3.9643e-06	0.12538	23.4094	3.9643e-06	NaN	NaN	1	88453.2	119	3778.54	6	42641.9	53
Utah_Chill_Units_25	S1_14474134	1	14474134	23.4094	3.9643e-06	0.12538	23.4094	3.9643e-06	NaN	NaN	1	88453.2	119	3778.54	6	42641.9	53
Utah_Chill_Units_25	S1_14551246	1	14551246	23.4094	3.9643e-06	0.12538	23.4094	3.9643e-06	NaN	NaN	1	88453.2	119	3778.54	6	42641.9	53
Utah_Chill_Units_25	S1_14782725	1	14782725	23.4094	3.9643e-06	0.12538	23.4094	3.9643e-06	NaN	NaN	1	88453.2	119	3778.54	6	42641.9	53
Utah_Chill_Units_25	S1_15334766	1	15334766	23.4094	3.9643e-06	0.12538	23.4094	3.9643e-06	NaN	NaN	1	88453.2	119	3778.54	6	42641.9	53
Utah_Chill_Units_25	S1_15334771	1	15334771	23.4094	3.9643e-06	0.12538	23.4094	3.9643e-06	NaN	NaN	1	88453.2	119	3778.54	6	42641.9	53
Utah_Chill_Units_25	S1_18662362	1	18662362	23.4094	3.9643e-06	0.12538	23.4094	3.9643e-06	NaN	NaN	1	88453.2	119	3778.54	6	42641.9	53
Utah_Chill_Units_25	S1_19671075	1	19671075	23.4094	3.9643e-06	0.12538	23.4094	3.9643e-06	NaN	NaN	1	88453.2	119	3778.54	6	42641.9	53
Utah_Chill_Units_25	S1_20759845	1	20759845	23.4094	3.9643e-06	0.12538	23.4094	3.9643e-06	NaN	NaN	1	88453.2	119	3778.54	6	42641.9	53
Utah_Chill_Units_25	S1_20790570	1	20790570	23.4094	3.9643e-06	0.12538	23.4094	3.9643e-06	NaN	NaN	1	88453.2	119	3778.54	6	42641.9	53
Chill_Portions_25	S1_7803639	1	7803639	13.8444	3.971e-06	0.14872	27.0812	8.2478e-07	0.68034	0.41113	2	49.1885	118	3.55296	7	34.6045	41
Utah_Chill_Units_25	S1_12151411	1	12151411	13.7375	4.3306e-06	0.14405	13.7375	4.3306e-06	NaN	NaN	2	50813.7	118	3698.92	7	38432.2	50
Chill_Portions_24	S1_11867993	1	11867993	13.697	4.4751e-06	0.1713	27.6079	6.61e-07	0.01468	0.90377	2	77.0047	118	5.62202	7	33.6675	34
Chill_Portions_24	S1_11868011	1	11868011	13.697	4.4751e-06	0.1713	27.6079	6.61e-07	0.01468	0.90377	2	77.0047	118	5.62202	7	33.6675	34
Chill_Portions_24	S1_11930091	1	11930091	13.697	4.4751e-06	0.1713	27.6079	6.61e-07	0.01468	0.90377	2	77.0047	118	5.62202	7	33.6675	34
Chill_Portions_24	S1_11930164	1	11930164	13.697	4.4751e-06	0.1713	27.6079	6.61e-07	0.01468	0.90377	2	77.0047	118	5.62202	7	33.6675	34
Chill_Portions_24	S1_11450968	1	11450968	13.6734	4.5615e-06	0.17106	27.224	7.7664e-07	0.28612	0.59372	2	76.8972	118	5.62384	7	33.6368	33
Chill_Portions_25	S1_9887989	1	9887989	10.2423	4.8599e-06	0.16276	11.986	1.8243e-05	5.78316	0.01775	3	35.8883	117	3.50394	8	31.4399	34
Utah_Chill_Units_25	S1_11995721	1	11995721	13.5496	5.0442e-06	0.14245	13.5496	5.0442e-06	NaN	NaN	2	50248.7	118	3708.49	7	38270.8	48
Utah_Chill_Units_25	S1_11995773	1	11995773	13.5496	5.0442e-06	0.14245	13.5496	5.0442e-06	NaN	NaN	2	50248.7	118	3708.49	7	38270.8	48
Utah_Chill_Units_25	S1_10162329	1	10162329	10.1829	5.2042e-06	0.15792	14.2321	2.9032e-06	1.8737	0.17367	3	37136.3	117	3646.93	8	34850.9	51
Chilling_Hours_25	S1_35452011	1	35452011	10.1535	5.3833e-06	0.1736	0.5209	0.59534	29.1701	3.5313e-07	3	1927.35	117	189.82	8	1387.28	57
Utah_Chill_Units_25	S1_20057896	1	20057896	13.4686	5.3881e-06	0.14176	13.4686	5.3881e-06	NaN	NaN	2	50004	118	3712.64	7	38200.9	52
Utah_Chill_Units_25	S1_17067558	1	17067558	13.4515	5.4636e-06	0.14161	17.2484	6.1998e-05	8.5589	0.00412	2	49952.3	118	3713.52	7	38186.1	52
Chilling_Hours_13	S4_4011034	4	4011034	13.4458	5.489e-06	0.16961	9.70185	0.00231	15.9693	0.00011249	2	23305.5	118	1733.3	7	10039.7	54
Utah_Chill_Units_25	S1_19841721	1	19841721	13.4407	5.5116e-06	0.14152	13.4407	5.5116e-06	NaN	NaN	2	49919.8	118	3714.07	7	38176.8	51
Chilling_Hours_22	S1_10128936	1	10128936	13.4376	5.5255e-06	0.16256	23.9208	3.1765e-06	2.62735	0.10771	2	78564.4	118	5846.59	7	39529.6	53
Chilling_Hours_22	S1_10128958	1	10128958	13.4376	5.5255e-06	0.16256	23.9208	3.1765e-06	2.62735	0.10771	2	78564.4	118	5846.59	7	39529.6	53
Chilling_Hours_22	S1_10128999	1	10128999	13.4376	5.5255e-06	0.16256	23.9208	3.1765e-06	2.62735	0.10771	2	78564.4	118	5846.59	7	39529.6	53
Chilling_Hours_22	S1_10129120	1	10129120	13.4376	5.5255e-06	0.16256	23.9208	3.1765e-06	2.62735	0.10771	2	78564.4	118	5846.59	7	39529.6	53
Chilling_Hours_22	S1_10146261	1	10146261	13.4376	5.5255e-06	0.16256	23.9208	3.1765e-06	2.62735	0.10771	2	78564.4	118	5846.59	7	39529.6	53
Utah_Chill_Units_25	S1_17996317	1	17996317	10.1291	5.5374e-06	0.15725	4.5023	0.01305	19.9376	1.855e-05	3	36980.6	117	3650.92	8	34792.5	52
Chill_Portions_24	S1_11930588	1	11930588	13.4197	5.6069e-06	0.16847	27.0576	8.3301e-07	0.00748	0.93122	2	75.7347	118	5.64355	7	33.3047	35
Chill_Portions_24	S1_11930624	1	11930624	13.4197	5.6069e-06	0.16847	27.0576	8.3301e-07	0.00748	0.93122	2	75.7347	118	5.64355	7	33.3047	35
Chill_Portions_24	S1_11930704	1	11930704	13.4197	5.6069e-06	0.16847	27.0576	8.3301e-07	0.00748	0.93122	2	75.7347	118	5.64355	7	33.3047	35
Utah_Chill_Units_25	S1_22114155	1	22114155	22.5959	5.6504e-06	0.12172	22.5959	5.6504e-06	NaN	NaN	1	85870	119	3800.25	6	42211.4	55
Utah_Chill_Units_25	S1_19801679	1	19801679	10.1108	5.6559e-06	0.15703	13.3881	5.7533e-06	3.08342	0.08171	3	36927.4	117	3652.29	8	34772.6	50
Utah_Chill_Units_25	S1_11399035	1	11399035	13.3896	5.7463e-06	0.14108	18.3546	3.7401e-05	7.43239	0.00738	2	49764.9	118	3716.69	7	38132.6	52
Utah_Chill_Units_25	S1_11671225	1	11671225	10.0935	5.7701e-06	0.15681	10.3814	7.0293e-05	8.24304	0.00486	3	36877.2	117	3653.57	8	34753.7	50
Utah_Chill_Units_25	S1_20547350	1	20547350	10.0511	6.0594e-06	0.15629	5.10007	0.00751	18.4452	3.6296e-05	3	36754.2	117	3656.73	8	34707.6	52
Chilling_Hours_25	S2_2949567	2	2949567	13.3001	6.1812e-06	0.1546	13.3001	6.1812e-06	NaN	NaN	2	2574.57	118	193.575	7	1495.04	46
Utah_Chill_Units_25	S1_12151546	1	12151546	10.0192	6.2871e-06	0.1559	11.1564	3.6501e-05	6.67236	0.01102	3	36661.4	117	3659.11	8	34672.8	50
Chilling_Hours_22	S1_18271324	1	18271324	22.3266	6.3574e-06	0.13844	22.3266	6.3574e-06	NaN	NaN	1	133812	119	5993.4	6	42231.7	55
Chill_Portions_25	S1_9551122	1	9551122	9.99496	6.4661e-06	0.15964	15.1083	1.4392e-06	0.01931	0.88972	3	35.1985	117	3.52163	8	31.1813	45
Chill_Portions_24	S1_9890869	1	9890869	13.2098	6.6543e-06	0.16632	26.5641	1.026e-06	0.06437	0.80016	2	74.7667	118	5.65995	7	33.0281	33
Utah_Chill_Units_25	S1_9879929	1	9879929	13.1906	6.7596e-06	0.13936	13.1906	6.7596e-06	NaN	NaN	2	49160.4	118	3726.94	7	37959.9	52
Utah_Chill_Units_25	S1_16993114	1	16993114	13.189	6.7685e-06	0.13935	16.273	9.7262e-05	9.00963	0.00328	2	49155.5	118	3727.02	7	37958.5	52
Chilling_Hours_24	S1_11867993	1	11867993	13.1829	6.8021e-06	0.16753	25.6606	1.5056e-06	0.75753	0.38587	2	19381.7	118	1470.22	7	8271.79	34
Chilling_Hours_24	S1_11868011	1	11868011	13.1829	6.8021e-06	0.16753	25.6606	1.5056e-06	0.75753	0.38587	2	19381.7	118	1470.22	7	8271.79	34
Chilling_Hours_24	S1_11930091	1	11930091	13.1829	6.8021e-06	0.16753	25.6606	1.5056e-06	0.75753	0.38587	2	19381.7	118	1470.22	7	8271.79	34
Chilling_Hours_24	S1_11930164	1	11930164	13.1829	6.8021e-06	0.16753	25.6606	1.5056e-06	0.75753	0.38587	2	19381.7	118	1470.22	7	8271.79	34
Utah_Chill_Units_25	S1_11432445	1	11432445	9.94843	6.824e-06	0.15502	9.58011	0.0001395	9.33213	0.00279	3	36455	117	3664.4	8	34595.4	47
Utah_Chill_Units_25	S1_11364270	1	11364270	13.144	7.0221e-06	0.13896	17.9592	4.4778e-05	7.36772	0.00764	2	49018.4	118	3729.35	7	37919.3	51
Utah_Chill_Units_25	S1_11398974	1	11398974	13.144	7.0221e-06	0.13896	17.9592	4.4778e-05	7.36772	0.00764	2	49018.4	118	3729.35	7	37919.3	51
Utah_Chill_Units_25	S1_11399013	1	11399013	13.144	7.0221e-06	0.13896	17.9592	4.4778e-05	7.36772	0.00764	2	49018.4	118	3729.35	7	37919.3	51
Utah_Chill_Units_25	S1_11399504	1	11399504	13.144	7.0221e-06	0.13896	17.9592	4.4778e-05	7.36772	0.00764	2	49018.4	118	3729.35	7	37919.3	51
Utah_Chill_Units_25	S1_11435822	1	11435822	13.144	7.0221e-06	0.13896	17.9592	4.4778e-05	7.36772	0.00764	2	49018.4	118	3729.35	7	37919.3	51
Utah_Chill_Units_25	S1_11436040	1	11436040	13.144	7.0221e-06	0.13896	17.9592	4.4778e-05	7.36772	0.00764	2	49018.4	118	3729.35	7	37919.3	51
Utah_Chill_Units_25	S1_11466101	1	11466101	13.144	7.0221e-06	0.13896	17.9592	4.4778e-05	7.36772	0.00764	2	49018.4	118	3729.35	7	37919.3	51
Chill_Portions_25	S1_7914659	1	7914659	9.90542	7.1726e-06	0.15849	14.4973	2.3457e-06	0.77662	0.37998	3	34.947	117	3.52807	8	31.087	39
Chill_Portions_25	S1_7803609	1	7803609	13.0904	7.3364e-06	0.14209	25.2414	1.8005e-06	0.95005	0.3317	2	46.9962	118	3.59011	7	33.9781	40
Utah_Chill_Units_25	S1_14782753	1	14782753	13.0187	7.7802e-06	0.13788	13.0187	7.7802e-06	NaN	NaN	2	48635.7	118	3735.83	7	37810	52
Utah_Chill_Units_25	S1_15418706	1	15418706	13.0187	7.7802e-06	0.13788	13.0187	7.7802e-06	NaN	NaN	2	48635.7	118	3735.83	7	37810	52
Utah_Chill_Units_25	S1_19396306	1	19396306	13.0187	7.7802e-06	0.13788	13.0187	7.7802e-06	NaN	NaN	2	48635.7	118	3735.83	7	37810	52
Utah_Chill_Units_25	S1_20760771	1	20760771	13.0187	7.7802e-06	0.13788	13.0187	7.7802e-06	NaN	NaN	2	48635.7	118	3735.83	7	37810	52
Chilling_Hours_22	S1_17021708	1	17021708	9.78832	8.2163e-06	0.17581	8.40987	0.00038511	11.1049	0.00115	3	56645.8	117	5787.08	8	36189.5	54
Chilling_Hours_22	S1_17021778	1	17021778	9.78832	8.2163e-06	0.17581	8.40987	0.00038511	11.1049	0.00115	3	56645.8	117	5787.08	8	36189.5	54
Utah_Chill_Units_25	S1_9739748	1	9739748	12.9366	8.322e-06	0.13716	25.2536	1.7911e-06	0.68614	0.40915	2	48384.1	118	3740.1	7	37738.1	54
Utah_Chill_Units_25	S1_9748981	1	9748981	12.9366	8.322e-06	0.13716	25.2536	1.7911e-06	0.68614	0.40915	2	48384.1	118	3740.1	7	37738.1	54
Chilling_Hours_24	S1_11545511	1	11545511	12.9225	8.4186e-06	0.16481	25.4754	1.6292e-06	0.48079	0.48943	2	19067.7	118	1475.54	7	8182.06	32
Chilling_Hours_24	S1_11930588	1	11930588	12.9078	8.5208e-06	0.16466	25.0071	1.9904e-06	0.84178	0.36076	2	19049.9	118	1475.84	7	8176.97	35
Chilling_Hours_24	S1_11930624	1	11930624	12.9078	8.5208e-06	0.16466	25.0071	1.9904e-06	0.84178	0.36076	2	19049.9	118	1475.84	7	8176.97	35
Chilling_Hours_24	S1_11930704	1	11930704	12.9078	8.5208e-06	0.16466	25.0071	1.9904e-06	0.84178	0.36076	2	19049.9	118	1475.84	7	8176.97	35
Chill_Portions_25	S1_9878376	1	9878376	12.8898	8.6479e-06	0.14031	19.1453	2.6146e-05	5.85336	0.01707	2	46.4049	118	3.60014	7	33.8092	34
Chill_Portions_25	S1_9878382	1	9878382	12.8898	8.6479e-06	0.14031	19.1453	2.6146e-05	5.85336	0.01707	2	46.4049	118	3.60014	7	33.8092	34
Utah_Chill_Units_25	S1_19199394	1	19199394	12.8891	8.6528e-06	0.13675	12.8891	8.6528e-06	NaN	NaN	2	48238.3	118	3742.57	7	37696.4	48
Utah_Chill_Units_25	S1_17549355	1	17549355	9.72037	8.8913e-06	0.15217	14.3862	2.5646e-06	0.50856	0.47718	3	35786.1	117	3681.55	8	34344.6	53
Utah_Chill_Units_25	S1_19585419	1	19585419	12.8506	8.9304e-06	0.13641	12.8506	8.9304e-06	NaN	NaN	2	48120	118	3744.57	7	37662.6	52
Chilling_Hours_24	S1_9890869	1	9890869	12.8458	8.9658e-06	0.16401	25.1489	1.8732e-06	0.6225	0.4317	2	18974.7	118	1477.11	7	8155.5	33
Chilling_Hours_25	S5_1496746	5	1496746	9.70317	9.071e-06	0.16743	1.50247	0.22681	25.4811	1.6571e-06	3	1858.89	117	191.576	8	1361.61	48
Utah_Chill_Units_25	S1_11399631	1	11399631	12.702	1.0091e-05	0.13512	16.3266	9.4873e-05	8.10286	0.00521	2	47662.1	118	3752.33	7	37531.8	51
Utah_Chill_Units_25	S1_11399784	1	11399784	12.702	1.0091e-05	0.13512	16.3266	9.4873e-05	8.10286	0.00521	2	47662.1	118	3752.33	7	37531.8	51
Utah_Chill_Units_25	S1_11364319	1	11364319	21.2473	1.0225e-05	0.11555	21.2473	1.0225e-05	NaN	NaN	1	81521.4	119	3836.79	6	41486.6	50
Utah_Chill_Units_25	S1_18631243	1	18631243	12.6674	1.0382e-05	0.13481	7.85489	0.00592	16.4595	8.9616e-05	2	47555.2	118	3754.15	7	37501.3	53
Chill_Portions_24	S1_12123755	1	12123755	12.6311	1.0697e-05	0.16032	25.3627	1.7095e-06	0.09279	0.76119	2	72.0689	118	5.70568	7	32.2573	34
Chill_Portions_24	S1_12123775	1	12123775	12.6311	1.0697e-05	0.16032	25.3627	1.7095e-06	0.09279	0.76119	2	72.0689	118	5.70568	7	32.2573	34
Chill_Portions_25	S1_6317753	1	6317753	12.6184	1.0809e-05	0.13787	24.6861	2.2842e-06	0.62795	0.4297	2	45.6002	118	3.61377	7	33.5793	36
Chill_Portions_25	S1_6317827	1	6317827	12.6184	1.0809e-05	0.13787	24.6861	2.2842e-06	0.62795	0.4297	2	45.6002	118	3.61377	7	33.5793	36
Chill_Portions_25	S1_8082935	1	8082935	12.5982	1.0991e-05	0.13769	25.3748	1.7007e-06	0.02877	0.86559	2	45.54	118	3.61479	7	33.5621	40
Chill_Portions_25	S1_8082995	1	8082995	12.5982	1.0991e-05	0.13769	25.3748	1.7007e-06	0.02877	0.86559	2	45.54	118	3.61479	7	33.5621	40
Utah_Chill_Units_22	S1_11432310	1	11432310	9.5328	1.1062e-05	0.17382	8.44166	0.00037454	10.3739	0.00166	3	103375	117	10844.1	8	64431.8	49
Utah_Chill_Units_25	S1_14012500	1	14012500	21.0481	1.1168e-05	0.11463	21.0481	1.1168e-05	NaN	NaN	1	80871.9	119	3842.25	6	41378.4	52
Utah_Chill_Units_25	S1_19750956	1	19750956	21.0481	1.1168e-05	0.11463	21.0481	1.1168e-05	NaN	NaN	1	80871.9	119	3842.25	6	41378.4	52
Utah_Chill_Units_25	S1_20535592	1	20535592	21.0481	1.1168e-05	0.11463	21.0481	1.1168e-05	NaN	NaN	1	80871.9	119	3842.25	6	41378.4	52
Utah_Chill_Units_25	S1_20538548	1	20538548	21.0481	1.1168e-05	0.11463	21.0481	1.1168e-05	NaN	NaN	1	80871.9	119	3842.25	6	41378.4	52
Chill_Portions_25	S1_8183126	1	8183126	12.5667	1.128e-05	0.13741	25.3155	1.7443e-06	0.02529	0.87393	2	45.4462	118	3.61639	7	33.5353	40
Chill_Portions_25	S1_8183279	1	8183279	12.5667	1.128e-05	0.13741	25.3155	1.7443e-06	0.02529	0.87393	2	45.4462	118	3.61639	7	33.5353	40
Chill_Portions_25	S1_8186924	1	8186924	12.5667	1.128e-05	0.13741	25.3155	1.7443e-06	0.02529	0.87393	2	45.4462	118	3.61639	7	33.5353	40
Chill_Portions_25	S1_8187073	1	8187073	12.5667	1.128e-05	0.13741	25.3155	1.7443e-06	0.02529	0.87393	2	45.4462	118	3.61639	7	33.5353	40
Chilling_Hours_22	S1_12005820	1	12005820	9.51402	1.1307e-05	0.17185	13.5363	5.0994e-06	1.38193	0.24216	3	55369.7	117	5819.8	8	35710.9	47
Chilling_Hours_22	S1_12005841	1	12005841	9.51402	1.1307e-05	0.17185	13.5363	5.0994e-06	1.38193	0.24216	3	55369.7	117	5819.8	8	35710.9	47
Utah_Chill_Units_25	S1_17451526	1	17451526	12.5565	1.1375e-05	0.13384	16.1188	0.00010448	8.04056	0.00538	2	47212.1	118	3759.96	7	37403.2	53
Utah_Chill_Units_25	S1_17545300	1	17545300	12.5565	1.1375e-05	0.13384	16.1188	0.00010448	8.04056	0.00538	2	47212.1	118	3759.96	7	37403.2	53
Chilling_Hours_22	S1_11399035	1	11399035	12.5534	1.1405e-05	0.15374	18.9705	2.8293e-05	5.42998	0.02149	2	74301.4	118	5918.84	7	38311.6	52
Utah_Chill_Units_25	S1_9748853	1	9748853	12.5186	1.1736e-05	0.13351	24.7681	2.2052e-06	0.39506	0.53086	2	47094.5	118	3761.95	7	37369.6	55
Chilling_Hours_23	S1_11432310	1	11432310	9.48185	1.174e-05	0.1702	8.07029	0.00051878	10.9447	0.00125	3	9454.43	117	997.108	8	6248.62	49
Utah_Chill_Units_25	S1_11432543	1	11432543	9.46835	1.1926e-05	0.149	9.02489	0.00022535	9.11409	0.00311	3	35039.5	117	3700.69	8	34064.6	49
Utah_Chill_Units_25	S1_12077935	1	12077935	20.8943	1.1956e-05	0.11392	20.8943	1.1956e-05	NaN	NaN	1	80369.3	119	3846.47	6	41294.6	51
Utah_Chill_Units_25	S1_12077959	1	12077959	20.8943	1.1956e-05	0.11392	20.8943	1.1956e-05	NaN	NaN	1	80369.3	119	3846.47	6	41294.6	51
Chill_Portions_24	S1_11960432	1	11960432	9.45838	1.2066e-05	0.17746	14.2824	2.7879e-06	0.04216	0.83768	3	53.1821	117	5.62275	8	30.1512	33
Utah_Chill_Units_25	S1_22289766	1	22289766	12.4718	1.2199e-05	0.13309	12.4718	1.2199e-05	NaN	NaN	2	46949	118	3764.42	7	37328.1	50
Utah_Chill_Units_25	S1_22118830	1	22118830	12.4354	1.2571e-05	0.13277	25.0128	1.9855e-06	0.05641	0.81267	2	46836	118	3766.34	7	37295.8	54
Utah_Chill_Units_25	S1_11930408	1	11930408	9.41406	1.2707e-05	0.14831	11.4227	2.9189e-05	4.68361	0.03248	3	34877.6	117	3704.84	8	34003.9	48
Utah_Chill_Units_25	S1_11930469	1	11930469	9.41406	1.2707e-05	0.14831	11.4227	2.9189e-05	4.68361	0.03248	3	34877.6	117	3704.84	8	34003.9	48
Utah_Chill_Units_25	S1_11930516	1	11930516	9.41406	1.2707e-05	0.14831	11.4227	2.9189e-05	4.68361	0.03248	3	34877.6	117	3704.84	8	34003.9	48
Utah_Chill_Units_25	S1_11398733	1	11398733	9.39791	1.295e-05	0.14811	9.22372	0.00018971	8.56382	0.00412	3	34829.4	117	3706.08	8	33985.8	50
Utah_Chill_Units_22	S1_10128936	1	10128936	12.3899	1.3053e-05	0.15358	23.0667	4.6012e-06	1.59735	0.20877	2	137010	118	11058.2	7	68478.6	53
Utah_Chill_Units_22	S1_10128958	1	10128958	12.3899	1.3053e-05	0.15358	23.0667	4.6012e-06	1.59735	0.20877	2	137010	118	11058.2	7	68478.6	53
Utah_Chill_Units_22	S1_10128999	1	10128999	12.3899	1.3053e-05	0.15358	23.0667	4.6012e-06	1.59735	0.20877	2	137010	118	11058.2	7	68478.6	53
Utah_Chill_Units_22	S1_10129120	1	10129120	12.3899	1.3053e-05	0.15358	23.0667	4.6012e-06	1.59735	0.20877	2	137010	118	11058.2	7	68478.6	53
Utah_Chill_Units_22	S1_10146261	1	10146261	12.3899	1.3053e-05	0.15358	23.0667	4.6012e-06	1.59735	0.20877	2	137010	118	11058.2	7	68478.6	53
Utah_Chill_Units_25	S1_14222883	1	14222883	12.3897	1.3055e-05	0.13237	9.98634	0.002	13.7252	0.00032344	2	46693.7	118	3768.75	7	37255.1	52
Utah_Chill_Units_25	S1_11432200	1	11432200	9.37386	1.3319e-05	0.1478	9.54421	0.00014388	7.91462	0.00575	3	34757.6	117	3707.92	8	33958.9	50
Chill_Portions_25	S1_9880052	1	9880052	9.3481	1.3727e-05	0.1513	10.8221	4.8383e-05	5.56311	0.02	3	33.361	117	3.56874	8	30.4922	32
Utah_Chill_Units_25	S1_17110776	1	17110776	12.324	1.3784e-05	0.13179	14.7614	0.00019722	8.90586	0.00346	2	46488.8	118	3772.22	7	37196.6	53
Utah_Chill_Units_25	S1_17126770	1	17126770	12.324	1.3784e-05	0.13179	14.7614	0.00019722	8.90586	0.00346	2	46488.8	118	3772.22	7	37196.6	53
Chilling_Hours_24	S1_11466196	1	11466196	12.2717	1.4393e-05	0.15794	24.6173	2.3527e-06	0.1102	0.74051	2	18272.7	118	1489.01	7	7954.93	33
Chill_Portions_24	S1_11879495	1	11879495	9.30414	1.4451e-05	0.17512	14.0563	3.3455e-06	0.03071	0.8612	3	52.4819	117	5.6407	8	29.8886	33
Chilling_Hours_13	S4_10942935	4	10942935	20.4185	1.4774e-05	0.13384	20.4185	1.4774e-05	NaN	NaN	1	36780.6	119	1801.34	6	10074.5	55
Utah_Chill_Units_25	S1_9767206	1	9767206	9.28268	1.4819e-05	0.14664	13.1282	7.1132e-06	1.48394	0.22561	3	34484.5	117	3714.92	8	33856.5	52
Utah_Chill_Units_25	S1_12077848	1	12077848	9.27436	1.4964e-05	0.14653	9.62976	0.00013367	7.50229	0.00713	3	34459.5	117	3715.56	8	33847.1	50
Utah_Chill_Units_25	S1_17114196	1	17114196	9.27241	1.4999e-05	0.14651	9.09223	0.00021257	8.48004	0.0043	3	34453.6	117	3715.72	8	33844.9	52
Chilling_Hours_24	S1_11960432	1	11960432	9.25749	1.5263e-05	0.17597	13.6368	4.6991e-06	0.59291	0.44285	3	13572.3	117	1466.09	8	7481.99	33
Utah_Chill_Units_25	S1_12302327	1	12302327	9.24367	1.5512e-05	0.14614	10.8386	4.7713e-05	5.26951	0.02348	3	34367.3	117	3717.93	8	33812.5	52
Chilling_Hours_23	S1_10128936	1	10128936	12.1715	1.5638e-05	0.14882	22.6834	5.4385e-06	1.55407	0.215	2	12400.9	118	1018.84	7	6632.48	53
Chilling_Hours_23	S1_10128958	1	10128958	12.1715	1.5638e-05	0.14882	22.6834	5.4385e-06	1.55407	0.215	2	12400.9	118	1018.84	7	6632.48	53
Chilling_Hours_23	S1_10128999	1	10128999	12.1715	1.5638e-05	0.14882	22.6834	5.4385e-06	1.55407	0.215	2	12400.9	118	1018.84	7	6632.48	53
Chilling_Hours_23	S1_10129120	1	10129120	12.1715	1.5638e-05	0.14882	22.6834	5.4385e-06	1.55407	0.215	2	12400.9	118	1018.84	7	6632.48	53
Chilling_Hours_23	S1_10146261	1	10146261	12.1715	1.5638e-05	0.14882	22.6834	5.4385e-06	1.55407	0.215	2	12400.9	118	1018.84	7	6632.48	53
Chill_Portions_25	S1_9873493	1	9873493	9.23184	1.5729e-05	0.14978	11.1217	3.7582e-05	4.74602	0.03137	3	33.0255	117	3.57734	8	30.3664	32
Chill_Portions_25	S1_9873510	1	9873510	9.23184	1.5729e-05	0.14978	11.1217	3.7582e-05	4.74602	0.03137	3	33.0255	117	3.57734	8	30.3664	32
Utah_Chill_Units_25	S1_17024313	1	17024313	12.1601	1.5787e-05	0.13034	15.2389	0.00015756	8.16399	0.00505	2	45976.4	118	3780.91	7	37050.2	51
Utah_Chill_Units_25	S1_18271318	1	18271318	20.2322	1.6054e-05	0.11083	20.2322	1.6054e-05	NaN	NaN	1	78192.8	119	3864.76	6	40931.8	60
Chilling_Hours_22	S1_9761729	1	9761729	12.131	1.6173e-05	0.14945	12.131	1.6173e-05	NaN	NaN	2	72227.7	118	5953.99	7	37719.1	53
Utah_Chill_Units_25	S1_18000928	1	18000928	9.19385	1.6446e-05	0.1455	6.29241	0.00253	13.6478	0.00033672	3	34217.4	117	3721.77	8	33756.3	48
Utah_Chill_Units_25	S1_15478951	1	15478951	12.1037	1.6543e-05	0.12984	22.2365	6.6134e-06	1.81813	0.18012	2	45799.4	118	3783.9	7	36999.6	55
Utah_Chill_Units_25	S1_15478981	1	15478981	12.1037	1.6543e-05	0.12984	22.2365	6.6134e-06	1.81813	0.18012	2	45799.4	118	3783.9	7	36999.6	55
Utah_Chill_Units_25	S1_9766304	1	9766304	12.0912	1.6717e-05	0.12972	12.0912	1.6717e-05	NaN	NaN	2	45759.9	118	3784.57	7	36988.3	52
Utah_Chill_Units_25	S1_15412423	1	15412423	9.16262	1.706e-05	0.1451	4.30493	0.01568	17.6623	5.1819e-05	3	34123.3	117	3724.19	8	33721	50
Chilling_Hours_22	S1_10162329	1	10162329	9.15806	1.7151e-05	0.16664	13.8433	3.9746e-06	0.01805	0.89337	3	53692.1	117	5862.82	8	35081.8	51
Utah_Chill_Units_22	S1_12005820	1	12005820	9.15659	1.7181e-05	0.16826	13.355	5.9105e-06	0.8041	0.37171	3	100071	117	10928.8	8	63192.8	47
Utah_Chill_Units_22	S1_12005841	1	12005841	9.15659	1.7181e-05	0.16826	13.355	5.9105e-06	0.8041	0.37171	3	100071	117	10928.8	8	63192.8	47
Utah_Chill_Units_25	S1_9916646	1	9916646	12.0524	1.7263e-05	0.12938	22.2559	6.5573e-06	1.71515	0.19286	2	45638.2	118	3786.64	7	36953.5	53
Utah_Chill_Units_25	S1_9916663	1	9916663	12.0524	1.7263e-05	0.12938	22.2559	6.5573e-06	1.71515	0.19286	2	45638.2	118	3786.64	7	36953.5	53
Utah_Chill_Units_25	S1_19343126	1	19343126	12.0202	1.7731e-05	0.12909	12.0202	1.7731e-05	NaN	NaN	2	45536.8	118	3788.36	7	36924.5	53
Chill_Portions_24	S1_11466297	1	11466297	9.107	1.8212e-05	0.17211	13.515	5.1884e-06	0.42316	0.51664	3	51.5804	117	5.66382	8	29.5506	32
Chilling_Hours_22	S1_15479031	1	15479031	19.9258	1.8412e-05	0.12568	19.9258	1.8412e-05	NaN	NaN	1	121487	119	6096.97	6	40177.5	55
Chill_Portions_25	S1_7576446	1	7576446	9.08037	1.8791e-05	0.14779	13.5456	5.0607e-06	0.30863	0.57958	3	32.5859	117	3.58861	8	30.2015	35
Chill_Portions_25	S1_9945949	1	9945949	9.06248	1.919e-05	0.14755	10.0145	9.6114e-05	6.2648	0.0137	3	32.5339	117	3.58995	8	30.182	33
Utah_Chill_Units_25	S1_19849624	1	19849624	11.9157	1.9341e-05	0.12816	19.7635	1.9801e-05	3.63089	0.05915	2	45207.3	118	3793.94	7	36830.4	53
Chilling_Hours_22	S1_11432445	1	11432445	9.03302	1.9867e-05	0.16479	7.86227	0.00062314	10.1546	0.00185	3	53096.8	117	5878.08	8	34858.6	47
Utah_Chill_Units_25	S1_11426712	1	11426712	11.8808	1.9911e-05	0.12784	11.8808	1.9911e-05	NaN	NaN	2	45097.1	118	3795.81	7	36798.9	51
Chilling_Hours_22	S1_11399631	1	11399631	11.8739	2.0025e-05	0.14681	12.4516	0.00059451	10.3209	0.0017	2	70953.5	118	5975.59	7	37355	51
Chilling_Hours_22	S1_11399784	1	11399784	11.8739	2.0025e-05	0.14681	12.4516	0.00059451	10.3209	0.0017	2	70953.5	118	5975.59	7	37355	51
Chill_Portions_25	S1_7718166	1	7718166	11.8691	2.0106e-05	0.13106	23.1816	4.3768e-06	0.62884	0.42937	2	43.3457	118	3.65199	7	32.9351	44
Utah_Chill_Units_25	S1_11425955	1	11425955	11.8637	2.0196e-05	0.12769	15.8517	0.00011831	7.06745	0.00894	2	45043.1	118	3796.72	7	36783.5	50
Utah_Chill_Units_25	S1_11062589	1	11062589	11.8562	2.0323e-05	0.12762	15.6367	0.00013079	7.25383	0.00811	2	45019.3	118	3797.13	7	36776.7	51
Utah_Chill_Units_25	S1_11062645	1	11062645	11.8562	2.0323e-05	0.12762	15.6367	0.00013079	7.25383	0.00811	2	45019.3	118	3797.13	7	36776.7	51
Utah_Chill_Units_25	S1_11062722	1	11062722	11.8562	2.0323e-05	0.12762	15.6367	0.00013079	7.25383	0.00811	2	45019.3	118	3797.13	7	36776.7	51
Chill_Portions_24	S1_12116085	1	12116085	8.98101	2.1121e-05	0.17018	13.5806	4.9186e-06	0.00972	0.92164	3	51.0004	117	5.67869	8	29.3331	32
Utah_Chill_Units_25	S1_17993042	1	17993042	19.6013	2.1295e-05	0.10787	19.6013	2.1295e-05	NaN	NaN	1	76099.3	119	3882.36	6	40582.9	54
Utah_Chill_Units_25	S1_17009436	1	17009436	8.97142	2.1361e-05	0.14264	8.942	0.00024216	7.97338	0.00558	3	33544.4	117	3739.03	8	33503.9	50
Utah_Chill_Units_25	S1_17009576	1	17009576	8.97142	2.1361e-05	0.14264	8.942	0.00024216	7.97338	0.00558	3	33544.4	117	3739.03	8	33503.9	50
Utah_Chill_Units_25	S1_20812707	1	20812707	11.7935	2.1411e-05	0.12706	11.7935	2.1411e-05	NaN	NaN	2	44821.2	118	3800.48	7	36720.1	53
Chill_Portions_24	S1_11460401	1	11460401	11.79	2.1475e-05	0.15142	23.0034	4.7298e-06	0.64516	0.42346	2	68.0692	118	5.77347	7	31.1145	32
Utah_Chill_Units_25	S1_20623680	1	20623680	19.5819	2.1482e-05	0.10777	19.5819	2.1482e-05	NaN	NaN	1	76034.4	119	3882.9	6	40572.1	54
Utah_Chill_Units_22	S1_18271324	1	18271324	19.5721	2.1577e-05	0.12499	19.5721	2.1577e-05	NaN	NaN	1	223004	119	11394	6	71388.9	55
Utah_Chill_Units_25	S1_12354705	1	12354705	11.7591	2.2034e-05	0.12675	19.9499	1.8214e-05	3.19961	0.07622	2	44712.2	118	3802.33	7	36689	51
Chill_Portions_25	S1_7052784	1	7052784	8.9425	2.2101e-05	0.14596	11.3857	3.0107e-05	3.56167	0.06161	3	32.1835	117	3.59893	8	30.0506	48
Utah_Chill_Units_25	S1_8876995	1	8876995	8.93628	2.2264e-05	0.14219	13.3725	5.8268e-06	0.2368	0.62744	3	33437.5	117	3741.77	8	33463.8	57
Chilling_Hours_22	S1_16993035	1	16993035	11.739	2.2408e-05	0.14542	12.4173	0.00060449	10.1101	0.00188	2	70281.1	118	5986.98	7	37162.9	53
Chilling_Hours_21	S4_10942935	4	10942935	19.4758	2.2531e-05	0.12848	19.4758	2.2531e-05	NaN	NaN	1	53010.5	119	2721.86	6	14782.8	55
Chilling_Hours_12	S4_4011034	4	4011034	11.6951	2.3243e-05	0.14985	8.00593	0.00547	14.4776	0.00022633	2	19706.4	118	1685.01	7	9169.5	54
Chilling_Hours_22	S1_11398703	1	11398703	8.88786	2.3572e-05	0.16264	10.0961	8.9641e-05	5.6719	0.01885	3	52401.9	117	5895.9	8	34598	49
Chilling_Hours_22	S1_11875380	1	11875380	19.3255	2.4107e-05	0.12243	19.3255	2.4107e-05	NaN	NaN	1	118338	119	6123.43	6	39652.8	52
Chilling_Hours_22	S1_11930085	1	11930085	19.3255	2.4107e-05	0.12243	19.3255	2.4107e-05	NaN	NaN	1	118338	119	6123.43	6	39652.8	52
Chilling_Hours_22	S1_11931783	1	11931783	19.3255	2.4107e-05	0.12243	19.3255	2.4107e-05	NaN	NaN	1	118338	119	6123.43	6	39652.8	52
Chilling_Hours_22	S1_11931959	1	11931959	19.3255	2.4107e-05	0.12243	19.3255	2.4107e-05	NaN	NaN	1	118338	119	6123.43	6	39652.8	52
Chilling_Hours_22	S1_11935973	1	11935973	19.3255	2.4107e-05	0.12243	19.3255	2.4107e-05	NaN	NaN	1	118338	119	6123.43	6	39652.8	52
Chilling_Hours_22	S1_11941725	1	11941725	19.3255	2.4107e-05	0.12243	19.3255	2.4107e-05	NaN	NaN	1	118338	119	6123.43	6	39652.8	52
Chilling_Hours_22	S1_11985316	1	11985316	19.3255	2.4107e-05	0.12243	19.3255	2.4107e-05	NaN	NaN	1	118338	119	6123.43	6	39652.8	52
Chilling_Hours_22	S1_12020956	1	12020956	19.3255	2.4107e-05	0.12243	19.3255	2.4107e-05	NaN	NaN	1	118338	119	6123.43	6	39652.8	52
Chilling_Hours_22	S1_12151275	1	12151275	19.3255	2.4107e-05	0.12243	19.3255	2.4107e-05	NaN	NaN	1	118338	119	6123.43	6	39652.8	52
Chilling_Hours_22	S1_12151296	1	12151296	19.3255	2.4107e-05	0.12243	19.3255	2.4107e-05	NaN	NaN	1	118338	119	6123.43	6	39652.8	52
Chilling_Hours_24	S1_11879495	1	11879495	8.85962	2.4371e-05	0.16981	12.9852	7.9971e-06	0.67915	0.41156	3	13096.9	117	1478.27	8	7303.74	33
Chill_Portions_23	S1_8671485	1	8671485	8.85695	2.4448e-05	0.16214	11.7281	2.2613e-05	2.76403	0.09908	3	111.492	117	12.5881	8	73.7577	55
Chilling_Hours_24	S1_11450968	1	11450968	11.6343	2.4453e-05	0.15109	23.4103	3.9627e-06	0.04604	0.83047	2	17480	118	1502.45	7	7728.43	33
Utah_Chill_Units_25	S1_14137609	1	14137609	11.6302	2.4537e-05	0.12559	11.6302	2.4537e-05	NaN	NaN	2	44302.7	118	3809.27	7	36572	47
Chilling_Hours_22	S1_11930642	1	11930642	19.2728	2.4686e-05	0.12214	19.2728	2.4686e-05	NaN	NaN	1	118061	119	6125.76	6	39606.5	53
Utah_Chill_Units_25	S1_14039128	1	14039128	11.6105	2.4946e-05	0.12541	21.3612	9.7229e-06	1.72889	0.1911	2	44239.7	118	3810.34	7	36554	53
Utah_Chill_Units_25	S1_15273837	1	15273837	11.6105	2.4946e-05	0.12541	21.3612	9.7229e-06	1.72889	0.1911	2	44239.7	118	3810.34	7	36554	53
Utah_Chill_Units_25	S1_15273852	1	15273852	11.6105	2.4946e-05	0.12541	21.3612	9.7229e-06	1.72889	0.1911	2	44239.7	118	3810.34	7	36554	53
Utah_Chill_Units_25	S1_18759512	1	18759512	11.6105	2.4946e-05	0.12541	21.3612	9.7229e-06	1.72889	0.1911	2	44239.7	118	3810.34	7	36554	53
Utah_Chill_Units_25	S1_20673105	1	20673105	11.6105	2.4946e-05	0.12541	21.3612	9.7229e-06	1.72889	0.1911	2	44239.7	118	3810.34	7	36554	53
Chilling_Hours_12	S1_9878376	1	9878376	11.602	2.5122e-05	0.14885	22.8004	5.1676e-06	0.49954	0.4811	2	19575.3	118	1687.23	7	9132.05	34
Chilling_Hours_12	S1_9878382	1	9878382	11.602	2.5122e-05	0.14885	22.8004	5.1676e-06	0.49954	0.4811	2	19575.3	118	1687.23	7	9132.05	34
Chill_Portions_24	S1_9880052	1	9880052	8.82369	2.5427e-05	0.16775	13.2673	6.349e-06	0.13172	0.71731	3	50.2718	117	5.69737	8	29.0599	32
Chill_Portions_25	S1_8051373	1	8051373	8.79773	2.6218e-05	0.14403	13.28	6.2833e-06	0.04752	0.82782	3	31.7584	117	3.60984	8	29.8912	41
Chilling_Hours_22	S1_14528090	1	14528090	11.5465	2.6317e-05	0.14342	11.5465	2.6317e-05	NaN	NaN	2	69317.1	118	6003.32	7	36887.5	51
Chilling_Hours_12	S1_11545511	1	11545511	11.5418	2.6419e-05	0.14821	22.9487	4.8439e-06	0.27481	0.60111	2	19490.3	118	1688.67	7	9107.78	32
Chilling_Hours_24	S1_12123755	1	12123755	11.5258	2.6776e-05	0.14991	22.8055	5.156e-06	0.36731	0.54564	2	17343.6	118	1504.76	7	7689.45	34
Chilling_Hours_24	S1_12123775	1	12123775	11.5258	2.6776e-05	0.14991	22.8055	5.156e-06	0.36731	0.54564	2	17343.6	118	1504.76	7	7689.45	34
Utah_Chill_Units_25	S1_9677013	1	9677013	11.5166	2.6981e-05	0.12457	11.5166	2.6981e-05	NaN	NaN	2	43940.7	118	3815.41	7	36468.5	52
Utah_Chill_Units_25	S1_19595775	1	19595775	8.77263	2.7008e-05	0.14006	8.68191	0.00030366	7.93374	0.0057	3	32937.6	117	3754.59	8	33276.4	51
Utah_Chill_Units_25	S1_19595805	1	19595805	8.77263	2.7008e-05	0.14006	8.68191	0.00030366	7.93374	0.0057	3	32937.6	117	3754.59	8	33276.4	51
Chilling_Hours_23	S1_12005820	1	12005820	8.76389	2.7288e-05	0.15967	12.9549	8.198e-06	0.49316	0.48391	3	8869.9	117	1012.1	8	6029.42	47
Chilling_Hours_23	S1_12005841	1	12005841	8.76389	2.7288e-05	0.15967	12.9549	8.198e-06	0.49316	0.48391	3	8869.9	117	1012.1	8	6029.42	47
Utah_Chill_Units_25	S1_11995668	1	11995668	11.4997	2.7367e-05	0.12441	11.4997	2.7367e-05	NaN	NaN	2	43886.6	118	3816.33	7	36453.1	52
Chilling_Hours_22	S1_17067558	1	17067558	11.4902	2.7586e-05	0.14284	11.8247	0.00080634	10.2377	0.00177	2	69034.3	118	6008.12	7	36806.7	52
Utah_Chill_Units_22	S1_11399631	1	11399631	11.471	2.8032e-05	0.14404	10.3207	0.00169	11.6938	0.00086176	2	128503	118	11202.4	7	66047.9	51
Utah_Chill_Units_22	S1_11399784	1	11399784	11.471	2.8032e-05	0.14404	10.3207	0.00169	11.6938	0.00086176	2	128503	118	11202.4	7	66047.9	51
Chilling_Hours_23	S1_18271324	1	18271324	18.9548	2.8495e-05	0.11957	18.9548	2.8495e-05	NaN	NaN	1	19926.2	119	1051.25	6	6925.32	55
Chilling_Hours_22	S1_9767206	1	9767206	8.7243	2.8596e-05	0.16019	12.5061	1.1858e-05	1.1325	0.28943	3	51613.9	117	5916.11	8	34302.5	52
Utah_Chill_Units_25	S1_11070503	1	11070503	8.72009	2.8738e-05	0.13938	8.76988	0.00028126	7.63436	0.00665	3	32776.4	117	3758.72	8	33215.9	51
Utah_Chill_Units_25	S1_11070568	1	11070568	8.72009	2.8738e-05	0.13938	8.76988	0.00028126	7.63436	0.00665	3	32776.4	117	3758.72	8	33215.9	51
Chilling_Hours_22	S1_11930408	1	11930408	8.71722	2.8836e-05	0.16009	9.56083	0.00014183	6.18911	0.01426	3	51579.6	117	5916.99	8	34289.7	48
Chilling_Hours_22	S1_11930469	1	11930469	8.71722	2.8836e-05	0.16009	9.56083	0.00014183	6.18911	0.01426	3	51579.6	117	5916.99	8	34289.7	48
Chilling_Hours_22	S1_11930516	1	11930516	8.71722	2.8836e-05	0.16009	9.56083	0.00014183	6.18911	0.01426	3	51579.6	117	5916.99	8	34289.7	48
Utah_Chill_Units_25	S1_11426062	1	11426062	11.4331	2.8936e-05	0.12381	14.348	0.00023977	7.70927	0.00639	2	43673.7	118	3819.93	7	36392.2	50
Chill_Portions_22	S1_11432310	1	11432310	8.70872	2.9128e-05	0.16378	7.7352	0.00069715	9.53656	0.00252	3	272.121	117	31.2469	8	166.088	49
Utah_Chill_Units_25	S1_9739658	1	9739658	11.4217	2.9214e-05	0.12371	22.6243	5.5807e-06	0.34378	0.55877	2	43637.1	118	3820.55	7	36381.8	54
Chilling_Hours_23	S1_9739748	1	9739748	11.409	2.9527e-05	0.14101	22.961	4.818e-06	0.04182	0.83832	2	11749.8	118	1029.88	7	6446.47	54
Chilling_Hours_23	S1_9748981	1	9748981	11.409	2.9527e-05	0.14101	22.961	4.818e-06	0.04182	0.83832	2	11749.8	118	1029.88	7	6446.47	54
Chilling_Hours_23	S1_11399035	1	11399035	11.3954	2.9865e-05	0.14087	17.1448	6.5022e-05	5.06089	0.02633	2	11738.1	118	1030.07	7	6443.12	52
Chill_Portions_25	S1_8185653	1	8185653	11.3952	2.987e-05	0.12667	22.9679	4.8034e-06	0.01295	0.90959	2	41.8952	118	3.67657	7	32.5207	40
Utah_Chill_Units_22	S1_11399035	1	11399035	11.3939	2.9901e-05	0.14323	17.4066	5.7656e-05	4.82218	0.03005	2	127779	118	11214.7	7	65841.1	52
Chill_Portions_25	S1_8564045	1	8564045	8.68524	2.9948e-05	0.14253	13.133	7.0855e-06	0.01011	0.92008	3	31.4262	117	3.61835	8	29.7667	37
Utah_Chill_Units_22	S1_17021708	1	17021708	8.68219	3.0056e-05	0.16113	6.38046	0.00234	12.0867	0.00071353	3	95830.4	117	11037.6	8	61602.6	54
Utah_Chill_Units_22	S1_17021778	1	17021778	8.68219	3.0056e-05	0.16113	6.38046	0.00234	12.0867	0.00071353	3	95830.4	117	11037.6	8	61602.6	54
Utah_Chill_Units_25	S1_8380955	1	8380955	18.8223	3.0254e-05	0.10416	18.8223	3.0254e-05	NaN	NaN	1	73487.9	119	3904.3	6	40147.7	57
Utah_Chill_Units_25	S1_8380993	1	8380993	18.8223	3.0254e-05	0.10416	18.8223	3.0254e-05	NaN	NaN	1	73487.9	119	3904.3	6	40147.7	57
Chill_Portions_25	S1_11545511	1	11545511	11.3438	3.1185e-05	0.12619	18.8898	2.9344e-05	3.41451	0.06713	2	41.7367	118	3.67926	7	32.4754	32
Utah_Chill_Units_25	S1_11461540	1	11461540	8.6327	3.1871e-05	0.13823	8.40397	0.0003871	8.08149	0.00528	3	32507.5	117	3765.62	8	33115.1	52
Utah_Chill_Units_25	S1_17110853	1	17110853	11.3115	3.2042e-05	0.1227	14.1658	0.0002614	7.66384	0.00654	2	43283.8	118	3826.54	7	36280.9	52
Utah_Chill_Units_25	S1_17545042	1	17545042	11.3115	3.2042e-05	0.1227	14.1658	0.0002614	7.66384	0.00654	2	43283.8	118	3826.54	7	36280.9	52
Utah_Chill_Units_25	S1_17545179	1	17545179	11.3115	3.2042e-05	0.1227	14.1658	0.0002614	7.66384	0.00654	2	43283.8	118	3826.54	7	36280.9	52
Utah_Chill_Units_25	S1_17545276	1	17545276	11.3115	3.2042e-05	0.1227	14.1658	0.0002614	7.66384	0.00654	2	43283.8	118	3826.54	7	36280.9	52
Utah_Chill_Units_25	S1_9766349	1	9766349	11.3027	3.2279e-05	0.12262	11.3027	3.2279e-05	NaN	NaN	2	43255.7	118	3827.02	7	36272.8	50
Chill_Portions_25	S1_7046918	1	7046918	11.302	3.2297e-05	0.1258	21.7292	8.2655e-06	0.89416	0.34628	2	41.6077	118	3.68144	7	32.4386	34
Utah_Chill_Units_23	S1_8845799	1	8845799	18.6648	3.249e-05	0.11474	18.6648	3.249e-05	NaN	NaN	1	45372.6	119	2430.92	6	17692.1	59
Utah_Chill_Units_23	S1_8845949	1	8845949	18.6648	3.249e-05	0.11474	18.6648	3.249e-05	NaN	NaN	1	45372.6	119	2430.92	6	17692.1	59
Utah_Chill_Units_23	S1_8845997	1	8845997	18.6648	3.249e-05	0.11474	18.6648	3.249e-05	NaN	NaN	1	45372.6	119	2430.92	6	17692.1	59
Utah_Chill_Units_23	S1_8883530	1	8883530	18.6648	3.249e-05	0.11474	18.6648	3.249e-05	NaN	NaN	1	45372.6	119	2430.92	6	17692.1	59
Chill_Portions_24	S1_9871729	1	9871729	8.60651	3.2875e-05	0.16436	12.797	9.3325e-06	0.36357	0.54769	3	49.2582	117	5.72336	8	28.6797	33
Chilling_Hours_12	S1_9890869	1	9890869	11.2806	3.2883e-05	0.14539	22.1654	6.8229e-06	0.49064	0.48502	2	19120	118	1694.95	7	9001.97	33
Chilling_Hours_22	S1_11432543	1	11432543	8.59889	3.3174e-05	0.1583	7.40335	0.00093553	9.87618	0.00212	3	51006	117	5931.69	8	34074.5	49
Utah_Chill_Units_25	S1_8845799	1	8845799	18.5952	3.3531e-05	0.10308	18.5952	3.3531e-05	NaN	NaN	1	72721.1	119	3910.74	6	40019.9	59
Utah_Chill_Units_25	S1_8845949	1	8845949	18.5952	3.3531e-05	0.10308	18.5952	3.3531e-05	NaN	NaN	1	72721.1	119	3910.74	6	40019.9	59
Utah_Chill_Units_25	S1_8845997	1	8845997	18.5952	3.3531e-05	0.10308	18.5952	3.3531e-05	NaN	NaN	1	72721.1	119	3910.74	6	40019.9	59
Utah_Chill_Units_25	S1_8883530	1	8883530	18.5952	3.3531e-05	0.10308	18.5952	3.3531e-05	NaN	NaN	1	72721.1	119	3910.74	6	40019.9	59
Chilling_Hours_25	S3_22991770	3	22991770	8.5886	3.3581e-05	0.15167	0.39524	0.6744	24.8158	2.201e-06	3	1683.9	117	196.063	8	1295.98	50
Chill_Portions_24	S1_9873493	1	9873493	8.58285	3.381e-05	0.16399	12.8457	8.9668e-06	0.22579	0.63555	3	49.1472	117	5.72621	8	28.6381	32
Chill_Portions_24	S1_9873510	1	9873510	8.58285	3.381e-05	0.16399	12.8457	8.9668e-06	0.22579	0.63555	3	49.1472	117	5.72621	8	28.6381	32
Chilling_Hours_22	S1_22114155	1	22114155	18.5574	3.411e-05	0.11822	18.5574	3.411e-05	NaN	NaN	1	114270	119	6157.62	6	38974.7	55
Chilling_Hours_22	S1_15479157	1	15479157	18.508	3.4884e-05	0.11795	18.508	3.4884e-05	NaN	NaN	1	114006	119	6159.83	6	38930.8	53
Chill_Portions_25	S1_11466196	1	11466196	11.2028	3.5105e-05	0.12487	17.9431	4.5107e-05	4.00873	0.04756	2	41.3007	118	3.68665	7	32.3508	33
Chilling_Hours_22	S1_19841721	1	19841721	11.1953	3.5327e-05	0.13976	11.1953	3.5327e-05	NaN	NaN	2	67545	118	6033.36	7	36381.2	51
Utah_Chill_Units_22	S1_10162329	1	10162329	8.54423	3.5395e-05	0.15903	12.7598	9.6226e-06	0.27086	0.60374	3	94581.3	117	11069.6	8	61134.2	51
Chilling_Hours_22	S1_14012480	1	14012480	18.4713	3.547e-05	0.11774	18.4713	3.547e-05	NaN	NaN	1	113810	119	6161.48	6	38898.1	53
Chilling_Hours_22	S1_14473974	1	14473974	18.4713	3.547e-05	0.11774	18.4713	3.547e-05	NaN	NaN	1	113810	119	6161.48	6	38898.1	53
Chilling_Hours_22	S1_14474064	1	14474064	18.4713	3.547e-05	0.11774	18.4713	3.547e-05	NaN	NaN	1	113810	119	6161.48	6	38898.1	53
Chilling_Hours_22	S1_14474134	1	14474134	18.4713	3.547e-05	0.11774	18.4713	3.547e-05	NaN	NaN	1	113810	119	6161.48	6	38898.1	53
Chilling_Hours_22	S1_14551246	1	14551246	18.4713	3.547e-05	0.11774	18.4713	3.547e-05	NaN	NaN	1	113810	119	6161.48	6	38898.1	53
Chilling_Hours_22	S1_14782725	1	14782725	18.4713	3.547e-05	0.11774	18.4713	3.547e-05	NaN	NaN	1	113810	119	6161.48	6	38898.1	53
Chilling_Hours_22	S1_15334766	1	15334766	18.4713	3.547e-05	0.11774	18.4713	3.547e-05	NaN	NaN	1	113810	119	6161.48	6	38898.1	53
Chilling_Hours_22	S1_15334771	1	15334771	18.4713	3.547e-05	0.11774	18.4713	3.547e-05	NaN	NaN	1	113810	119	6161.48	6	38898.1	53
Chilling_Hours_22	S1_18662362	1	18662362	18.4713	3.547e-05	0.11774	18.4713	3.547e-05	NaN	NaN	1	113810	119	6161.48	6	38898.1	53
Chilling_Hours_22	S1_19671075	1	19671075	18.4713	3.547e-05	0.11774	18.4713	3.547e-05	NaN	NaN	1	113810	119	6161.48	6	38898.1	53
Chilling_Hours_22	S1_20759845	1	20759845	18.4713	3.547e-05	0.11774	18.4713	3.547e-05	NaN	NaN	1	113810	119	6161.48	6	38898.1	53
Chilling_Hours_22	S1_20790570	1	20790570	18.4713	3.547e-05	0.11774	18.4713	3.547e-05	NaN	NaN	1	113810	119	6161.48	6	38898.1	53
Utah_Chill_Units_25	S1_21920211	1	21920211	18.4684	3.5517e-05	0.10247	18.4684	3.5517e-05	NaN	NaN	1	72291.8	119	3914.35	6	39948.3	56
Utah_Chill_Units_25	S1_21988215	1	21988215	18.4684	3.5517e-05	0.10247	18.4684	3.5517e-05	NaN	NaN	1	72291.8	119	3914.35	6	39948.3	56
Chill_Portions_25	S5_7106085	5	7106085	18.4414	3.5954e-05	0.105	18.4414	3.5954e-05	NaN	NaN	1	69.4533	119	3.76616	6	35.5513	32
Chilling_Hours_24	S1_12116085	1	12116085	8.51363	3.6704e-05	0.16436	12.3515	1.3474e-05	0.86602	0.35398	3	12677.1	117	1489.04	8	7146.31	32
Chill_Portions_22	S1_10128936	1	10128936	11.1088	3.7991e-05	0.14216	21.1692	1.0585e-05	1.04115	0.30964	2	354.317	118	31.8951	7	174.425	53
Chill_Portions_22	S1_10128958	1	10128958	11.1088	3.7991e-05	0.14216	21.1692	1.0585e-05	1.04115	0.30964	2	354.317	118	31.8951	7	174.425	53
Chill_Portions_22	S1_10128999	1	10128999	11.1088	3.7991e-05	0.14216	21.1692	1.0585e-05	1.04115	0.30964	2	354.317	118	31.8951	7	174.425	53
Chill_Portions_22	S1_10129120	1	10129120	11.1088	3.7991e-05	0.14216	21.1692	1.0585e-05	1.04115	0.30964	2	354.317	118	31.8951	7	174.425	53
Chill_Portions_22	S1_10146261	1	10146261	11.1088	3.7991e-05	0.14216	21.1692	1.0585e-05	1.04115	0.30964	2	354.317	118	31.8951	7	174.425	53
Utah_Chill_Units_25	S1_19189307	1	19189307	8.47939	3.8227e-05	0.13622	11.7785	2.1682e-05	1.73454	0.19041	3	32033.2	117	3777.78	8	32937.3	51
Utah_Chill_Units_25	S1_19758823	1	19758823	8.47939	3.8227e-05	0.13622	11.7785	2.1682e-05	1.73454	0.19041	3	32033.2	117	3777.78	8	32937.3	51
Chilling_Hours_23	S1_9761729	1	9761729	11.0832	3.8818e-05	0.13762	11.0832	3.8818e-05	NaN	NaN	2	11467.4	118	1034.66	7	6365.78	53
Utah_Chill_Units_25	S1_17126758	1	17126758	11.0756	3.9067e-05	0.12055	12.9233	0.0004734	8.42194	0.00442	2	42524.1	118	3839.42	7	36063.8	52
Chilling_Hours_22	S1_11398733	1	11398733	8.45948	3.9142e-05	0.1562	6.79304	0.00161	10.6781	0.00142	3	50326.5	117	5949.12	8	33819.7	50
Chilling_Hours_22	S1_19865366	1	19865366	11.0707	3.9232e-05	0.13845	16.5555	8.533e-05	5.02574	0.02684	2	66912	118	6044.09	7	36200.3	54
Chilling_Hours_24	S1_9887989	1	9887989	8.44802	3.9679e-05	0.16332	12.18	1.5529e-05	0.98672	0.3226	3	12596.8	117	1491.1	8	7116.19	34
Utah_Chill_Units_25	S1_11995597	1	11995597	11.0529	3.9822e-05	0.12034	11.0529	3.9822e-05	NaN	NaN	2	42450.6	118	3840.66	7	36042.8	50
Utah_Chill_Units_25	S1_11995602	1	11995602	11.0529	3.9822e-05	0.12034	11.0529	3.9822e-05	NaN	NaN	2	42450.6	118	3840.66	7	36042.8	50
Utah_Chill_Units_25	S1_19901174	1	19901174	8.44003	4.0058e-05	0.1357	6.56888	0.00197	11.062	0.00118	3	31911	117	3780.91	8	32891.4	51
Utah_Chill_Units_25	S1_11924378	1	11924378	8.42538	4.0761e-05	0.1355	12.6275	1.0729e-05	0.19366	0.6607	3	31865.5	117	3782.08	8	32874.3	53
Chilling_Hours_12	S1_11466196	1	11466196	11.0121	4.1214e-05	0.14247	22.0955	7.0357e-06	0.09654	0.75657	2	18736.5	118	1701.45	7	8892.41	33
Chilling_Hours_22	S1_9739748	1	9739748	11.0031	4.1528e-05	0.13774	21.8213	7.9368e-06	0.31119	0.57801	2	66567.9	118	6049.92	7	36102	54
Chilling_Hours_22	S1_9748981	1	9748981	11.0031	4.1528e-05	0.13774	21.8213	7.9368e-06	0.31119	0.57801	2	66567.9	118	6049.92	7	36102	54
Chill_Portions_24	S1_9945949	1	9945949	8.40113	4.1954e-05	0.16114	12.6748	1.0319e-05	0.05648	0.81257	3	48.291	117	5.74816	8	28.3171	33
Chilling_Hours_24	S6_17789471	6	17789471	10.9841	4.2201e-05	0.14397	10.9841	4.2201e-05	NaN	NaN	2	16656.3	118	1516.41	7	7493.1	35
Chill_Portions_25	S1_7806185	1	7806185	8.39389	4.2316e-05	0.13859	9.33133	0.00017286	5.76533	0.01792	3	30.5587	117	3.64059	8	29.4413	52
Chilling_Hours_22	S1_17451526	1	17451526	10.9561	4.3208e-05	0.13724	11.252	0.00107	9.82565	0.00217	2	66328	118	6053.99	7	36033.5	53
Chilling_Hours_22	S1_17545300	1	17545300	10.9561	4.3208e-05	0.13724	11.252	0.00107	9.82565	0.00217	2	66328	118	6053.99	7	36033.5	53
Chill_Portions_24	S1_11930430	1	11930430	8.3652	4.3786e-05	0.16057	12.6004	1.0972e-05	0.08935	0.76553	3	48.121	117	5.75252	8	28.2533	32
Chill_Portions_24	S1_9887989	1	9887989	8.3631	4.3895e-05	0.16054	12.6505	1.0528e-05	0.00229	0.96194	3	48.1111	117	5.75277	8	28.2496	34
Utah_Chill_Units_25	S1_12354776	1	12354776	8.35878	4.4122e-05	0.13462	10.6726	5.4905e-05	3.31278	0.0713	3	31658	117	3787.4	8	32796.5	49
Chilling_Hours_22	S1_19801679	1	19801679	8.35858	4.4132e-05	0.15466	12.4972	1.1946e-05	0.24197	0.62371	3	49832.1	117	5961.79	8	33634.3	50
Chilling_Hours_22	S1_9879929	1	9879929	10.9304	4.4155e-05	0.13697	10.9304	4.4155e-05	NaN	NaN	2	66196.7	118	6056.21	7	35996	52
Utah_Chill_Units_25	S1_16564694	1	16564694	10.9287	4.4217e-05	0.1192	13.8923	0.00029769	7.23696	0.00818	2	42048.1	118	3847.49	7	35927.8	52
Utah_Chill_Units_25	S1_17592106	1	17592106	10.9287	4.4217e-05	0.1192	13.8923	0.00029769	7.23696	0.00818	2	42048.1	118	3847.49	7	35927.8	52
Utah_Chill_Units_22	S1_9761729	1	9761729	10.9209	4.4511e-05	0.13821	10.9209	4.4511e-05	NaN	NaN	2	123302	118	11290.5	7	64562.1	53
Chilling_Hours_22	S1_15478951	1	15478951	10.8877	4.5774e-05	0.13652	21.9393	7.5355e-06	0.01732	0.89551	2	65978.6	118	6059.91	7	35933.6	55
Chilling_Hours_22	S1_15478981	1	15478981	10.8877	4.5774e-05	0.13652	21.9393	7.5355e-06	0.01732	0.89551	2	65978.6	118	6059.91	7	35933.6	55
Chilling_Hours_23	S1_9767206	1	9767206	8.32563	4.5898e-05	0.15309	11.991	1.8167e-05	0.99576	0.3204	3	8504.37	117	1021.47	8	5892.35	52
Utah_Chill_Units_25	S1_15419593	1	15419593	8.31857	4.6286e-05	0.13409	9.56374	0.00014148	5.15476	0.02501	3	31532.5	117	3790.62	8	32749.5	49
Utah_Chill_Units_24	S1_7052784	1	7052784	8.31529	4.6467e-05	0.15405	8.1972	0.00046404	7.6303	0.00667	3	16265	117	1956.03	8	10985.6	48
Chill_Portions_23	S1_11399631	1	11399631	10.8689	4.6505e-05	0.13629	7.3372	0.00775	13.6224	0.00033968	2	140.572	118	12.9334	7	76.6756	51
Chill_Portions_23	S1_11399784	1	11399784	10.8689	4.6505e-05	0.13629	7.3372	0.00775	13.6224	0.00033968	2	140.572	118	12.9334	7	76.6756	51
Chill_Portions_25	S1_8820165	1	8820165	10.8554	4.7038e-05	0.1216	21.7741	8.1035e-06	0.10122	0.75094	2	40.2192	118	3.70498	7	32.0418	40
Chilling_Hours_22	S1_11455918	1	11455918	8.30046	4.7295e-05	0.15377	9.33267	0.00017266	5.52092	0.02047	3	49546.5	117	5969.12	8	33527.2	50
Chilling_Hours_24	S1_9880052	1	9880052	8.29873	4.7393e-05	0.16094	12.2946	1.4123e-05	0.42653	0.51498	3	12413.3	117	1495.8	8	7047.36	32
Chilling_Hours_23	S1_10162329	1	10162329	8.29333	4.7698e-05	0.1526	12.3299	1.3717e-05	0.35506	0.55241	3	8477.17	117	1022.17	8	5882.14	51
Chill_Portions_25	S1_5519862	1	5519862	10.8164	4.8614e-05	0.12123	21.8052	7.9934e-06	0.00925	0.92355	2	40.0971	118	3.70705	7	32.007	34
Chilling_Hours_23	S1_8822659	1	8822659	10.812	4.8796e-05	0.13478	21.1278	1.0781e-05	0.57223	0.45088	2	11230.3	118	1038.68	7	6298.02	57
Utah_Chill_Units_23	S1_9235766	1	9235766	17.7666	4.8895e-05	0.10994	17.7666	4.8895e-05	NaN	NaN	1	43472.7	119	2446.88	6	17375.4	57
Chill_Portions_25	S1_8835297	1	8835297	10.8064	4.903e-05	0.12114	21.6586	8.5267e-06	0.1152	0.7349	2	40.0655	118	3.70758	7	31.9979	40
Chill_Portions_25	S1_8432076	1	8432076	10.7918	4.9638e-05	0.121	21.7364	8.2393e-06	0.02521	0.87411	2	40.0198	118	3.70836	7	31.9849	40
Chill_Portions_25	S1_8432133	1	8432133	10.7918	4.9638e-05	0.121	21.7364	8.2393e-06	0.02521	0.87411	2	40.0198	118	3.70836	7	31.9849	40
Chilling_Hours_22	S1_11364270	1	11364270	10.77	5.0559e-05	0.13527	16.0136	0.00010972	4.98961	0.02738	2	65375.5	118	6070.13	7	35761.3	51
Chilling_Hours_22	S1_11398974	1	11398974	10.77	5.0559e-05	0.13527	16.0136	0.00010972	4.98961	0.02738	2	65375.5	118	6070.13	7	35761.3	51
Chilling_Hours_22	S1_11399013	1	11399013	10.77	5.0559e-05	0.13527	16.0136	0.00010972	4.98961	0.02738	2	65375.5	118	6070.13	7	35761.3	51
Chilling_Hours_22	S1_11399504	1	11399504	10.77	5.0559e-05	0.13527	16.0136	0.00010972	4.98961	0.02738	2	65375.5	118	6070.13	7	35761.3	51
Chilling_Hours_22	S1_11435822	1	11435822	10.77	5.0559e-05	0.13527	16.0136	0.00010972	4.98961	0.02738	2	65375.5	118	6070.13	7	35761.3	51
Chilling_Hours_22	S1_11436040	1	11436040	10.77	5.0559e-05	0.13527	16.0136	0.00010972	4.98961	0.02738	2	65375.5	118	6070.13	7	35761.3	51
Chilling_Hours_22	S1_11466101	1	11466101	10.77	5.0559e-05	0.13527	16.0136	0.00010972	4.98961	0.02738	2	65375.5	118	6070.13	7	35761.3	51
Chilling_Hours_23	S1_8845799	1	8845799	17.6848	5.0758e-05	0.11259	17.6848	5.0758e-05	NaN	NaN	1	18763.9	119	1061.02	6	6731.59	59
Chilling_Hours_23	S1_8845949	1	8845949	17.6848	5.0758e-05	0.11259	17.6848	5.0758e-05	NaN	NaN	1	18763.9	119	1061.02	6	6731.59	59
Chilling_Hours_23	S1_8845997	1	8845997	17.6848	5.0758e-05	0.11259	17.6848	5.0758e-05	NaN	NaN	1	18763.9	119	1061.02	6	6731.59	59
Chilling_Hours_23	S1_8883530	1	8883530	17.6848	5.0758e-05	0.11259	17.6848	5.0758e-05	NaN	NaN	1	18763.9	119	1061.02	6	6731.59	59
Utah_Chill_Units_25	S1_16565143	1	16565143	8.24094	5.0772e-05	0.13305	9.6292	0.00013373	4.83804	0.0298	3	31289.6	117	3796.84	8	32658.4	51
Chill_Portions_25	S1_18631275	1	18631275	10.7579	5.1083e-05	0.12068	4.07087	0.04588	16.9009	7.3097e-05	2	39.9134	118	3.71016	7	31.9545	51
Chilling_Hours_22	S1_14780459	1	14780459	10.7348	5.2087e-05	0.13489	10.7348	5.2087e-05	NaN	NaN	2	65194.8	118	6073.19	7	35709.7	52
Chilling_Hours_22	S1_19180739	1	19180739	10.7348	5.2087e-05	0.13489	10.7348	5.2087e-05	NaN	NaN	2	65194.8	118	6073.19	7	35709.7	52
Utah_Chill_Units_25	S1_16434031	1	16434031	10.7211	5.2696e-05	0.11728	12.6861	0.00053079	8.00894	0.00547	2	41372.1	118	3858.94	7	35734.6	52
Utah_Chill_Units_25	S1_16727519	1	16727519	10.7211	5.2696e-05	0.11728	12.6861	0.00053079	8.00894	0.00547	2	41372.1	118	3858.94	7	35734.6	52
Utah_Chill_Units_25	S1_17600446	1	17600446	10.7211	5.2696e-05	0.11728	12.6861	0.00053079	8.00894	0.00547	2	41372.1	118	3858.94	7	35734.6	52
Chilling_Hours_22	S1_19343126	1	19343126	10.7198	5.2752e-05	0.13473	10.7198	5.2752e-05	NaN	NaN	2	65117.7	118	6074.5	7	35687.7	53
Utah_Chill_Units_22	S1_17067558	1	17067558	10.7164	5.2906e-05	0.13602	9.27723	0.00286	11.3488	0.00102	2	121349	118	11323.6	7	64003.9	52
Chill_Portions_25	S1_6164160	1	6164160	10.7129	5.3063e-05	0.12025	20.8397	1.225e-05	0.64778	0.42253	2	39.7722	118	3.71255	7	31.9141	34
Chill_Portions_25	S1_6176942	1	6176942	10.7129	5.3063e-05	0.12025	20.8397	1.225e-05	0.64778	0.42253	2	39.7722	118	3.71255	7	31.9141	34
Chilling_Hours_22	S1_9916646	1	9916646	10.7033	5.3495e-05	0.13456	21.5526	8.9346e-06	0.02974	0.86337	2	65032.7	118	6075.94	7	35663.4	53
Chilling_Hours_22	S1_9916663	1	9916663	10.7033	5.3495e-05	0.13456	21.5526	8.9346e-06	0.02974	0.86337	2	65032.7	118	6075.94	7	35663.4	53
Chill_Portions_25	S1_8221704	1	8221704	8.19306	5.3757e-05	0.13585	12.3862	1.3092e-05	0.01378	0.90676	3	29.9546	117	3.65609	8	29.2148	34
Chill_Portions_25	S1_8221552	1	8221552	8.18964	5.3977e-05	0.13581	12.355	1.3434e-05	0.05644	0.81264	3	29.9442	117	3.65635	8	29.2109	30
Chill_Portions_25	S1_8083759	1	8083759	8.17897	5.4668e-05	0.13566	12.1346	1.6125e-05	0.3926	0.53216	3	29.912	117	3.65718	8	29.1988	41
Utah_Chill_Units_25	S1_11426565	1	11426565	10.6661	5.521e-05	0.11677	10.6661	5.521e-05	NaN	NaN	2	41192.2	118	3861.99	7	35683.2	50
Utah_Chill_Units_25	S1_11426650	1	11426650	10.6661	5.521e-05	0.11677	10.6661	5.521e-05	NaN	NaN	2	41192.2	118	3861.99	7	35683.2	50
Chilling_Hours_22	S1_12354776	1	12354776	8.16977	5.5272e-05	0.15177	11.9249	1.9193e-05	0.71676	0.39894	3	48901.4	117	5985.66	8	33285.3	49
Chilling_Hours_13	S1_8671485	1	8671485	8.16814	5.538e-05	0.15826	8.70041	0.0002988	6.31919	0.0133	3	14496.7	117	1774.79	8	8394.58	55
Chill_Portions_25	S1_5397380	1	5397380	10.6357	5.6647e-05	0.11952	21.3489	9.7755e-06	0.08637	0.76936	2	39.5294	118	3.71667	7	31.8448	34
Utah_Chill_Units_24	S3_20553765	3	20553765	17.3979	5.7886e-05	0.11181	17.3979	5.7886e-05	NaN	NaN	1	35415.1	119	2035.59	6	12417.5	52
Chilling_Hours_22	S1_8822659	1	8822659	10.6091	5.7939e-05	0.13356	20.5374	1.4012e-05	0.72778	0.39533	2	64547.5	118	6084.16	7	35524.8	57
Utah_Chill_Units_25	S1_20812680	1	20812680	10.6082	5.7985e-05	0.11624	10.6082	5.7985e-05	NaN	NaN	2	41002.7	118	3865.2	7	35629.1	52
Chilling_Hours_24	S1_9945949	1	9945949	8.12178	5.8534e-05	0.1581	11.9751	1.8408e-05	0.51374	0.47495	3	12194.2	117	1501.42	8	6965.21	33
Chilling_Hours_24	S1_9873493	1	9873493	8.11826	5.878e-05	0.15804	12.1038	1.6542e-05	0.29227	0.58979	3	12189.8	117	1501.53	8	6963.57	32
Chilling_Hours_24	S1_9873510	1	9873510	8.11826	5.878e-05	0.15804	12.1038	1.6542e-05	0.29227	0.58979	3	12189.8	117	1501.53	8	6963.57	32
Chilling_Hours_22	S1_12354645	1	12354645	8.11624	5.8922e-05	0.15095	12.0238	1.7678e-05	0.41936	0.51853	3	48636.2	117	5992.46	8	33185.9	49
Utah_Chill_Units_22	S1_16993035	1	16993035	10.5757	5.9602e-05	0.13451	9.3435	0.00276	11.0211	0.0012	2	119998	118	11346.5	7	63618	53
Chilling_Hours_22	S1_22289766	1	22289766	10.5735	5.9712e-05	0.13318	10.5735	5.9712e-05	NaN	NaN	2	64364.1	118	6087.27	7	35472.3	50
Utah_Chill_Units_25	S1_17067510	1	17067510	10.5714	5.9822e-05	0.1159	13.0856	0.00043786	7.358	0.00768	2	40882.2	118	3867.25	7	35594.7	50
Chill_Portions_25	S1_17731888	1	17731888	17.2651	6.1524e-05	0.09915	17.2651	6.1524e-05	NaN	NaN	1	65.5844	119	3.79867	6	34.9065	41
Chilling_Hours_22	S1_11458390	1	11458390	8.07894	6.1609e-05	0.15038	8.97481	0.00023536	5.58913	0.01972	3	48451.1	117	5997.21	8	33116.4	52
Chill_Portions_22	S1_12005820	1	12005820	8.07665	6.1778e-05	0.15393	11.6232	2.4682e-05	0.98631	0.32269	3	255.759	117	31.6665	8	159.953	47
Chill_Portions_22	S1_12005841	1	12005841	8.07665	6.1778e-05	0.15393	11.6232	2.4682e-05	0.98631	0.32269	3	255.759	117	31.6665	8	159.953	47
Chilling_Hours_24	S7_773025	7	773025	8.07453	6.1935e-05	0.15734	11.8899	1.9761e-05	0.53711	0.4651	3	12135.4	117	1502.93	8	6943.17	44
Chilling_Hours_24	S7_773089	7	773089	8.07453	6.1935e-05	0.15734	11.8899	1.9761e-05	0.53711	0.4651	3	12135.4	117	1502.93	8	6943.17	44
Chill_Portions_25	S1_7806209	1	7806209	8.07175	6.2141e-05	0.13419	10.2208	8.0596e-05	3.36413	0.06917	3	29.5871	117	3.66551	8	29.077	53
Utah_Chill_Units_22	S1_9739748	1	9739748	10.5169	6.265e-05	0.13388	21.0652	1.1083e-05	0.12377	0.72561	2	119432	118	11356.1	7	63456.2	54
Utah_Chill_Units_22	S1_9748981	1	9748981	10.5169	6.265e-05	0.13388	21.0652	1.1083e-05	0.12377	0.72561	2	119432	118	11356.1	7	63456.2	54
Utah_Chill_Units_25	S1_18000871	1	18000871	8.06124	6.2927e-05	0.13065	5.73038	0.00422	11.6852	0.00086763	3	30724.2	117	3811.34	8	32446.3	47
Utah_Chill_Units_25	S8_15318071	8	15318071	10.4985	6.3638e-05	0.11522	20.2264	1.6096e-05	0.80389	0.37176	2	40642.9	118	3871.3	7	35526.3	35
Chill_Portions_22	S1_18271324	1	18271324	17.1796	6.399e-05	0.11319	17.1796	6.399e-05	NaN	NaN	1	564.192	119	32.8409	6	179.423	55
Chill_Portions_25	S1_11460401	1	11460401	10.4846	6.4396e-05	0.11808	18.0338	4.328e-05	2.68062	0.10424	2	39.0524	118	3.72475	7	31.7085	32
Utah_Chill_Units_22	S1_11398733	1	11398733	8.03887	6.4634e-05	0.15123	5.54618	0.00499	11.991	0.00074749	3	89943.1	117	11188.5	8	59394.9	50
Chill_Portions_23	S4_10942935	4	10942935	17.1304	6.5454e-05	0.11025	17.1304	6.5454e-05	NaN	NaN	1	227.425	119	13.2761	6	80.5017	55
Utah_Chill_Units_25	S1_14897370	1	14897370	8.02261	6.5904e-05	0.13013	10.3261	7.3682e-05	3.05584	0.08307	3	30602.1	117	3814.47	8	32400.6	53
Chill_Portions_23	S1_11432310	1	11432310	8.02144	6.5996e-05	0.14946	6.81203	0.00159	9.46314	0.00261	3	102.769	117	12.8118	8	70.4865	49
Utah_Chill_Units_25	S1_15481723	1	15481723	8.02028	6.6088e-05	0.1301	2.82633	0.06325	17.6124	5.3012e-05	3	30594.7	117	3814.66	8	32397.8	47
Chill_Portions_25	S1_6115062	1	6115062	8.01784	6.6282e-05	0.13344	11.932	1.908e-05	0.3258	0.56923	3	29.4232	117	3.66971	8	29.0155	33
Chill_Portions_25	S1_6100644	1	6100644	10.45	6.6312e-05	0.11775	20.5498	1.3935e-05	0.44593	0.50558	2	38.9432	118	3.72661	7	31.6773	34
Utah_Chill_Units_25	S1_12302375	1	12302375	8.01628	6.6405e-05	0.13004	8.48904	0.00035934	6.30717	0.01339	3	30582	117	3814.99	8	32393	53
Chilling_Hours_22	S1_11364319	1	11364319	17.0903	6.6672e-05	0.11005	17.0903	6.6672e-05	NaN	NaN	1	106370	119	6224	6	37658.1	50
Chill_Portions_23	S1_10128936	1	10128936	10.4238	6.7806e-05	0.13154	19.3825	2.3497e-05	1.39999	0.2391	2	135.68	118	13.0163	7	75.2777	53
Chill_Portions_23	S1_10128958	1	10128958	10.4238	6.7806e-05	0.13154	19.3825	2.3497e-05	1.39999	0.2391	2	135.68	118	13.0163	7	75.2777	53
Chill_Portions_23	S1_10128999	1	10128999	10.4238	6.7806e-05	0.13154	19.3825	2.3497e-05	1.39999	0.2391	2	135.68	118	13.0163	7	75.2777	53
Chill_Portions_23	S1_10129120	1	10129120	10.4238	6.7806e-05	0.13154	19.3825	2.3497e-05	1.39999	0.2391	2	135.68	118	13.0163	7	75.2777	53
Chill_Portions_23	S1_10146261	1	10146261	10.4238	6.7806e-05	0.13154	19.3825	2.3497e-05	1.39999	0.2391	2	135.68	118	13.0163	7	75.2777	53
Chilling_Hours_23	S1_9916646	1	9916646	10.4224	6.7887e-05	0.13065	20.5756	1.3776e-05	0.37694	0.54043	2	10886.3	118	1044.51	7	6199.76	53
Chilling_Hours_23	S1_9916663	1	9916663	10.4224	6.7887e-05	0.13065	20.5756	1.3776e-05	0.37694	0.54043	2	10886.3	118	1044.51	7	6199.76	53
Chilling_Hours_22	S1_11921826	1	11921826	10.4118	6.8499e-05	0.13144	10.4118	6.8499e-05	NaN	NaN	2	63527.4	118	6101.45	7	35233.3	51
Chilling_Hours_22	S1_21920211	1	21920211	17.027	6.8644e-05	0.10969	17.027	6.8644e-05	NaN	NaN	1	106025	119	6226.9	6	37600.6	56
Chilling_Hours_22	S1_21988215	1	21988215	17.027	6.8644e-05	0.10969	17.027	6.8644e-05	NaN	NaN	1	106025	119	6226.9	6	37600.6	56
Utah_Chill_Units_25	S1_18000796	1	18000796	7.98549	6.8899e-05	0.12963	4.83173	0.00962	13.2868	0.00040008	3	30484.5	117	3817.49	8	32356.5	48
Chill_Portions_25	S1_4971576	1	4971576	17.0127	6.9099e-05	0.09788	17.0127	6.9099e-05	NaN	NaN	1	64.7453	119	3.80572	6	34.7666	54
Utah_Chill_Units_22	S1_9767206	1	9767206	7.97873	6.946e-05	0.15029	11.5078	2.7182e-05	0.93357	0.33593	3	89384.6	117	11202.9	8	59185.4	52
Chill_Portions_23	S1_8845799	1	8845799	16.9936	6.9707e-05	0.10948	16.9936	6.9707e-05	NaN	NaN	1	225.836	119	13.2895	6	80.2369	59
Chill_Portions_23	S1_8845949	1	8845949	16.9936	6.9707e-05	0.10948	16.9936	6.9707e-05	NaN	NaN	1	225.836	119	13.2895	6	80.2369	59
Chill_Portions_23	S1_8845997	1	8845997	16.9936	6.9707e-05	0.10948	16.9936	6.9707e-05	NaN	NaN	1	225.836	119	13.2895	6	80.2369	59
Chill_Portions_23	S1_8883530	1	8883530	16.9936	6.9707e-05	0.10948	16.9936	6.9707e-05	NaN	NaN	1	225.836	119	13.2895	6	80.2369	59
Chill_Portions_25	S1_6758947	1	6758947	7.97535	6.9741e-05	0.13286	11.6203	2.4741e-05	0.73718	0.39232	3	29.2937	117	3.67303	8	28.967	28
Utah_Chill_Units_23	S1_9739748	1	9739748	10.3905	6.9753e-05	0.12672	20.9128	1.1858e-05	0.0374	0.84698	2	25055.3	118	2411.36	7	15841.5	54
Utah_Chill_Units_23	S1_9748981	1	9748981	10.3905	6.9753e-05	0.12672	20.9128	1.1858e-05	0.0374	0.84698	2	25055.3	118	2411.36	7	15841.5	54
Chilling_Hours_23	S1_9235766	1	9235766	16.9854	6.9972e-05	0.1087	16.9854	6.9972e-05	NaN	NaN	1	18114.5	119	1066.47	6	6623.35	57
Chill_Portions_25	S1_5935988	1	5935988	10.3783	7.0483e-05	0.11706	20.848	1.2204e-05	0.07124	0.79001	2	38.7157	118	3.73046	7	31.6123	34
Utah_Chill_Units_25	S1_21961571	1	21961571	10.3674	7.1134e-05	0.11399	10.3674	7.1134e-05	NaN	NaN	2	40211.4	118	3878.62	7	35403	55
Utah_Chill_Units_25	S1_22093371	1	22093371	10.3674	7.1134e-05	0.11399	10.3674	7.1134e-05	NaN	NaN	2	40211.4	118	3878.62	7	35403	55
Chill_Portions_25	S1_11930588	1	11930588	10.3651	7.1279e-05	0.11693	16.3942	9.1947e-05	3.93201	0.0497	2	38.6738	118	3.73117	7	31.6003	35
Chill_Portions_25	S1_11930624	1	11930624	10.3651	7.1279e-05	0.11693	16.3942	9.1947e-05	3.93201	0.0497	2	38.6738	118	3.73117	7	31.6003	35
Chill_Portions_25	S1_11930704	1	11930704	10.3651	7.1279e-05	0.11693	16.3942	9.1947e-05	3.93201	0.0497	2	38.6738	118	3.73117	7	31.6003	35
Chilling_Hours_22	S1_12302327	1	12302327	7.95685	7.1304e-05	0.14849	11.5807	2.5574e-05	0.75687	0.38609	3	47842.9	117	6012.8	8	32888.4	52
Utah_Chill_Units_25	S1_12445227	1	12445227	10.3588	7.1662e-05	0.11391	10.3588	7.1662e-05	NaN	NaN	2	40182.7	118	3879.1	7	35394.8	60
Utah_Chill_Units_25	S1_16716059	1	16716059	7.94989	7.1902e-05	0.12915	7.85209	0.00062876	7.30621	0.0079	3	30371.6	117	3820.38	8	32314.1	52
Utah_Chill_Units_25	S1_16716131	1	16716131	7.94989	7.1902e-05	0.12915	7.85209	0.00062876	7.30621	0.0079	3	30371.6	117	3820.38	8	32314.1	52
Chill_Portions_25	S1_6052016	1	6052016	10.3542	7.1944e-05	0.11683	20.6666	1.3229e-05	0.18351	0.66915	2	38.6392	118	3.73176	7	31.5904	33
Chilling_Hours_22	S1_11624709	1	11624709	10.354	7.1951e-05	0.13082	15.2877	0.00015399	4.91718	0.02851	2	63227.3	118	6106.54	7	35147.6	52
Chilling_Hours_22	S1_11626291	1	11626291	10.354	7.1951e-05	0.13082	15.2877	0.00015399	4.91718	0.02851	2	63227.3	118	6106.54	7	35147.6	52
Chilling_Hours_22	S1_15419484	1	15419484	7.94705	7.2147e-05	0.14834	10.3584	7.1685e-05	2.80711	0.09652	3	47794	117	6014.05	8	32870	51
Chilling_Hours_22	S1_17996317	1	17996317	7.94605	7.2233e-05	0.14832	10.0013	9.7209e-05	3.42464	0.06675	3	47789	117	6014.18	8	32868.2	52
Chilling_Hours_12	S1_11450968	1	11450968	10.3466	7.2409e-05	0.13515	20.8314	1.2295e-05	0.03131	0.85986	2	17773.1	118	1717.78	7	8617.14	33
Chill_Portions_25	S1_9871729	1	9871729	7.94366	7.2441e-05	0.13242	9.0563	0.0002193	5.0905	0.02591	3	29.197	117	3.67551	8	28.9307	33
Chill_Portions_25	S1_11867993	1	11867993	10.3412	7.274e-05	0.1167	16.2608	9.7813e-05	4.01026	0.04752	2	38.5981	118	3.73245	7	31.5787	34
Chill_Portions_25	S1_11868011	1	11868011	10.3412	7.274e-05	0.1167	16.2608	9.7813e-05	4.01026	0.04752	2	38.5981	118	3.73245	7	31.5787	34
Chill_Portions_25	S1_11930091	1	11930091	10.3412	7.274e-05	0.1167	16.2608	9.7813e-05	4.01026	0.04752	2	38.5981	118	3.73245	7	31.5787	34
Chill_Portions_25	S1_11930164	1	11930164	10.3412	7.274e-05	0.1167	16.2608	9.7813e-05	4.01026	0.04752	2	38.5981	118	3.73245	7	31.5787	34
Chill_Portions_24	S1_9134220	1	9134220	10.3374	7.2974e-05	0.13555	20.7159	1.2942e-05	0.11338	0.73693	2	60.9332	118	5.89442	7	29.0757	34
Chill_Portions_24	S1_8860746	1	8860746	10.3339	7.3194e-05	0.13551	20.8353	1.2274e-05	0.00647	0.93604	2	60.9154	118	5.89472	7	29.0706	33
Utah_Chill_Units_25	S8_15321667	8	15321667	10.3236	7.3839e-05	0.11358	19.7413	1.9999e-05	0.9193	0.33962	2	40066.6	118	3881.07	7	35361.6	36
Chill_Portions_23	S1_9739748	1	9739748	10.322	7.3937e-05	0.13045	20.6893	1.3096e-05	0.10955	0.74124	2	134.552	118	13.0354	7	74.9556	54
Chill_Portions_23	S1_9748981	1	9748981	10.322	7.3937e-05	0.13045	20.6893	1.3096e-05	0.10955	0.74124	2	134.552	118	13.0354	7	74.9556	54
Utah_Chill_Units_25	S1_8798164	1	8798164	7.92081	7.4452e-05	0.12876	10.1703	8.414e-05	3.0657	0.08258	3	30279.3	117	3822.75	8	32279.5	36
Utah_Chill_Units_25	S1_16997923	1	16997923	7.91837	7.467e-05	0.12872	7.93167	0.00058614	7.07506	0.00891	3	30271.5	117	3822.95	8	32276.6	50
Chill_Portions_25	S1_7095773	1	7095773	10.3088	7.4774e-05	0.11639	19.8093	1.9399e-05	0.83572	0.36249	2	38.4952	118	3.7342	7	31.5493	33
Chilling_Hours_23	S1_11399631	1	11399631	10.3062	7.4941e-05	0.12941	10.2054	0.00179	9.66399	0.00236	2	10783	118	1046.26	7	6170.23	51
Chilling_Hours_23	S1_11399784	1	11399784	10.3062	7.4941e-05	0.12941	10.2054	0.00179	9.66399	0.00236	2	10783	118	1046.26	7	6170.23	51
Utah_Chill_Units_25	S1_11640813	1	11640813	10.2989	7.5409e-05	0.11335	12.5353	0.00057091	7.38942	0.00755	2	39984.9	118	3882.46	7	35338.3	52
Utah_Chill_Units_25	S1_11640844	1	11640844	10.2989	7.5409e-05	0.11335	12.5353	0.00057091	7.38942	0.00755	2	39984.9	118	3882.46	7	35338.3	52
Utah_Chill_Units_25	S1_9705249	1	9705249	16.8095	7.5883e-05	0.0944	16.8095	7.5883e-05	NaN	NaN	1	66601.9	119	3962.17	6	39000	57
Chilling_Hours_22	S1_12354705	1	12354705	10.2859	7.6248e-05	0.13009	19.36	2.3736e-05	1.18217	0.27913	2	62872.9	118	6112.55	7	35046.3	51
Utah_Chill_Units_25	S1_12354645	1	12354645	7.90088	7.6253e-05	0.12849	9.24223	0.00018669	4.6469	0.03316	3	30215.9	117	3824.37	8	32255.8	49
Utah_Chill_Units_22	S1_22114155	1	22114155	16.7971	7.6316e-05	0.10946	16.7971	7.6316e-05	NaN	NaN	1	195297	119	11626.8	6	66771.2	55
Chilling_Hours_12	S1_11867993	1	11867993	10.2562	7.8201e-05	0.13414	20.3196	1.544e-05	0.31047	0.57845	2	17640.8	118	1720.02	7	8579.35	34
Chilling_Hours_12	S1_11868011	1	11868011	10.2562	7.8201e-05	0.13414	20.3196	1.544e-05	0.31047	0.57845	2	17640.8	118	1720.02	7	8579.35	34
Chilling_Hours_12	S1_11930091	1	11930091	10.2562	7.8201e-05	0.13414	20.3196	1.544e-05	0.31047	0.57845	2	17640.8	118	1720.02	7	8579.35	34
Chilling_Hours_12	S1_11930164	1	11930164	10.2562	7.8201e-05	0.13414	20.3196	1.544e-05	0.31047	0.57845	2	17640.8	118	1720.02	7	8579.35	34
Utah_Chill_Units_22	S1_12354645	1	12354645	7.87284	7.8862e-05	0.14863	11.8849	1.9843e-05	0.04175	0.83845	3	88397.5	117	11228.2	8	58815.3	49
Utah_Chill_Units_25	S1_12302415	1	12302415	7.86808	7.9313e-05	0.12804	10.8624	4.6764e-05	1.74275	0.18937	3	30111.6	117	3827.05	8	32216.6	53
Utah_Chill_Units_25	S8_15436519	8	15436519	7.86783	7.9337e-05	0.12804	10.593	5.8737e-05	2.20179	0.14054	3	30110.8	117	3827.07	8	32216.3	34
Chill_Portions_12	S1_11432310	1	11432310	7.86512	7.9595e-05	0.15176	6.83266	0.00156	9.00321	0.00329	3	191.693	117	24.3725	8	117.237	49
Utah_Chill_Units_24	S1_751089	1	751089	16.6998	7.9822e-05	0.10788	16.6998	7.9822e-05	NaN	NaN	1	34168.9	119	2046.07	6	12209.8	38
Chilling_Hours_24	S1_9871729	1	9871729	7.86271	7.9826e-05	0.1539	11.8246	2.0865e-05	0.11612	0.7339	3	11870.5	117	1509.72	8	6843.82	33
Chill_Portions_24	S1_9116878	1	9116878	7.85867	8.0215e-05	0.15248	11.5603	2.6014e-05	0.54464	0.46199	3	45.6958	117	5.8147	8	27.3439	30
Utah_Chill_Units_22	S1_17451526	1	17451526	10.2247	8.0328e-05	0.13071	8.78655	0.00367	10.9297	0.00125	2	116603	118	11404.1	7	62648	53
Utah_Chill_Units_22	S1_17545300	1	17545300	10.2247	8.0328e-05	0.13071	8.78655	0.00367	10.9297	0.00125	2	116603	118	11404.1	7	62648	53
Chill_Portions_25	S1_5451810	1	5451810	10.2121	8.1194e-05	0.11546	20.5359	1.4022e-05	0.05197	0.82007	2	38.1873	118	3.73942	7	31.4613	33
Chill_Portions_25	S1_5451871	1	5451871	10.2121	8.1194e-05	0.11546	20.5359	1.4022e-05	0.05197	0.82007	2	38.1873	118	3.73942	7	31.4613	33
Utah_Chill_Units_22	S1_8822659	1	8822659	10.2095	8.1373e-05	0.13054	19.7754	1.9695e-05	0.6944	0.40635	2	116456	118	11406.6	7	62605.9	57
Utah_Chill_Units_25	S4_2020632	4	2020632	7.84596	8.1447e-05	0.12774	7.52255	0.0008416	7.64548	0.00662	3	30041.1	117	3828.86	8	32190.2	52
Utah_Chill_Units_25	S1_9672329	1	9672329	7.8445	8.159e-05	0.12772	10.6895	5.4126e-05	1.97746	0.16231	3	30036.4	117	3828.98	8	32188.4	51
Utah_Chill_Units_25	S1_9672376	1	9672376	7.8445	8.159e-05	0.12772	10.6895	5.4126e-05	1.97746	0.16231	3	30036.4	117	3828.98	8	32188.4	51
Chilling_Hours_22	S1_11426062	1	11426062	10.2061	8.1614e-05	0.12923	10.1218	0.00187	9.56206	0.00248	2	62457	118	6119.6	7	34927.5	50
Chill_Portions_22	S1_11399035	1	11399035	10.1964	8.2291e-05	0.13221	16.0218	0.0001093	3.97092	0.0486	2	329.502	118	32.3157	7	167.336	52
Utah_Chill_Units_23	S1_9672282	1	9672282	7.83478	8.2548e-05	0.14157	11.8406	2.0589e-05	0.01992	0.88799	3	18660.8	117	2381.79	8	14595.3	52
Chill_Portions_22	S1_10162329	1	10162329	7.83162	8.2862e-05	0.15004	11.5924	2.5325e-05	0.42338	0.51653	3	249.297	117	31.8321	8	157.529	51
Utah_Chill_Units_22	S1_9916646	1	9916646	10.1875	8.2913e-05	0.1303	20.1908	1.6354e-05	0.30258	0.58331	2	116242	118	11410.2	7	62544.8	53
Utah_Chill_Units_22	S1_9916663	1	9916663	10.1875	8.2913e-05	0.1303	20.1908	1.6354e-05	0.30258	0.58331	2	116242	118	11410.2	7	62544.8	53
Utah_Chill_Units_25	S1_21739081	1	21739081	16.6085	8.3265e-05	0.09341	16.6085	8.3265e-05	NaN	NaN	1	65903	119	3968.04	6	38883.5	56
Utah_Chill_Units_25	S1_18631275	1	18631275	10.1746	8.3835e-05	0.11219	4.20467	0.04251	15.6276	0.00013189	2	39573.3	118	3889.43	7	35220.7	51
Chill_Portions_23	S1_9235766	1	9235766	16.58	8.4368e-05	0.10714	16.58	8.4368e-05	NaN	NaN	1	221.012	119	13.33	6	79.4328	57
Chilling_Hours_22	S1_14137609	1	14137609	10.1625	8.4704e-05	0.12876	10.1625	8.4704e-05	NaN	NaN	2	62229.5	118	6123.45	7	34862.5	47
Utah_Chill_Units_25	S8_15216426	8	15216426	10.1587	8.4981e-05	0.11204	18.5487	3.4246e-05	1.66497	0.19946	2	39520.5	118	3890.33	7	35205.6	35
Chilling_Hours_22	S1_14039128	1	14039128	10.1571	8.5093e-05	0.1287	20.4536	1.4545e-05	0.02776	0.86797	2	62201.4	118	6123.93	7	34854.4	53
Chilling_Hours_22	S1_15273837	1	15273837	10.1571	8.5093e-05	0.1287	20.4536	1.4545e-05	0.02776	0.86797	2	62201.4	118	6123.93	7	34854.4	53
Chilling_Hours_22	S1_15273852	1	15273852	10.1571	8.5093e-05	0.1287	20.4536	1.4545e-05	0.02776	0.86797	2	62201.4	118	6123.93	7	34854.4	53
Chilling_Hours_22	S1_18759512	1	18759512	10.1571	8.5093e-05	0.1287	20.4536	1.4545e-05	0.02776	0.86797	2	62201.4	118	6123.93	7	34854.4	53
Chilling_Hours_22	S1_20673105	1	20673105	10.1571	8.5093e-05	0.1287	20.4536	1.4545e-05	0.02776	0.86797	2	62201.4	118	6123.93	7	34854.4	53
Chilling_Hours_22	S1_17114196	1	17114196	7.80569	8.5483e-05	0.14614	6.15783	0.00286	10.1468	0.00185	3	47085.6	117	6032.22	8	32604.4	52
Utah_Chill_Units_22	S1_11875380	1	11875380	16.5297	8.6356e-05	0.10793	16.5297	8.6356e-05	NaN	NaN	1	192567	119	11649.8	6	66316.1	52
Utah_Chill_Units_22	S1_11930085	1	11930085	16.5297	8.6356e-05	0.10793	16.5297	8.6356e-05	NaN	NaN	1	192567	119	11649.8	6	66316.1	52
Utah_Chill_Units_22	S1_11931783	1	11931783	16.5297	8.6356e-05	0.10793	16.5297	8.6356e-05	NaN	NaN	1	192567	119	11649.8	6	66316.1	52
Utah_Chill_Units_22	S1_11931959	1	11931959	16.5297	8.6356e-05	0.10793	16.5297	8.6356e-05	NaN	NaN	1	192567	119	11649.8	6	66316.1	52
Utah_Chill_Units_22	S1_11935973	1	11935973	16.5297	8.6356e-05	0.10793	16.5297	8.6356e-05	NaN	NaN	1	192567	119	11649.8	6	66316.1	52
Utah_Chill_Units_22	S1_11941725	1	11941725	16.5297	8.6356e-05	0.10793	16.5297	8.6356e-05	NaN	NaN	1	192567	119	11649.8	6	66316.1	52
Utah_Chill_Units_22	S1_11985316	1	11985316	16.5297	8.6356e-05	0.10793	16.5297	8.6356e-05	NaN	NaN	1	192567	119	11649.8	6	66316.1	52
Utah_Chill_Units_22	S1_12020956	1	12020956	16.5297	8.6356e-05	0.10793	16.5297	8.6356e-05	NaN	NaN	1	192567	119	11649.8	6	66316.1	52
Utah_Chill_Units_22	S1_12151275	1	12151275	16.5297	8.6356e-05	0.10793	16.5297	8.6356e-05	NaN	NaN	1	192567	119	11649.8	6	66316.1	52
Utah_Chill_Units_22	S1_12151296	1	12151296	16.5297	8.6356e-05	0.10793	16.5297	8.6356e-05	NaN	NaN	1	192567	119	11649.8	6	66316.1	52
Chill_Portions_24	S1_14889303	1	14889303	10.1291	8.7154e-05	0.13322	19.2176	2.5308e-05	1.03489	0.31109	2	59.8849	118	5.91219	7	28.7762	38
Chill_Portions_24	S1_15441880	1	15441880	10.1291	8.7154e-05	0.13322	19.2176	2.5308e-05	1.03489	0.31109	2	59.8849	118	5.91219	7	28.7762	38
Chilling_Hours_22	S1_11995721	1	11995721	10.1109	8.8513e-05	0.1282	10.1109	8.8513e-05	NaN	NaN	2	61960	118	6128.02	7	34785.5	48
Chilling_Hours_22	S1_11995773	1	11995773	10.1109	8.8513e-05	0.1282	10.1109	8.8513e-05	NaN	NaN	2	61960	118	6128.02	7	34785.5	48
Chilling_Hours_24	S1_14889303	1	14889303	10.1087	8.8682e-05	0.13417	17.1741	6.4152e-05	2.78562	0.09777	2	15523.1	118	1535.62	7	7169.32	38
Chilling_Hours_24	S1_15441880	1	15441880	10.1087	8.8682e-05	0.13417	17.1741	6.4152e-05	2.78562	0.09777	2	15523.1	118	1535.62	7	7169.32	38
Chill_Portions_23	S1_18271324	1	18271324	16.4623	8.9092e-05	0.10647	16.4623	8.9092e-05	NaN	NaN	1	219.633	119	13.3416	6	79.203	55
Chilling_Hours_12	S1_11930588	1	11930588	10.0987	8.9443e-05	0.13238	19.9664	1.808e-05	0.34152	0.56007	2	17409.5	118	1723.94	7	8513.26	35
Chilling_Hours_12	S1_11930624	1	11930624	10.0987	8.9443e-05	0.13238	19.9664	1.808e-05	0.34152	0.56007	2	17409.5	118	1723.94	7	8513.26	35
Chilling_Hours_12	S1_11930704	1	11930704	10.0987	8.9443e-05	0.13238	19.9664	1.808e-05	0.34152	0.56007	2	17409.5	118	1723.94	7	8513.26	35
Chill_Portions_23	S1_11399035	1	11399035	10.0983	8.9473e-05	0.12804	14.4606	0.00022732	5.22285	0.02408	2	132.062	118	13.0776	7	74.2441	52
Utah_Chill_Units_25	S1_16751023	1	16751023	7.7676	8.9486e-05	0.12668	6.99219	0.00135	8.43705	0.0044	3	29790.9	117	3835.27	8	32096.4	50
Utah_Chill_Units_25	S1_16751178	1	16751178	7.7676	8.9486e-05	0.12668	6.99219	0.00135	8.43705	0.0044	3	29790.9	117	3835.27	8	32096.4	50
Chilling_Hours_14	S4_10942935	4	10942935	16.444	8.9849e-05	0.11067	16.444	8.9849e-05	NaN	NaN	1	135383	119	8232.98	6	40603.4	55
Chill_Portions_22	S1_11399631	1	11399631	10.0925	8.9921e-05	0.13106	9.38347	0.00271	10.0851	0.00191	2	326.635	118	32.3643	7	166.516	51
Chill_Portions_22	S1_11399784	1	11399784	10.0925	8.9921e-05	0.13106	9.38347	0.00271	10.0851	0.00191	2	326.635	118	32.3643	7	166.516	51
Chilling_Hours_23	S1_8671485	1	8671485	7.75943	9.0369e-05	0.14441	11.3043	3.2234e-05	0.72273	0.39699	3	8021.99	117	1033.84	8	5711.45	55
Chilling_Hours_22	S1_8845799	1	8845799	16.4092	9.1311e-05	0.10619	16.4092	9.1311e-05	NaN	NaN	1	102644	119	6255.31	6	37037.1	59
Chilling_Hours_22	S1_8845949	1	8845949	16.4092	9.1311e-05	0.10619	16.4092	9.1311e-05	NaN	NaN	1	102644	119	6255.31	6	37037.1	59
Chilling_Hours_22	S1_8845997	1	8845997	16.4092	9.1311e-05	0.10619	16.4092	9.1311e-05	NaN	NaN	1	102644	119	6255.31	6	37037.1	59
Chilling_Hours_22	S1_8883530	1	8883530	16.4092	9.1311e-05	0.10619	16.4092	9.1311e-05	NaN	NaN	1	102644	119	6255.31	6	37037.1	59
Utah_Chill_Units_22	S1_11432445	1	11432445	7.75007	9.1392e-05	0.1467	6.78991	0.00162	8.77556	0.0037	3	87247.6	117	11257.6	8	58384.1	47
Utah_Chill_Units_25	S1_15278035	1	15278035	7.74786	9.1635e-05	0.12641	10.7698	5.0571e-05	1.59538	0.20907	3	29727.7	117	3836.89	8	32072.7	50
Utah_Chill_Units_25	S1_19969567	1	19969567	10.0658	9.1991e-05	0.11116	10.0658	9.1991e-05	NaN	NaN	2	39211.9	118	3895.56	7	35117.5	29
Utah_Chill_Units_13	S4_10942935	4	10942935	16.3782	9.2632e-05	0.1105	16.3782	9.2632e-05	NaN	NaN	1	142140	119	8678.66	6	42257.9	55
Utah_Chill_Units_22	S1_12354776	1	12354776	7.73381	9.3197e-05	0.14644	11.5589	2.6044e-05	0.23373	0.62967	3	87094.8	117	11261.6	8	58326.8	49
Utah_Chill_Units_23	S1_8883514	1	8883514	16.3524	9.3746e-05	0.10224	16.3524	9.3746e-05	NaN	NaN	1	40430.4	119	2472.45	6	16868.4	58
Chilling_Hours_22	S1_11062589	1	11062589	10.0423	9.3856e-05	0.12746	18.0451	4.3058e-05	1.90267	0.17039	2	61600.7	118	6134.11	7	34682.8	51
Chilling_Hours_22	S1_11062645	1	11062645	10.0423	9.3856e-05	0.12746	18.0451	4.3058e-05	1.90267	0.17039	2	61600.7	118	6134.11	7	34682.8	51
Chilling_Hours_22	S1_11062722	1	11062722	10.0423	9.3856e-05	0.12746	18.0451	4.3058e-05	1.90267	0.17039	2	61600.7	118	6134.11	7	34682.8	51
Chilling_Hours_24	S1_11460401	1	11460401	10.0341	9.4519e-05	0.13333	20.2319	1.6056e-05	0.00533	0.94194	2	15425.2	118	1537.28	7	7141.34	32
Utah_Chill_Units_24	S1_754246	1	754246	16.3099	9.5611e-05	0.10566	16.3099	9.5611e-05	NaN	NaN	1	33467.3	119	2051.96	6	12092.9	40
Utah_Chill_Units_25	S1_11047030	1	11047030	7.70981	9.5926e-05	0.12589	8.05803	0.00052441	6.29079	0.01351	3	29605.8	117	3840.02	8	32027	48
Chill_Portions_25	S1_11450968	1	11450968	10.0167	9.5933e-05	0.11357	16.4655	8.8959e-05	3.25579	0.07372	2	37.5627	118	3.75	7	31.2828	33
Chilling_Hours_22	S1_11426712	1	11426712	10.0064	9.6782e-05	0.12707	10.0064	9.6782e-05	NaN	NaN	2	61412.3	118	6137.3	7	34629	51
Chill_Portions_12	S1_10128936	1	10128936	10.0034	9.7028e-05	0.13109	19.2025	2.5481e-05	0.83153	0.36369	2	248.382	118	24.8296	7	122.798	53
Chill_Portions_12	S1_10128958	1	10128958	10.0034	9.7028e-05	0.13109	19.2025	2.5481e-05	0.83153	0.36369	2	248.382	118	24.8296	7	122.798	53
Chill_Portions_12	S1_10128999	1	10128999	10.0034	9.7028e-05	0.13109	19.2025	2.5481e-05	0.83153	0.36369	2	248.382	118	24.8296	7	122.798	53
Chill_Portions_12	S1_10129120	1	10129120	10.0034	9.7028e-05	0.13109	19.2025	2.5481e-05	0.83153	0.36369	2	248.382	118	24.8296	7	122.798	53
Chill_Portions_12	S1_10146261	1	10146261	10.0034	9.7028e-05	0.13109	19.2025	2.5481e-05	0.83153	0.36369	2	248.382	118	24.8296	7	122.798	53
Utah_Chill_Units_25	S2_7413783	2	7413783	7.70008	9.7056e-05	0.12576	4.41499	0.01416	13.3464	0.00038883	3	29574.6	117	3840.82	8	32015.3	33
Utah_Chill_Units_25	S1_19363972	1	19363972	7.69885	9.7201e-05	0.12574	9.52763	0.00014595	3.61844	0.0596	3	29570.6	117	3840.92	8	32013.8	55
Chilling_Hours_22	S1_18271318	1	18271318	16.266	9.7576e-05	0.10538	16.266	9.7576e-05	NaN	NaN	1	101857	119	6261.93	6	36905.8	60
Utah_Chill_Units_22	S1_15479031	1	15479031	16.2504	9.8285e-05	0.10632	16.2504	9.8285e-05	NaN	NaN	1	189704	119	11673.8	6	65839	55
Chill_Portions_25	S1_6115257	1	6115257	7.68038	9.9386e-05	0.12875	11.0901	3.8595e-05	0.88296	0.34933	3	28.3885	117	3.69624	8	28.6275	34
Utah_Chill_Units_25	S1_14756288	1	14756288	7.67782	9.9692e-05	0.12546	11.5704	2.5795e-05	0.0742	0.7858	3	29503.2	117	3842.65	8	31988.5	50
Chilling_Hours_23	S1_9739658	1	9739658	9.96754	0.00010005	0.12577	19.8202	1.9304e-05	0.24125	0.62422	2	10479.9	118	1051.4	7	6083.63	54
Chilling_Hours_22	S1_14782753	1	14782753	9.94749	0.00010178	0.12643	9.94749	0.00010178	NaN	NaN	2	61102.9	118	6142.55	7	34540.6	52
Chilling_Hours_22	S1_15418706	1	15418706	9.94749	0.00010178	0.12643	9.94749	0.00010178	NaN	NaN	2	61102.9	118	6142.55	7	34540.6	52
Chilling_Hours_22	S1_19396306	1	19396306	9.94749	0.00010178	0.12643	9.94749	0.00010178	NaN	NaN	2	61102.9	118	6142.55	7	34540.6	52
Chilling_Hours_22	S1_20760771	1	20760771	9.94749	0.00010178	0.12643	9.94749	0.00010178	NaN	NaN	2	61102.9	118	6142.55	7	34540.6	52
Chilling_Hours_22	S1_15412423	1	15412423	7.66037	0.00010181	0.14386	9.54458	0.00014383	3.48927	0.06427	3	46352.9	117	6051	8	32329.6	50
Utah_Chill_Units_25	S1_15314825	1	15314825	7.65963	0.0001019	0.12521	2.93489	0.05703	16.3457	9.4891e-05	3	29444.8	117	3844.15	8	31966.6	51
Chill_Portions_25	S1_8449428	1	8449428	9.94161	0.0001023	0.11284	19.8603	1.896e-05	0.16267	0.68744	2	37.3217	118	3.75409	7	31.214	40
Utah_Chill_Units_25	S8_15277655	8	15277655	9.93474	0.0001029	0.10992	19.3438	2.391e-05	0.59202	0.44318	2	38774.9	118	3902.96	7	34992.6	35
Utah_Chill_Units_25	S8_15277740	8	15277740	9.93474	0.0001029	0.10992	19.3438	2.391e-05	0.59202	0.44318	2	38774.9	118	3902.96	7	34992.6	35
Chill_Portions_22	S1_17021708	1	17021708	7.64827	0.0001033	0.1471	5.8406	0.00381	10.3391	0.00168	3	244.418	117	31.9573	8	155.7	54
Chill_Portions_22	S1_17021778	1	17021778	7.64827	0.0001033	0.1471	5.8406	0.00381	10.3391	0.00168	3	244.418	117	31.9573	8	155.7	54
Chilling_Hours_23	S1_8883514	1	8883514	16.1392	0.00010349	0.10393	16.1392	0.00010349	NaN	NaN	1	17319.9	119	1073.15	6	6490.92	58
Utah_Chill_Units_25	S1_8883514	1	8883514	16.1245	0.0001042	0.09102	16.1245	0.0001042	NaN	NaN	1	64211.9	119	3982.25	6	38601.7	58
Utah_Chill_Units_25	S1_9072981	1	9072981	9.91946	0.00010426	0.10978	20.0052	1.7769e-05	0.00159	0.96828	2	38723.9	118	3903.83	7	34978	39
Utah_Chill_Units_25	S1_10999744	1	10999744	9.91708	0.00010447	0.10975	18.3319	3.7788e-05	1.4352	0.23332	2	38715.9	118	3903.96	7	34975.7	50
Chill_Portions_25	S1_5459661	1	5459661	9.91233	0.00010489	0.11256	19.9673	1.8073e-05	0.02154	0.88356	2	37.2276	118	3.75568	7	31.1871	33
Chilling_Hours_22	S1_11070503	1	11070503	7.62861	0.00010578	0.14336	10.2646	7.7641e-05	2.15554	0.14474	3	46192.2	117	6055.13	8	32269.4	51
Chilling_Hours_22	S1_11070568	1	11070568	7.62861	0.00010578	0.14336	10.2646	7.7641e-05	2.15554	0.14474	3	46192.2	117	6055.13	8	32269.4	51
Chilling_Hours_24	S1_11930430	1	11930430	7.62368	0.00010641	0.14999	11.303	3.2271e-05	0.38324	0.53708	3	11568.6	117	1517.46	8	6730.62	32
Chill_Portions_25	S1_9072981	1	9072981	9.8867	0.00010722	0.11231	9.74374	0.00226	9.34627	0.00276	2	37.1451	118	3.75708	7	31.1635	39
Chill_Portions_23	S1_17067558	1	17067558	9.88524	0.00010736	0.12572	6.14583	0.01457	13.0047	0.00045662	2	129.675	118	13.1181	7	73.5622	52
Utah_Chill_Units_25	S3_8954356	3	8954356	9.88429	0.00010744	0.10944	0.2746	0.60124	19.4514	2.2918e-05	2	38606.3	118	3905.82	7	34944.4	39
Utah_Chill_Units_22	S1_8671485	1	8671485	7.61058	0.0001081	0.14449	10.5997	5.8402e-05	1.53602	0.21769	3	85933.7	117	11291.3	8	57891.4	55
Chill_Portions_21	S4_10942935	4	10942935	16.0318	0.00010879	0.10917	16.0318	0.00010879	NaN	NaN	1	226.489	119	14.1275	6	65.5749	55
Chill_Portions_25	S1_5561324	1	5561324	9.86277	0.00010944	0.11208	19.869	1.8886e-05	0.02011	0.88746	2	37.0681	118	3.75839	7	31.1415	34
Chilling_Hours_12	S1_9887989	1	9887989	7.59812	0.00010974	0.1477	11.0349	4.0433e-05	0.76805	0.38262	3	12949	117	1704.24	8	7952.62	34
Chilling_Hours_22	S1_17024313	1	17024313	9.85931	0.00010977	0.12547	9.56152	0.00248	9.47605	0.00259	2	60638.8	118	6150.41	7	34408	51
Chill_Portions_25	S1_8227734	1	8227734	9.8524	0.00011042	0.11198	19.8716	1.8864e-05	0.00012947	0.99094	2	37.0347	118	3.75895	7	31.132	41
Chilling_Hours_22	S1_9739658	1	9739658	9.85057	0.00011059	0.12537	19.2814	2.4591e-05	0.50061	0.48063	2	60592.7	118	6151.19	7	34394.8	54
Utah_Chill_Units_22	S1_11398703	1	11398703	7.58888	0.00011097	0.14414	8.6517	0.00031176	4.89247	0.02892	3	85728.6	117	11296.6	8	57814.5	49
Utah_Chill_Units_22	S1_11930642	1	11930642	15.9781	0.00011155	0.10475	15.9781	0.00011155	NaN	NaN	1	186902	119	11697.4	6	65371.9	53
Chilling_Hours_24	S1_8860746	1	8860746	9.83965	0.00011163	0.13111	18.9611	2.8413e-05	0.7569	0.38607	2	15169	118	1541.62	7	7068.15	33
Utah_Chill_Units_23	S1_8671485	1	8671485	7.57564	0.00011275	0.13765	10.846	4.7416e-05	1.02955	0.31236	3	18144	117	2395.04	8	14401.5	55
Utah_Chill_Units_25	S1_9873354	1	9873354	9.82608	0.00011294	0.10889	9.82608	0.00011294	NaN	NaN	2	38411.4	118	3909.13	7	34888.7	52
Utah_Chill_Units_25	S8_15284481	8	15284481	9.82071	0.00011346	0.10884	18.9215	2.8928e-05	0.75839	0.3856	2	38393.4	118	3909.43	7	34883.6	36
Chilling_Hours_22	S1_9766349	1	9766349	9.82057	0.00011347	0.12504	9.82057	0.00011347	NaN	NaN	2	60434.5	118	6153.87	7	34349.6	50
Chill_Portions_25	S1_5777309	1	5777309	7.56668	0.00011398	0.12715	11.3146	3.1957e-05	0.2203	0.63968	3	28.0366	117	3.70527	8	28.4955	32
Utah_Chill_Units_25	S1_21913684	1	21913684	9.81142	0.00011437	0.10875	12.7241	0.00052114	6.32898	0.01322	2	38362.3	118	3909.96	7	34874.7	55
Chill_Portions_25	S1_5532825	1	5532825	9.81086	0.00011442	0.11157	19.6542	2.0796e-05	0.11389	0.73635	2	36.9008	118	3.76122	7	31.0937	32
Chill_Portions_25	S1_5536078	1	5536078	9.81086	0.00011442	0.11157	19.6542	2.0796e-05	0.11389	0.73635	2	36.9008	118	3.76122	7	31.0937	32
Utah_Chill_Units_22	S1_21920211	1	21920211	15.9226	0.00011447	0.10443	15.9226	0.00011447	NaN	NaN	1	186329	119	11702.2	6	65276.4	56
Utah_Chill_Units_22	S1_21988215	1	21988215	15.9226	0.00011447	0.10443	15.9226	0.00011447	NaN	NaN	1	186329	119	11702.2	6	65276.4	56
Utah_Chill_Units_25	S1_11432228	1	11432228	7.55421	0.0001157	0.12376	7.29542	0.00103	7.29358	0.00795	3	29105.3	117	3852.85	8	31839.3	48
Chilling_Hours_23	S4_10942935	4	10942935	15.8958	0.0001159	0.10255	15.8958	0.0001159	NaN	NaN	1	17089.4	119	1075.09	6	6452.5	55
Utah_Chill_Units_25	S1_15441957	1	15441957	7.54681	0.00011674	0.12366	3.07643	0.04984	15.72	0.00012687	3	29081.4	117	3853.47	8	31830.3	50
Chilling_Hours_22	S1_16564694	1	16564694	9.78696	0.00011679	0.12468	9.81437	0.00218	9.09215	0.00314	2	60257.1	118	6156.88	7	34298.9	52
Chilling_Hours_22	S1_17592106	1	17592106	9.78696	0.00011679	0.12468	9.81437	0.00218	9.09215	0.00314	2	60257.1	118	6156.88	7	34298.9	52
Chilling_Hours_22	S1_18631243	1	18631243	9.78403	0.00011708	0.12465	15.8134	0.00012044	3.43158	0.06646	2	60241.7	118	6157.14	7	34294.5	53
Chilling_Hours_23	S1_11432445	1	11432445	7.54198	0.00011742	0.14102	6.62851	0.00187	8.52366	0.00421	3	7833.61	117	1038.67	8	5640.81	47
Chilling_Hours_24	S1_11466297	1	11466297	7.53435	0.00011851	0.14852	11.3943	2.9891e-05	0.0063	0.93688	3	11455	117	1520.37	8	6688.02	32
Utah_Chill_Units_25	S1_8376269	1	8376269	15.845	0.00011868	0.08962	15.845	0.00011868	NaN	NaN	1	63229.6	119	3990.5	6	38438	58
Utah_Chill_Units_25	S1_8403683	1	8403683	15.845	0.00011868	0.08962	15.845	0.00011868	NaN	NaN	1	63229.6	119	3990.5	6	38438	58
Utah_Chill_Units_25	S1_8489151	1	8489151	15.845	0.00011868	0.08962	15.845	0.00011868	NaN	NaN	1	63229.6	119	3990.5	6	38438	58
Utah_Chill_Units_25	S1_8489196	1	8489196	15.845	0.00011868	0.08962	15.845	0.00011868	NaN	NaN	1	63229.6	119	3990.5	6	38438	58
Utah_Chill_Units_25	S1_8543815	1	8543815	15.845	0.00011868	0.08962	15.845	0.00011868	NaN	NaN	1	63229.6	119	3990.5	6	38438	58
Utah_Chill_Units_25	S1_8579958	1	8579958	15.845	0.00011868	0.08962	15.845	0.00011868	NaN	NaN	1	63229.6	119	3990.5	6	38438	58
Utah_Chill_Units_25	S8_15385181	8	15385181	9.76747	0.00011876	0.10833	18.1467	4.111e-05	1.33687	0.24992	2	38214.8	118	3912.46	7	34832.6	34
Chill_Portions_12	S4_10942935	4	10942935	15.8282	0.00011961	0.10616	15.8282	0.00011961	NaN	NaN	1	402.273	119	25.415	6	127.516	55
Utah_Chill_Units_22	S1_8845799	1	8845799	15.8215	0.00011999	0.10385	15.8215	0.00011999	NaN	NaN	1	185284	119	11711	6	65102.4	59
Utah_Chill_Units_22	S1_8845949	1	8845949	15.8215	0.00011999	0.10385	15.8215	0.00011999	NaN	NaN	1	185284	119	11711	6	65102.4	59
Utah_Chill_Units_22	S1_8845997	1	8845997	15.8215	0.00011999	0.10385	15.8215	0.00011999	NaN	NaN	1	185284	119	11711	6	65102.4	59
Utah_Chill_Units_22	S1_8883530	1	8883530	15.8215	0.00011999	0.10385	15.8215	0.00011999	NaN	NaN	1	185284	119	11711	6	65102.4	59
Utah_Chill_Units_22	S1_9879929	1	9879929	9.74489	0.00012108	0.12544	9.74489	0.00012108	NaN	NaN	2	111907	118	11483.7	7	61306.3	52
Utah_Chill_Units_14	S6_17789471	6	17789471	9.7444	0.00012113	0.1287	9.7444	0.00012113	NaN	NaN	2	99949.3	118	10257.1	7	48983.1	35
Utah_Chill_Units_22	S1_19841721	1	19841721	9.73878	0.00012172	0.12537	9.73878	0.00012172	NaN	NaN	2	111847	118	11484.7	7	61289.1	51
Chilling_Hours_24	S1_14828676	1	14828676	9.73713	0.00012189	0.12994	15.9378	0.00011366	3.23687	0.07455	2	15033.3	118	1543.92	7	7029.39	37
Chilling_Hours_24	S1_14897160	1	14897160	9.73713	0.00012189	0.12994	15.9378	0.00011366	3.23687	0.07455	2	15033.3	118	1543.92	7	7029.39	37
Chilling_Hours_24	S1_14960647	1	14960647	9.73713	0.00012189	0.12994	15.9378	0.00011366	3.23687	0.07455	2	15033.3	118	1543.92	7	7029.39	37
Chilling_Hours_24	S1_15275619	1	15275619	9.73713	0.00012189	0.12994	15.9378	0.00011366	3.23687	0.07455	2	15033.3	118	1543.92	7	7029.39	37
Chilling_Hours_24	S1_15334850	1	15334850	9.73713	0.00012189	0.12994	15.9378	0.00011366	3.23687	0.07455	2	15033.3	118	1543.92	7	7029.39	37
Chilling_Hours_24	S1_15441863	1	15441863	9.73713	0.00012189	0.12994	15.9378	0.00011366	3.23687	0.07455	2	15033.3	118	1543.92	7	7029.39	37
Chill_Portions_24	S1_14828676	1	14828676	9.73483	0.00012213	0.12876	18.1952	4.0212e-05	1.23802	0.26811	2	57.8842	118	5.9461	7	28.2046	37
Chill_Portions_24	S1_14897160	1	14897160	9.73483	0.00012213	0.12876	18.1952	4.0212e-05	1.23802	0.26811	2	57.8842	118	5.9461	7	28.2046	37
Chill_Portions_24	S1_14960647	1	14960647	9.73483	0.00012213	0.12876	18.1952	4.0212e-05	1.23802	0.26811	2	57.8842	118	5.9461	7	28.2046	37
Chill_Portions_24	S1_15275619	1	15275619	9.73483	0.00012213	0.12876	18.1952	4.0212e-05	1.23802	0.26811	2	57.8842	118	5.9461	7	28.2046	37
Chill_Portions_24	S1_15334850	1	15334850	9.73483	0.00012213	0.12876	18.1952	4.0212e-05	1.23802	0.26811	2	57.8842	118	5.9461	7	28.2046	37
Chill_Portions_24	S1_15441863	1	15441863	9.73483	0.00012213	0.12876	18.1952	4.0212e-05	1.23802	0.26811	2	57.8842	118	5.9461	7	28.2046	37
Utah_Chill_Units_22	S1_14012480	1	14012480	15.7819	0.00012222	0.10362	15.7819	0.00012222	NaN	NaN	1	184876	119	11714.4	6	65034.2	53
Utah_Chill_Units_22	S1_14473974	1	14473974	15.7819	0.00012222	0.10362	15.7819	0.00012222	NaN	NaN	1	184876	119	11714.4	6	65034.2	53
Utah_Chill_Units_22	S1_14474064	1	14474064	15.7819	0.00012222	0.10362	15.7819	0.00012222	NaN	NaN	1	184876	119	11714.4	6	65034.2	53
Utah_Chill_Units_22	S1_14474134	1	14474134	15.7819	0.00012222	0.10362	15.7819	0.00012222	NaN	NaN	1	184876	119	11714.4	6	65034.2	53
Utah_Chill_Units_22	S1_14551246	1	14551246	15.7819	0.00012222	0.10362	15.7819	0.00012222	NaN	NaN	1	184876	119	11714.4	6	65034.2	53
Utah_Chill_Units_22	S1_14782725	1	14782725	15.7819	0.00012222	0.10362	15.7819	0.00012222	NaN	NaN	1	184876	119	11714.4	6	65034.2	53
Utah_Chill_Units_22	S1_15334766	1	15334766	15.7819	0.00012222	0.10362	15.7819	0.00012222	NaN	NaN	1	184876	119	11714.4	6	65034.2	53
Utah_Chill_Units_22	S1_15334771	1	15334771	15.7819	0.00012222	0.10362	15.7819	0.00012222	NaN	NaN	1	184876	119	11714.4	6	65034.2	53
Utah_Chill_Units_22	S1_18662362	1	18662362	15.7819	0.00012222	0.10362	15.7819	0.00012222	NaN	NaN	1	184876	119	11714.4	6	65034.2	53
Utah_Chill_Units_22	S1_19671075	1	19671075	15.7819	0.00012222	0.10362	15.7819	0.00012222	NaN	NaN	1	184876	119	11714.4	6	65034.2	53
Utah_Chill_Units_22	S1_20759845	1	20759845	15.7819	0.00012222	0.10362	15.7819	0.00012222	NaN	NaN	1	184876	119	11714.4	6	65034.2	53
Utah_Chill_Units_22	S1_20790570	1	20790570	15.7819	0.00012222	0.10362	15.7819	0.00012222	NaN	NaN	1	184876	119	11714.4	6	65034.2	53
Chilling_Hours_23	S1_8380955	1	8380955	15.7766	0.00012252	0.10187	15.7766	0.00012252	NaN	NaN	1	16976.2	119	1076.04	6	6433.65	57
Chilling_Hours_23	S1_8380993	1	8380993	15.7766	0.00012252	0.10187	15.7766	0.00012252	NaN	NaN	1	16976.2	119	1076.04	6	6433.65	57
Chilling_Hours_21	S1_45073881	1	45073881	7.50443	0.00012287	0.14741	1.67994	0.19081	18.6508	3.3071e-05	3	20274.1	117	2701.62	8	12063.6	59
Chill_Portions_23	S1_12005820	1	12005820	7.50277	0.00012311	0.14135	11.2502	3.3733e-05	0.16675	0.68376	3	97.1959	117	12.9547	8	68.3966	47
Chill_Portions_23	S1_12005841	1	12005841	7.50277	0.00012311	0.14135	11.2502	3.3733e-05	0.16675	0.68376	3	97.1959	117	12.9547	8	68.3966	47
Chill_Portions_25	S1_34249352	1	34249352	7.4978	0.00012386	0.12618	11.3308	3.1527e-05	0.02001	0.88774	3	27.8225	117	3.71075	8	28.4153	40
Chilling_Hours_22	S1_8380955	1	8380955	15.736	0.00012487	0.10234	15.736	0.00012487	NaN	NaN	1	98925.3	119	6286.56	6	36417.3	57
Chilling_Hours_22	S1_8380993	1	8380993	15.736	0.00012487	0.10234	15.736	0.00012487	NaN	NaN	1	98925.3	119	6286.56	6	36417.3	57
Chill_Portions_25	S1_14579670	1	14579670	9.70769	0.00012501	0.11056	11.1129	0.00114	7.67876	0.00649	2	36.5676	118	3.76687	7	30.9985	38
Utah_Chill_Units_22	S1_19865366	1	19865366	9.70449	0.00012536	0.12499	14.6134	0.00021148	4.38042	0.0385	2	111509	118	11490.4	7	61192.5	54
Utah_Chill_Units_23	S1_8187276	1	8187276	15.6961	0.00012721	0.09862	15.6961	0.00012721	NaN	NaN	1	38996.9	119	2484.49	6	16629.5	52
Chill_Portions_14	S1_9878376	1	9878376	9.68278	0.00012772	0.12855	19.5045	2.2242e-05	0.02144	0.88384	2	271.771	118	28.0675	7	130.886	34
Chill_Portions_14	S1_9878382	1	9878382	9.68278	0.00012772	0.12855	19.5045	2.2242e-05	0.02144	0.88384	2	271.771	118	28.0675	7	130.886	34
Chill_Portions_13	S1_8822659	1	8822659	9.67816	0.00012822	0.12839	16.9483	7.1179e-05	2.23253	0.1378	2	359.206	118	37.1152	7	173.687	57
Chill_Portions_13	S1_11432310	1	11432310	7.46684	0.00012857	0.14641	6.3048	0.0025	8.94221	0.0034	3	273.069	117	36.5709	8	164.576	49
Chilling_Hours_22	S1_20057896	1	20057896	9.66772	0.00012938	0.12337	9.66772	0.00012938	NaN	NaN	2	59626.4	118	6167.57	7	34118.7	52
Utah_Chill_Units_25	S1_21839625	1	21839625	7.45963	0.0001297	0.12246	11.2065	3.4996e-05	0.13098	0.71807	3	28799.4	117	3860.7	8	31724.5	51
Utah_Chill_Units_25	S1_21839638	1	21839638	7.45963	0.0001297	0.12246	11.2065	3.4996e-05	0.13098	0.71807	3	28799.4	117	3860.7	8	31724.5	51
Utah_Chill_Units_22	S1_11426062	1	11426062	9.66414	0.00012978	0.12455	7.96023	0.0056	10.718	0.00139	2	111110	118	11497.2	7	61078.6	50
Chilling_Hours_23	S1_15479031	1	15479031	15.6501	0.00012997	0.10115	15.6501	0.00012997	NaN	NaN	1	16855.9	119	1077.05	6	6413.6	55
Chill_Portions_13	S4_10942935	4	10942935	15.6431	0.0001304	0.10585	15.6431	0.0001304	NaN	NaN	1	592.297	119	37.8631	6	181.616	55
Chilling_Hours_21	S4_4011034	4	4011034	9.6568	0.0001306	0.12849	8.90889	0.00345	9.74967	0.00226	2	26506.9	118	2744.9	7	12671.5	54
Chilling_Hours_22	S1_12151411	1	12151411	9.65292	0.00013103	0.12321	9.65292	0.00013103	NaN	NaN	2	59547.9	118	6168.9	7	34096.3	50
Utah_Chill_Units_23	S1_9672218	1	9672218	7.45082	0.00013109	0.13575	11.2488	3.3774e-05	0.03828	0.84522	3	17893	117	2401.48	8	14307.3	52
Utah_Chill_Units_25	S1_14551189	1	14551189	9.64907	0.00013147	0.10721	12.0982	0.00070574	6.62775	0.01128	2	37816.7	118	3919.21	7	34718.8	51
Chill_Portions_24	S1_8522513	1	8522513	9.64697	0.00013171	0.12777	19.1761	2.5787e-05	0.2403	0.6249	2	57.4352	118	5.95371	7	28.0763	32
Utah_Chill_Units_25	S1_20535869	1	20535869	9.6461	0.00013181	0.10718	12.5303	0.00057228	6.21295	0.01407	2	37806.7	118	3919.37	7	34715.9	53
Utah_Chill_Units_25	S8_15640471	8	15640471	9.64577	0.00013184	0.10717	19.0038	2.787e-05	0.38578	0.53573	2	37805.6	118	3919.39	7	34715.6	38
Chilling_Hours_23	S1_9879929	1	9879929	9.64543	0.00013188	0.12228	9.64543	0.00013188	NaN	NaN	2	10188.8	118	1056.33	7	6000.46	52
Utah_Chill_Units_25	S1_14914300	1	14914300	9.64335	0.00013212	0.10715	9.64335	0.00013212	NaN	NaN	2	37797.4	118	3919.53	7	34713.3	50
Chill_Portions_25	S7_773025	7	773025	7.43613	0.00013343	0.12531	10.1384	8.6462e-05	1.8803	0.17292	3	27.6303	117	3.71568	8	28.3432	44
Chill_Portions_25	S7_773089	7	773089	7.43613	0.00013343	0.12531	10.1384	8.6462e-05	1.8803	0.17292	3	27.6303	117	3.71568	8	28.3432	44
Utah_Chill_Units_25	S1_20271823	1	20271823	7.43571	0.0001335	0.12213	1.77052	0.17474	18.2485	3.9683e-05	3	28721.8	117	3862.69	8	31695.5	48
Utah_Chill_Units_25	S1_20271834	1	20271834	7.43571	0.0001335	0.12213	1.77052	0.17474	18.2485	3.9683e-05	3	28721.8	117	3862.69	8	31695.5	48
Utah_Chill_Units_12	S4_4011034	4	4011034	9.62465	0.00013426	0.12797	7.81126	0.00605	10.7951	0.00134	2	56830.3	118	5904.66	7	27350.3	54
Chill_Portions_24	S1_11482361	1	11482361	7.42963	0.00013449	0.14548	11.0349	4.0432e-05	0.34218	0.5597	3	43.6003	117	5.86844	8	26.558	27
Chilling_Hours_22	S1_17549355	1	17549355	7.42621	0.00013504	0.14017	8.56596	0.00033598	4.62098	0.03364	3	45162.7	117	6081.52	8	31883.3	53
Chill_Portions_22	S1_8822659	1	8822659	9.61674	0.00013517	0.12575	18.1518	4.1015e-05	1.07086	0.30287	2	313.397	118	32.5887	7	162.734	57
Utah_Chill_Units_22	S1_11364270	1	11364270	9.61479	0.0001354	0.124	14.4249	0.0002312	4.39336	0.03822	2	110622	118	11505.4	7	60939.3	51
Utah_Chill_Units_22	S1_11398974	1	11398974	9.61479	0.0001354	0.124	14.4249	0.0002312	4.39336	0.03822	2	110622	118	11505.4	7	60939.3	51
Utah_Chill_Units_22	S1_11399013	1	11399013	9.61479	0.0001354	0.124	14.4249	0.0002312	4.39336	0.03822	2	110622	118	11505.4	7	60939.3	51
Utah_Chill_Units_22	S1_11399504	1	11399504	9.61479	0.0001354	0.124	14.4249	0.0002312	4.39336	0.03822	2	110622	118	11505.4	7	60939.3	51
Utah_Chill_Units_22	S1_11435822	1	11435822	9.61479	0.0001354	0.124	14.4249	0.0002312	4.39336	0.03822	2	110622	118	11505.4	7	60939.3	51
Utah_Chill_Units_22	S1_11436040	1	11436040	9.61479	0.0001354	0.124	14.4249	0.0002312	4.39336	0.03822	2	110622	118	11505.4	7	60939.3	51
Utah_Chill_Units_22	S1_11466101	1	11466101	9.61479	0.0001354	0.124	14.4249	0.0002312	4.39336	0.03822	2	110622	118	11505.4	7	60939.3	51
Chilling_Hours_23	S1_11875380	1	11875380	15.5622	0.00013542	0.10064	15.5622	0.00013542	NaN	NaN	1	16772.2	119	1077.75	6	6399.65	52
Chilling_Hours_23	S1_11930085	1	11930085	15.5622	0.00013542	0.10064	15.5622	0.00013542	NaN	NaN	1	16772.2	119	1077.75	6	6399.65	52
Chilling_Hours_23	S1_11931783	1	11931783	15.5622	0.00013542	0.10064	15.5622	0.00013542	NaN	NaN	1	16772.2	119	1077.75	6	6399.65	52
Chilling_Hours_23	S1_11931959	1	11931959	15.5622	0.00013542	0.10064	15.5622	0.00013542	NaN	NaN	1	16772.2	119	1077.75	6	6399.65	52
Chilling_Hours_23	S1_11935973	1	11935973	15.5622	0.00013542	0.10064	15.5622	0.00013542	NaN	NaN	1	16772.2	119	1077.75	6	6399.65	52
Chilling_Hours_23	S1_11941725	1	11941725	15.5622	0.00013542	0.10064	15.5622	0.00013542	NaN	NaN	1	16772.2	119	1077.75	6	6399.65	52
Chilling_Hours_23	S1_11985316	1	11985316	15.5622	0.00013542	0.10064	15.5622	0.00013542	NaN	NaN	1	16772.2	119	1077.75	6	6399.65	52
Chilling_Hours_23	S1_12020956	1	12020956	15.5622	0.00013542	0.10064	15.5622	0.00013542	NaN	NaN	1	16772.2	119	1077.75	6	6399.65	52
Chilling_Hours_23	S1_12151275	1	12151275	15.5622	0.00013542	0.10064	15.5622	0.00013542	NaN	NaN	1	16772.2	119	1077.75	6	6399.65	52
Chilling_Hours_23	S1_12151296	1	12151296	15.5622	0.00013542	0.10064	15.5622	0.00013542	NaN	NaN	1	16772.2	119	1077.75	6	6399.65	52
Chilling_Hours_23	S1_17067558	1	17067558	9.60425	0.00013663	0.12183	9.19055	0.00299	9.37142	0.00273	2	10151.4	118	1056.97	7	5989.77	52
Utah_Chill_Units_25	S3_3114895	3	3114895	7.41598	0.00013672	0.12186	10.8884	4.5746e-05	0.55349	0.45839	3	28657.8	117	3864.33	8	31671.5	40
Utah_Chill_Units_25	S3_3114967	3	3114967	7.41598	0.00013672	0.12186	10.8884	4.5746e-05	0.55349	0.45839	3	28657.8	117	3864.33	8	31671.5	40
Chilling_Hours_22	S1_14012500	1	14012500	15.5226	0.00013795	0.10112	15.5226	0.00013795	NaN	NaN	1	97738.5	119	6296.54	6	36219.5	52
Chilling_Hours_22	S1_19750956	1	19750956	15.5226	0.00013795	0.10112	15.5226	0.00013795	NaN	NaN	1	97738.5	119	6296.54	6	36219.5	52
Chilling_Hours_22	S1_20535592	1	20535592	15.5226	0.00013795	0.10112	15.5226	0.00013795	NaN	NaN	1	97738.5	119	6296.54	6	36219.5	52
Chilling_Hours_22	S1_20538548	1	20538548	15.5226	0.00013795	0.10112	15.5226	0.00013795	NaN	NaN	1	97738.5	119	6296.54	6	36219.5	52
Chill_Portions_23	S1_11398733	1	11398733	7.40841	0.00013798	0.13986	3.81088	0.0249	13.7781	0.00031646	3	96.1687	117	12.981	8	68.0114	50
Chill_Portions_22	S1_9761729	1	9761729	9.58793	0.00013856	0.12542	9.58793	0.00013856	NaN	NaN	2	312.589	118	32.6023	7	162.503	53
Chilling_Hours_22	S1_10999744	1	10999744	9.58284	0.00013917	0.12244	19.2601	2.4828e-05	0.05804	0.81004	2	59176	118	6175.21	7	33990	50
Chilling_Hours_23	S1_16993035	1	16993035	9.5809	0.00013941	0.12157	9.37939	0.00271	9.14077	0.00307	2	10130.2	118	1057.33	7	5983.71	53
Utah_Chill_Units_25	S1_17934626	1	17934626	7.3947	0.00014029	0.12157	8.37157	0.00039824	4.88914	0.02897	3	28588.7	117	3866.1	8	31645.5	50
Utah_Chill_Units_25	S1_16447991	1	16447991	9.56696	0.00014109	0.10642	10.9628	0.00123	7.56624	0.00689	2	37539.8	118	3923.9	7	34639.7	51
Utah_Chill_Units_25	S1_16564798	1	16564798	9.56696	0.00014109	0.10642	10.9628	0.00123	7.56624	0.00689	2	37539.8	118	3923.9	7	34639.7	51
Utah_Chill_Units_25	S1_16570023	1	16570023	9.56696	0.00014109	0.10642	10.9628	0.00123	7.56624	0.00689	2	37539.8	118	3923.9	7	34639.7	51
Utah_Chill_Units_25	S1_16570098	1	16570098	9.56696	0.00014109	0.10642	10.9628	0.00123	7.56624	0.00689	2	37539.8	118	3923.9	7	34639.7	51
Utah_Chill_Units_25	S1_16580183	1	16580183	9.56696	0.00014109	0.10642	10.9628	0.00123	7.56624	0.00689	2	37539.8	118	3923.9	7	34639.7	51
Utah_Chill_Units_25	S1_16699579	1	16699579	9.56696	0.00014109	0.10642	10.9628	0.00123	7.56624	0.00689	2	37539.8	118	3923.9	7	34639.7	51
Utah_Chill_Units_25	S1_16747168	1	16747168	9.56696	0.00014109	0.10642	10.9628	0.00123	7.56624	0.00689	2	37539.8	118	3923.9	7	34639.7	51
Utah_Chill_Units_25	S1_14836413	1	14836413	9.56441	0.0001414	0.1064	9.56441	0.0001414	NaN	NaN	2	37531.2	118	3924.04	7	34637.2	49
Utah_Chill_Units_25	S1_9235766	1	9235766	15.4681	0.00014151	0.08774	15.4681	0.00014151	NaN	NaN	1	61898.7	119	4001.69	6	38216.2	57
Chill_Portions_22	S4_10942935	4	10942935	15.4625	0.00014188	0.10318	15.4625	0.00014188	NaN	NaN	1	514.287	119	33.2602	6	171.105	55
Chill_Portions_23	S1_17451526	1	17451526	9.55302	0.00014279	0.12209	5.87474	0.01686	12.6559	0.00054014	2	125.925	118	13.1816	7	72.4906	53
Chill_Portions_23	S1_17545300	1	17545300	9.55302	0.00014279	0.12209	5.87474	0.01686	12.6559	0.00054014	2	125.925	118	13.1816	7	72.4906	53
Chill_Portions_23	S1_9761729	1	9761729	9.54781	0.00014343	0.12203	9.54781	0.00014343	NaN	NaN	2	125.865	118	13.1827	7	72.4737	53
Utah_Chill_Units_22	S1_15478951	1	15478951	9.54255	0.00014408	0.1232	18.9176	2.8977e-05	0.28165	0.59662	2	109907	118	11517.6	7	60734.8	55
Utah_Chill_Units_22	S1_15478981	1	15478981	9.54255	0.00014408	0.1232	18.9176	2.8977e-05	0.28165	0.59662	2	109907	118	11517.6	7	60734.8	55
Chill_Portions_14	S4_10942935	4	10942935	15.4189	0.00014481	0.1046	15.4189	0.00014481	NaN	NaN	1	442.255	119	28.6827	6	135.819	55
Chill_Portions_25	S1_6083110	1	6083110	7.35778	0.0001467	0.1242	10.8421	4.7572e-05	0.48397	0.48801	3	27.3854	117	3.72196	8	28.2513	34
Chill_Portions_25	S1_8820464	1	8820464	7.35705	0.00014683	0.12419	11.097	3.837e-05	0.05484	0.81526	3	27.3831	117	3.72202	8	28.2505	40
Utah_Chill_Units_25	S1_21948169	1	21948169	9.51534	0.0001475	0.10593	12.4538	0.00059388	6.04853	0.01537	2	37365.3	118	3926.85	7	34589.9	54
Utah_Chill_Units_13	S1_11867993	1	11867993	9.51239	0.00014787	0.12682	18.86	2.9742e-05	0.27903	0.59833	2	81562.7	118	8574.37	7	39218.9	34
Utah_Chill_Units_13	S1_11868011	1	11868011	9.51239	0.00014787	0.12682	18.86	2.9742e-05	0.27903	0.59833	2	81562.7	118	8574.37	7	39218.9	34
Utah_Chill_Units_13	S1_11930091	1	11930091	9.51239	0.00014787	0.12682	18.86	2.9742e-05	0.27903	0.59833	2	81562.7	118	8574.37	7	39218.9	34
Utah_Chill_Units_13	S1_11930164	1	11930164	9.51239	0.00014787	0.12682	18.86	2.9742e-05	0.27903	0.59833	2	81562.7	118	8574.37	7	39218.9	34
Utah_Chill_Units_25	S1_11360547	1	11360547	7.34669	0.00014868	0.1209	7.24786	0.00107	6.82838	0.01015	3	28432.5	117	3870.1	8	31587	48
Utah_Chill_Units_13	S1_11930588	1	11930588	9.50315	0.00014906	0.12671	18.8321	3.012e-05	0.28699	0.59316	2	81494.4	118	8575.52	7	39199.4	35
Utah_Chill_Units_13	S1_11930624	1	11930624	9.50315	0.00014906	0.12671	18.8321	3.012e-05	0.28699	0.59316	2	81494.4	118	8575.52	7	39199.4	35
Utah_Chill_Units_13	S1_11930704	1	11930704	9.50315	0.00014906	0.12671	18.8321	3.012e-05	0.28699	0.59316	2	81494.4	118	8575.52	7	39199.4	35
Chill_Portions_12	S1_11399631	1	11399631	9.49984	0.00014948	0.12541	8.10186	0.00521	10.2669	0.00174	2	237.612	118	25.0122	7	119.721	51
Chill_Portions_12	S1_11399784	1	11399784	9.49984	0.00014948	0.12541	8.10186	0.00521	10.2669	0.00174	2	237.612	118	25.0122	7	119.721	51
Chill_Portions_25	S1_6705581	1	6705581	9.49067	0.00015067	0.10843	18.7308	3.1533e-05	0.35244	0.55387	2	35.8634	118	3.7788	7	30.7973	33
Chill_Portions_25	S1_7172939	1	7172939	9.49067	0.00015067	0.10843	18.7308	3.1533e-05	0.35244	0.55387	2	35.8634	118	3.7788	7	30.7973	33
Chilling_Hours_24	S1_9134220	1	9134220	9.48859	0.00015094	0.12708	18.7948	3.0633e-05	0.29393	0.58873	2	14702.8	118	1549.52	7	6934.94	34
Utah_Chill_Units_22	S1_15479157	1	15479157	15.3005	0.00015307	0.10082	15.3005	0.00015307	NaN	NaN	1	179879	119	11756.4	6	64201.4	53
Utah_Chill_Units_13	S1_8822659	1	8822659	9.46531	0.00015399	0.12628	16.5688	8.4806e-05	2.19536	0.14109	2	81214.8	118	8580.26	7	39119.5	57
Chill_Portions_12	S1_18271324	1	18271324	15.2853	0.00015416	0.10293	15.2853	0.00015416	NaN	NaN	1	390.047	119	25.5178	6	125.478	55
Utah_Chill_Units_25	S1_9822555	1	9822555	9.45764	0.00015502	0.10537	11.7795	0.00082434	6.5831	0.01155	2	37170.1	118	3930.16	7	34534.1	53
Utah_Chill_Units_25	S1_11360463	1	11360463	7.30972	0.00015549	0.12039	6.59132	0.00193	7.96805	0.0056	3	28311.9	117	3873.19	8	31541.8	48
Utah_Chill_Units_22	S1_9235766	1	9235766	15.2649	0.00015564	0.10061	15.2649	0.00015564	NaN	NaN	1	179508	119	11759.5	6	64139.7	57
Chilling_Hours_22	S1_9761588	1	9761588	7.30803	0.0001558	0.13829	11.0378	4.0332e-05	0.02997	0.86287	3	44557.4	117	6097.04	8	31656.3	54
Chill_Portions_25	S1_6143744	1	6143744	7.3061	0.00015617	0.12347	11.0221	4.0869e-05	0.05134	0.82114	3	27.2234	117	3.72612	8	28.1906	31
Utah_Chill_Units_24	S1_9878376	1	9878376	9.44311	0.00015697	0.12094	14.0654	0.00027416	4.41693	0.03771	2	19153.8	118	2028.33	7	11056.8	34
Utah_Chill_Units_24	S1_9878382	1	9878382	9.44311	0.00015697	0.12094	14.0654	0.00027416	4.41693	0.03771	2	19153.8	118	2028.33	7	11056.8	34
Chilling_Hours_22	S1_9235766	1	9235766	15.239	0.00015755	0.09948	15.239	0.00015755	NaN	NaN	1	96155.7	119	6309.84	6	35955.7	57
Chill_Portions_23	S1_16993035	1	16993035	9.43819	0.00015764	0.12082	5.84969	0.01709	12.4632	0.00059285	2	124.62	118	13.2038	7	72.1178	53
Utah_Chill_Units_22	S1_14528090	1	14528090	9.43746	0.00015774	0.12203	9.43746	0.00015774	NaN	NaN	2	108864	118	11535.3	7	60436.7	51
Utah_Chill_Units_22	S1_11432543	1	11432543	7.29047	0.00015915	0.13937	6.30688	0.0025	8.4602	0.00435	3	82888.5	117	11369.4	8	56749.4	49
Chilling_Hours_22	S1_8671485	1	8671485	7.29044	0.00015916	0.13801	10.5504	6.0895e-05	0.8053	0.37136	3	44467	117	6099.36	8	31622.4	55
Chill_Portions_25	S1_6810104	1	6810104	9.42588	0.00015932	0.1078	18.2318	3.9549e-05	0.67045	0.41455	2	35.6523	118	3.78238	7	30.737	36
Chill_Portions_23	S1_8883514	1	8883514	15.2087	0.0001598	0.09928	15.2087	0.0001598	NaN	NaN	1	204.804	119	13.4662	6	76.7315	58
Chilling_Hours_22	S1_17110776	1	17110776	9.42169	0.00015989	0.12067	12.7108	0.0005245	5.63729	0.0192	2	58317.9	118	6189.75	7	33744.9	53
Chilling_Hours_22	S1_17126770	1	17126770	9.42169	0.00015989	0.12067	12.7108	0.0005245	5.63729	0.0192	2	58317.9	118	6189.75	7	33744.9	53
Utah_Chill_Units_25	S8_15640835	8	15640835	7.28455	0.0001603	0.12004	9.7739	0.00011811	2.12025	0.14804	3	28229.8	117	3875.3	8	31511	34
Chill_Portions_22	S1_17067558	1	17067558	9.40555	0.00016214	0.12336	8.41112	0.00444	9.77942	0.00222	2	307.46	118	32.6893	7	161.038	52
Chilling_Hours_23	S1_19865366	1	19865366	9.40492	0.00016222	0.11965	13.871	0.00030073	4.52768	0.03543	2	9969.67	118	1060.05	7	5937.86	54
Chill_Portions_25	S1_9293360	1	9293360	7.27385	0.00016239	0.12301	11.004	4.1496e-05	4.6032e-06	0.99829	3	27.1221	117	3.72871	8	28.1526	36
Chilling_Hours_22	S4_10942935	4	10942935	15.172	0.00016258	0.09909	15.172	0.00016258	NaN	NaN	1	95780.5	119	6312.99	6	35893.1	55
Utah_Chill_Units_25	S1_19186031	1	19186031	9.39825	0.00016316	0.1048	9.39825	0.00016316	NaN	NaN	2	36968.7	118	3933.58	7	34476.5	52
Utah_Chill_Units_22	S4_10942935	4	10942935	15.1641	0.00016318	0.10002	15.1641	0.00016318	NaN	NaN	1	178456	119	11768.3	6	63964.3	55
Utah_Chill_Units_23	S1_9677013	1	9677013	9.38584	0.00016492	0.11615	9.38584	0.00016492	NaN	NaN	2	22965.2	118	2446.79	7	15244.3	52
Chilling_Hours_12	S6_17789471	6	17789471	9.385	0.00016504	0.12431	9.385	0.00016504	NaN	NaN	2	16348	118	1741.93	7	8209.97	35
Chill_Portions_25	S1_22236795	1	22236795	7.25639	0.00016586	0.12276	2.02717	0.13627	17.1596	6.5221e-05	3	27.0672	117	3.73012	8	28.132	30
Chilling_Hours_22	S1_12302415	1	12302415	7.25296	0.00016655	0.13741	10.9594	4.3089e-05	0.02184	0.88276	3	44274.2	117	6104.3	8	31550.1	53
Chilling_Hours_12	S1_11960432	1	11960432	7.25265	0.00016662	0.14204	10.8446	4.7472e-05	0.21336	0.645	3	12452.6	117	1716.97	8	7766.45	33
Chilling_Hours_22	S1_17110853	1	17110853	9.36943	0.00016727	0.12009	9.03265	0.00323	9.092	0.00314	2	58038.8	118	6194.48	7	33665.1	52
Chilling_Hours_22	S1_17545042	1	17545042	9.36943	0.00016727	0.12009	9.03265	0.00323	9.092	0.00314	2	58038.8	118	6194.48	7	33665.1	52
Chilling_Hours_22	S1_17545179	1	17545179	9.36943	0.00016727	0.12009	9.03265	0.00323	9.092	0.00314	2	58038.8	118	6194.48	7	33665.1	52
Chilling_Hours_22	S1_17545276	1	17545276	9.36943	0.00016727	0.12009	9.03265	0.00323	9.092	0.00314	2	58038.8	118	6194.48	7	33665.1	52
Chill_Portions_23	S1_8822659	1	8822659	9.36504	0.0001679	0.12001	18.7442	3.1343e-05	0.1239	0.72547	2	123.786	118	13.2179	7	71.8796	57
Utah_Chill_Units_25	S1_8569686	1	8569686	9.36192	0.00016836	0.10445	11.7358	0.00084212	6.45047	0.01239	2	36845.4	118	3935.67	7	34441.3	57
Utah_Chill_Units_25	S1_8958029	1	8958029	7.24347	0.00016848	0.11947	10.9498	4.3437e-05	0.0138	0.90669	3	28095.5	117	3878.74	8	31460.6	39
Chill_Portions_24	S4_4011034	4	4011034	9.35846	0.00016886	0.12447	7.89594	0.00579	10.2099	0.00179	2	55.9527	118	5.97883	7	27.6527	54
Chilling_Hours_12	S1_9880052	1	9880052	7.2414	0.0001689	0.14185	10.7615	5.0925e-05	0.3244	0.57007	3	12436.3	117	1717.39	8	7760.34	32
Chill_Portions_12	S1_8671485	1	8671485	7.23925	0.00016935	0.14157	9.35529	0.00016932	2.73246	0.10101	3	178.827	117	24.7024	8	112.413	55
Utah_Chill_Units_25	S2_7413809	2	7413809	9.35131	0.0001699	0.10435	9.35131	0.0001699	NaN	NaN	2	36809.4	118	3936.28	7	34431	35
Chill_Portions_25	S1_9293353	1	9293353	7.23637	0.00016994	0.12247	10.9375	4.3891e-05	0.01647	0.89811	3	27.0042	117	3.73174	8	28.1084	36
Chill_Portions_25	S1_5355191	1	5355191	7.23488	0.00017025	0.12245	10.79	4.9713e-05	0.25995	0.61111	3	26.9995	117	3.73186	8	28.1066	33
Chilling_Hours_23	S1_11432543	1	11432543	7.23452	0.00017032	0.13617	6.29753	0.00252	8.32649	0.00465	3	7564.23	117	1045.58	8	5539.79	49
Chilling_Hours_23	S1_15478951	1	15478951	9.34456	0.0001709	0.11898	18.4221	3.6271e-05	0.36527	0.54676	2	9914.43	118	1060.98	7	5922.07	55
Chilling_Hours_23	S1_15478981	1	15478981	9.34456	0.0001709	0.11898	18.4221	3.6271e-05	0.36527	0.54676	2	9914.43	118	1060.98	7	5922.07	55
Utah_Chill_Units_22	S1_11930408	1	11930408	7.22998	0.00017126	0.13839	7.47368	0.00087889	6.09693	0.01499	3	82308.2	117	11384.3	8	56531.8	48
Utah_Chill_Units_22	S1_11930469	1	11930469	7.22998	0.00017126	0.13839	7.47368	0.00087889	6.09693	0.01499	3	82308.2	117	11384.3	8	56531.8	48
Utah_Chill_Units_22	S1_11930516	1	11930516	7.22998	0.00017126	0.13839	7.47368	0.00087889	6.09693	0.01499	3	82308.2	117	11384.3	8	56531.8	48
Chilling_Hours_22	S1_20547350	1	20547350	7.22887	0.00017149	0.13703	7.76151	0.00068112	5.56328	0.02	3	44150.2	117	6107.48	8	31503.6	52
Chill_Portions_24	S1_9216856	1	9216856	7.22716	0.00017185	0.14214	10.8138	4.8724e-05	0.20047	0.65517	3	42.5979	117	5.89414	8	26.1821	33
Chilling_Hours_22	S1_21739081	1	21739081	15.0515	0.00017204	0.09839	15.0515	0.00017204	NaN	NaN	1	95105.6	119	6318.66	6	35780.6	56
Chill_Portions_24	S1_6838313	1	6838313	7.2258	0.00017213	0.14212	3.72706	0.02694	13.4376	0.00037225	3	42.5911	117	5.89431	8	26.1796	35
Chill_Portions_25	S1_17996317	1	17996317	7.22293	0.00017273	0.12228	1.53795	0.2191	18.1459	4.1574e-05	3	26.9619	117	3.73282	8	28.0925	52
Chill_Portions_25	S1_5905949	1	5905949	9.3316	0.00017282	0.10686	18.5197	3.4699e-05	0.25883	0.61187	2	35.3444	118	3.7876	7	30.649	35
Chill_Portions_25	S1_5918106	1	5918106	9.3316	0.00017282	0.10686	18.5197	3.4699e-05	0.25883	0.61187	2	35.3444	118	3.7876	7	30.649	35
Chill_Portions_25	S1_6052062	1	6052062	9.3316	0.00017282	0.10686	18.5197	3.4699e-05	0.25883	0.61187	2	35.3444	118	3.7876	7	30.649	35
Utah_Chill_Units_22	S1_14039128	1	14039128	9.33124	0.00017287	0.12084	18.4662	3.5552e-05	0.30423	0.58228	2	107806	118	11553.2	7	60134.5	53
Utah_Chill_Units_22	S1_15273837	1	15273837	9.33124	0.00017287	0.12084	18.4662	3.5552e-05	0.30423	0.58228	2	107806	118	11553.2	7	60134.5	53
Utah_Chill_Units_22	S1_15273852	1	15273852	9.33124	0.00017287	0.12084	18.4662	3.5552e-05	0.30423	0.58228	2	107806	118	11553.2	7	60134.5	53
Utah_Chill_Units_22	S1_18759512	1	18759512	9.33124	0.00017287	0.12084	18.4662	3.5552e-05	0.30423	0.58228	2	107806	118	11553.2	7	60134.5	53
Utah_Chill_Units_22	S1_20673105	1	20673105	9.33124	0.00017287	0.12084	18.4662	3.5552e-05	0.30423	0.58228	2	107806	118	11553.2	7	60134.5	53
Chill_Portions_12	S1_11399035	1	11399035	9.32663	0.00017356	0.12343	14.5858	0.00021426	3.73249	0.05576	2	233.871	118	25.0756	7	118.652	52
Chill_Portions_22	S1_12354645	1	12354645	7.21749	0.00017387	0.14011	10.916	4.4694e-05	0.0046	0.94603	3	232.801	117	32.2551	8	151.343	49
Utah_Chill_Units_22	S1_9739658	1	9739658	9.32198	0.00017426	0.12074	18.3423	3.7611e-05	0.39494	0.53093	2	107713	118	11554.8	7	60108	54
Utah_Chill_Units_22	S1_22289766	1	22289766	9.3163	0.00017512	0.12068	9.3163	0.00017512	NaN	NaN	2	107657	118	11555.7	7	60091.9	50
Utah_Chill_Units_25	S1_12074111	1	12074111	9.31526	0.00017528	0.104	9.31526	0.00017528	NaN	NaN	2	36686.8	118	3938.36	7	34396	48
Chilling_Hours_23	S1_17021708	1	17021708	7.21051	0.00017535	0.13579	5.61059	0.0047	9.59318	0.00245	3	7543.05	117	1046.12	8	5531.85	54
Chilling_Hours_23	S1_17021778	1	17021778	7.21051	0.00017535	0.13579	5.61059	0.0047	9.59318	0.00245	3	7543.05	117	1046.12	8	5531.85	54
Chill_Portions_22	S1_9767206	1	9767206	7.21053	0.00017535	0.14	10.4883	6.4194e-05	0.70713	0.40211	3	232.612	117	32.26	8	151.272	52
Chilling_Hours_22	S1_17009436	1	17009436	7.21026	0.0001754	0.13673	8.7233	0.0002929	3.77404	0.05446	3	44054.3	117	6109.94	8	31467.6	50
Chilling_Hours_22	S1_17009576	1	17009576	7.21026	0.0001754	0.13673	8.7233	0.0002929	3.77404	0.05446	3	44054.3	117	6109.94	8	31467.6	50
Chill_Portions_22	S1_11432445	1	11432445	7.20696	0.00017611	0.13994	6.1513	0.00288	8.53291	0.00419	3	232.514	117	32.2625	8	151.236	47
Chill_Portions_24	S1_15278116	1	15278116	7.20316	0.00017692	0.14174	9.97452	9.9457e-05	1.56494	0.21344	3	42.4785	117	5.8972	8	26.1374	36
Chill_Portions_25	S1_5277614	1	5277614	9.29495	0.00017838	0.1065	18.5057	3.4921e-05	0.20748	0.64959	2	35.2245	118	3.78963	7	30.6148	34
Chill_Portions_25	S1_5318576	1	5318576	9.29495	0.00017838	0.1065	18.5057	3.4921e-05	0.20748	0.64959	2	35.2245	118	3.78963	7	30.6148	34
Chill_Portions_25	S1_5375053	1	5375053	9.29495	0.00017838	0.1065	18.5057	3.4921e-05	0.20748	0.64959	2	35.2245	118	3.78963	7	30.6148	34
Chilling_Hours_23	S1_14012480	1	14012480	14.9634	0.00017932	0.0972	14.9634	0.00017932	NaN	NaN	1	16199	119	1082.57	6	6304.11	53
Chilling_Hours_23	S1_14473974	1	14473974	14.9634	0.00017932	0.0972	14.9634	0.00017932	NaN	NaN	1	16199	119	1082.57	6	6304.11	53
Chilling_Hours_23	S1_14474064	1	14474064	14.9634	0.00017932	0.0972	14.9634	0.00017932	NaN	NaN	1	16199	119	1082.57	6	6304.11	53
Chilling_Hours_23	S1_14474134	1	14474134	14.9634	0.00017932	0.0972	14.9634	0.00017932	NaN	NaN	1	16199	119	1082.57	6	6304.11	53
Chilling_Hours_23	S1_14551246	1	14551246	14.9634	0.00017932	0.0972	14.9634	0.00017932	NaN	NaN	1	16199	119	1082.57	6	6304.11	53
Chilling_Hours_23	S1_14782725	1	14782725	14.9634	0.00017932	0.0972	14.9634	0.00017932	NaN	NaN	1	16199	119	1082.57	6	6304.11	53
Chilling_Hours_23	S1_15334766	1	15334766	14.9634	0.00017932	0.0972	14.9634	0.00017932	NaN	NaN	1	16199	119	1082.57	6	6304.11	53
Chilling_Hours_23	S1_15334771	1	15334771	14.9634	0.00017932	0.0972	14.9634	0.00017932	NaN	NaN	1	16199	119	1082.57	6	6304.11	53
Chilling_Hours_23	S1_18662362	1	18662362	14.9634	0.00017932	0.0972	14.9634	0.00017932	NaN	NaN	1	16199	119	1082.57	6	6304.11	53
Chilling_Hours_23	S1_19671075	1	19671075	14.9634	0.00017932	0.0972	14.9634	0.00017932	NaN	NaN	1	16199	119	1082.57	6	6304.11	53
Chilling_Hours_23	S1_20759845	1	20759845	14.9634	0.00017932	0.0972	14.9634	0.00017932	NaN	NaN	1	16199	119	1082.57	6	6304.11	53
Chilling_Hours_23	S1_20790570	1	20790570	14.9634	0.00017932	0.0972	14.9634	0.00017932	NaN	NaN	1	16199	119	1082.57	6	6304.11	53
Chilling_Hours_22	S1_9677013	1	9677013	9.28032	0.00018065	0.1191	9.28032	0.00018065	NaN	NaN	2	57561.8	118	6202.56	7	33528.8	52
Utah_Chill_Units_25	S1_17024252	1	17024252	9.27438	0.00018158	0.10361	10.4851	0.00156	7.4917	0.00716	2	36547.7	118	3940.71	7	34356.2	51
Utah_Chill_Units_25	S1_17024284	1	17024284	9.27438	0.00018158	0.10361	10.4851	0.00156	7.4917	0.00716	2	36547.7	118	3940.71	7	34356.2	51
Chill_Portions_12	S1_11466196	1	11466196	9.26395	0.00018322	0.12271	15.9214	0.00011453	2.41692	0.12271	2	232.512	118	25.0986	7	118.264	33
Chilling_Hours_23	S1_11398733	1	11398733	7.1726	0.00018361	0.13518	5.40803	0.00566	9.88713	0.00211	3	7509.55	117	1046.98	8	5519.29	50
Chill_Portions_23	S1_9916646	1	9916646	9.26115	0.00018367	0.11886	18.0704	4.2565e-05	0.52417	0.4705	2	122.599	118	13.238	7	71.5405	53
Chill_Portions_23	S1_9916663	1	9916663	9.26115	0.00018367	0.11886	18.0704	4.2565e-05	0.52417	0.4705	2	122.599	118	13.238	7	71.5405	53
Utah_Chill_Units_23	S1_11399631	1	11399631	9.26088	0.00018371	0.11482	5.10556	0.02567	12.9054	0.00047894	2	22700.9	118	2451.27	7	15168.8	51
Utah_Chill_Units_23	S1_11399784	1	11399784	9.26088	0.00018371	0.11482	5.10556	0.02567	12.9054	0.00047894	2	22700.9	118	2451.27	7	15168.8	51
Utah_Chill_Units_12	S4_10942935	4	10942935	14.902	0.00018458	0.10154	14.902	0.00018458	NaN	NaN	1	90190.9	119	6052.27	6	27997.1	55
Utah_Chill_Units_22	S1_17114196	1	17114196	7.16697	0.00018486	0.13738	4.7469	0.0104	11.1875	0.00111	3	81702.3	117	11399.8	8	56304.6	52
Chilling_Hours_22	S1_22118830	1	22118830	9.24967	0.0001855	0.11876	18.2457	3.9299e-05	0.35284	0.55364	2	57397.4	118	6205.35	7	33481.9	54
Utah_Chill_Units_22	S1_11455918	1	11455918	7.164	0.00018553	0.13733	8.09675	0.00050685	4.77978	0.03079	3	81673.7	117	11400.6	8	56293.9	50
Chill_Portions_22	S1_16993035	1	16993035	9.24898	0.00018561	0.12159	8.42371	0.00441	9.47438	0.00259	2	303.036	118	32.7642	7	159.774	53
Chilling_Hours_23	S1_9748853	1	9748853	9.24859	0.00018567	0.11793	18.6091	3.3321e-05	0.03845	0.84488	2	9826.4	118	1062.48	7	5896.92	55
Utah_Chill_Units_25	S1_8489075	1	8489075	7.16296	0.00018577	0.11835	10.2625	7.778e-05	0.96921	0.32691	3	27831.7	117	3885.51	8	31361.7	54
Utah_Chill_Units_25	S1_21948090	1	21948090	9.2448	0.00018628	0.10332	18.2848	3.8606e-05	0.31068	0.57832	2	36446.9	118	3942.42	7	34327.4	55
Utah_Chill_Units_25	S1_21948120	1	21948120	9.2448	0.00018628	0.10332	18.2848	3.8606e-05	0.31068	0.57832	2	36446.9	118	3942.42	7	34327.4	55
Chilling_Hours_24	S1_8522513	1	8522513	9.24456	0.00018632	0.12426	18.5664	3.3972e-05	0.0681	0.79458	2	14375.9	118	1555.06	7	6841.54	32
Chilling_Hours_21	S1_8671485	1	8671485	7.15201	0.00018825	0.14156	8.59917	0.00032638	3.84329	0.05232	3	19469.6	117	2722.25	8	11761.9	55
Chilling_Hours_22	S1_8883514	1	8883514	14.86	0.00018826	0.09728	14.86	0.00018826	NaN	NaN	1	94029.9	119	6327.7	6	35601.4	58
Utah_Chill_Units_22	S1_11062589	1	11062589	9.22897	0.00018885	0.1197	17.3727	5.8558e-05	1.07433	0.30209	2	106784	118	11570.5	7	59842.5	51
Utah_Chill_Units_22	S1_11062645	1	11062645	9.22897	0.00018885	0.1197	17.3727	5.8558e-05	1.07433	0.30209	2	106784	118	11570.5	7	59842.5	51
Utah_Chill_Units_22	S1_11062722	1	11062722	9.22897	0.00018885	0.1197	17.3727	5.8558e-05	1.07433	0.30209	2	106784	118	11570.5	7	59842.5	51
Chilling_Hours_23	S1_11930642	1	11930642	14.8506	0.0001891	0.09655	14.8506	0.0001891	NaN	NaN	1	16090.4	119	1083.48	6	6286.01	53
Chill_Portions_22	S1_8671485	1	8671485	7.14634	0.00018955	0.13894	9.65504	0.0001308	1.97019	0.16308	3	230.862	117	32.3049	8	150.616	55
Chilling_Hours_22	S1_12151546	1	12151546	7.14543	0.00018976	0.13569	7.64729	0.00075353	5.55173	0.02013	3	43719.5	117	6118.53	8	31342.1	50
Chilling_Hours_23	S1_17451526	1	17451526	9.21341	0.00019141	0.11754	8.78785	0.00366	9.04487	0.00322	2	9794.07	118	1063.02	7	5887.69	53
Chilling_Hours_23	S1_17545300	1	17545300	9.21341	0.00019141	0.11754	8.78785	0.00366	9.04487	0.00322	2	9794.07	118	1063.02	7	5887.69	53
Chilling_Hours_23	S1_12354776	1	12354776	7.1375	0.0001916	0.13463	10.5973	5.8521e-05	0.33696	0.5627	3	7478.48	117	1047.77	8	5507.64	49
Chilling_Hours_13	S1_34895597	1	34895597	7.13569	0.00019202	0.14135	0.3879	0.67934	20.5031	1.442e-05	3	12947.7	117	1814.5	8	7813.72	51
Utah_Chill_Units_12	S1_8671485	1	8671485	7.1356	0.00019204	0.14112	7.80914	0.00065306	5.22879	0.02401	3	41780.9	117	5855.28	8	25391.8	55
Utah_Chill_Units_25	S1_23396613	1	23396613	7.13504	0.00019217	0.11796	10.2827	7.6452e-05	0.86344	0.35469	3	27740	117	3887.86	8	31327.3	55
Chill_Portions_14	S1_11867993	1	11867993	9.20622	0.0001926	0.12308	18.5333	3.4486e-05	0.03019	0.86235	2	260.201	118	28.2636	7	127.58	34
Chill_Portions_14	S1_11868011	1	11868011	9.20622	0.0001926	0.12308	18.5333	3.4486e-05	0.03019	0.86235	2	260.201	118	28.2636	7	127.58	34
Chill_Portions_14	S1_11930091	1	11930091	9.20622	0.0001926	0.12308	18.5333	3.4486e-05	0.03019	0.86235	2	260.201	118	28.2636	7	127.58	34
Chill_Portions_14	S1_11930164	1	11930164	9.20622	0.0001926	0.12308	18.5333	3.4486e-05	0.03019	0.86235	2	260.201	118	28.2636	7	127.58	34
Chill_Portions_12	S1_11867993	1	11867993	9.20473	0.00019285	0.12204	17.4315	5.7001e-05	0.9808	0.32403	2	231.227	118	25.1204	7	117.896	34
Chill_Portions_12	S1_11868011	1	11868011	9.20473	0.00019285	0.12204	17.4315	5.7001e-05	0.9808	0.32403	2	231.227	118	25.1204	7	117.896	34
Chill_Portions_12	S1_11930091	1	11930091	9.20473	0.00019285	0.12204	17.4315	5.7001e-05	0.9808	0.32403	2	231.227	118	25.1204	7	117.896	34
Chill_Portions_12	S1_11930164	1	11930164	9.20473	0.00019285	0.12204	17.4315	5.7001e-05	0.9808	0.32403	2	231.227	118	25.1204	7	117.896	34
Chill_Portions_13	S1_11930588	1	11930588	9.19863	0.00019387	0.12289	17.3284	5.9763e-05	1.06013	0.30529	2	343.809	118	37.3762	7	169.288	35
Chill_Portions_13	S1_11930624	1	11930624	9.19863	0.00019387	0.12289	17.3284	5.9763e-05	1.06013	0.30529	2	343.809	118	37.3762	7	169.288	35
Chill_Portions_13	S1_11930704	1	11930704	9.19863	0.00019387	0.12289	17.3284	5.9763e-05	1.06013	0.30529	2	343.809	118	37.3762	7	169.288	35
Utah_Chill_Units_22	S1_11364319	1	11364319	14.7879	0.00019477	0.09781	14.7879	0.00019477	NaN	NaN	1	174519	119	11801.4	6	63308.1	50
Chill_Portions_22	S1_15479031	1	15479031	14.7871	0.00019484	0.09917	14.7871	0.00019484	NaN	NaN	1	494.306	119	33.4281	6	167.775	55
Chill_Portions_22	S1_9916646	1	9916646	9.19131	0.0001951	0.12093	17.9981	4.3991e-05	0.4654	0.49645	2	301.401	118	32.792	7	159.307	53
Chill_Portions_22	S1_9916663	1	9916663	9.19131	0.0001951	0.12093	17.9981	4.3991e-05	0.4654	0.49645	2	301.401	118	32.792	7	159.307	53
Chilling_Hours_22	S1_9748853	1	9748853	9.19086	0.00019518	0.11811	18.4894	3.518e-05	0.04127	0.83936	2	57081.7	118	6210.7	7	33391.7	55
Chilling_Hours_12	S1_9873493	1	9873493	7.12219	0.0001952	0.13988	10.6625	5.5376e-05	0.18826	0.66517	3	12263.2	117	1721.83	8	7695.42	32
Chilling_Hours_12	S1_9873510	1	9873510	7.12219	0.0001952	0.13988	10.6625	5.5376e-05	0.18826	0.66517	3	12263.2	117	1721.83	8	7695.42	32
Utah_Chill_Units_14	S1_9878376	1	9878376	9.18587	0.00019602	0.12232	18.2486	3.9247e-05	0.2397	0.62533	2	94992.2	118	10341.1	7	47566.7	34
Utah_Chill_Units_14	S1_9878382	1	9878382	9.18587	0.00019602	0.12232	18.2486	3.9247e-05	0.2397	0.62533	2	94992.2	118	10341.1	7	47566.7	34
Chilling_Hours_22	S1_11425955	1	11425955	9.18334	0.00019645	0.11802	13.3149	0.00039224	4.64407	0.03319	2	57041.3	118	6211.39	7	33380.1	50
Utah_Chill_Units_25	S8_15231596	8	15231596	9.1806	0.00019692	0.1027	17.3255	5.9843e-05	1.03121	0.31195	2	36227.9	118	3946.13	7	34264.9	34
Chill_Portions_22	S1_22114155	1	22114155	14.7646	0.00019692	0.09903	14.7646	0.00019692	NaN	NaN	1	493.637	119	33.4338	6	167.663	55
Chill_Portions_23	S1_10162329	1	10162329	7.11491	0.00019693	0.13517	10.4624	6.5619e-05	0.5073	0.47773	3	92.9466	117	13.0636	8	66.8031	51
Utah_Chill_Units_25	S8_15322518	8	15322518	7.11337	0.0001973	0.11766	10.3606	7.1549e-05	0.67581	0.4127	3	27668.8	117	3889.69	8	31300.6	35
Utah_Chill_Units_23	S1_8376269	1	8376269	14.7586	0.00019748	0.09338	14.7586	0.00019748	NaN	NaN	1	36924.6	119	2501.91	6	16284.1	58
Utah_Chill_Units_23	S1_8403683	1	8403683	14.7586	0.00019748	0.09338	14.7586	0.00019748	NaN	NaN	1	36924.6	119	2501.91	6	16284.1	58
Utah_Chill_Units_23	S1_8489151	1	8489151	14.7586	0.00019748	0.09338	14.7586	0.00019748	NaN	NaN	1	36924.6	119	2501.91	6	16284.1	58
Utah_Chill_Units_23	S1_8489196	1	8489196	14.7586	0.00019748	0.09338	14.7586	0.00019748	NaN	NaN	1	36924.6	119	2501.91	6	16284.1	58
Utah_Chill_Units_23	S1_8543815	1	8543815	14.7586	0.00019748	0.09338	14.7586	0.00019748	NaN	NaN	1	36924.6	119	2501.91	6	16284.1	58
Utah_Chill_Units_23	S1_8579958	1	8579958	14.7586	0.00019748	0.09338	14.7586	0.00019748	NaN	NaN	1	36924.6	119	2501.91	6	16284.1	58
Utah_Chill_Units_22	S1_12354705	1	12354705	9.17607	0.00019769	0.1191	17.7934	4.8298e-05	0.61609	0.43408	2	106254	118	11579.5	7	59691.2	51
Chilling_Hours_22	S1_21961571	1	21961571	9.1753	0.00019782	0.11793	9.1753	0.00019782	NaN	NaN	2	56998.1	118	6212.12	7	33367.8	55
Chilling_Hours_22	S1_22093371	1	22093371	9.1753	0.00019782	0.11793	9.1753	0.00019782	NaN	NaN	2	56998.1	118	6212.12	7	33367.8	55
Chill_Portions_23	S1_9767206	1	9767206	7.10793	0.00019861	0.13506	10.2052	8.1677e-05	0.92624	0.33783	3	92.8694	117	13.0656	8	66.7742	52
Chill_Portions_22	S1_11875380	1	11875380	14.7322	0.00019996	0.09884	14.7322	0.00019996	NaN	NaN	1	492.671	119	33.4419	6	167.503	52
Chill_Portions_22	S1_11930085	1	11930085	14.7322	0.00019996	0.09884	14.7322	0.00019996	NaN	NaN	1	492.671	119	33.4419	6	167.503	52
Chill_Portions_22	S1_11931783	1	11931783	14.7322	0.00019996	0.09884	14.7322	0.00019996	NaN	NaN	1	492.671	119	33.4419	6	167.503	52
Chill_Portions_22	S1_11931959	1	11931959	14.7322	0.00019996	0.09884	14.7322	0.00019996	NaN	NaN	1	492.671	119	33.4419	6	167.503	52
Chill_Portions_22	S1_11935973	1	11935973	14.7322	0.00019996	0.09884	14.7322	0.00019996	NaN	NaN	1	492.671	119	33.4419	6	167.503	52
Chill_Portions_22	S1_11941725	1	11941725	14.7322	0.00019996	0.09884	14.7322	0.00019996	NaN	NaN	1	492.671	119	33.4419	6	167.503	52
Chill_Portions_22	S1_11985316	1	11985316	14.7322	0.00019996	0.09884	14.7322	0.00019996	NaN	NaN	1	492.671	119	33.4419	6	167.503	52
Chill_Portions_22	S1_12020956	1	12020956	14.7322	0.00019996	0.09884	14.7322	0.00019996	NaN	NaN	1	492.671	119	33.4419	6	167.503	52
Chill_Portions_22	S1_12151275	1	12151275	14.7322	0.00019996	0.09884	14.7322	0.00019996	NaN	NaN	1	492.671	119	33.4419	6	167.503	52
Chill_Portions_22	S1_12151296	1	12151296	14.7322	0.00019996	0.09884	14.7322	0.00019996	NaN	NaN	1	492.671	119	33.4419	6	167.503	52
Chilling_Hours_21	S1_11545511	1	11545511	9.16192	0.00020013	0.12279	18.3213	3.7971e-05	0.13562	0.71334	2	25331.1	118	2764.83	7	12335.5	32
Chilling_Hours_22	S1_19849624	1	19849624	9.15811	0.00020079	0.11774	17.1199	6.5769e-05	1.17158	0.28128	2	56905.6	118	6213.69	7	33341.4	53
Chill_Portions_12	S1_11450968	1	11450968	9.15524	0.00020129	0.12147	15.5376	0.00013699	2.56816	0.11171	2	230.15	118	25.1386	7	117.589	33
Chilling_Hours_12	S1_9945949	1	9945949	7.09661	0.00020136	0.13945	10.5061	6.323e-05	0.38685	0.53517	3	12225.9	117	1722.78	8	7681.45	33
Chilling_Hours_23	S1_11364270	1	11364270	9.15448	0.00020142	0.11689	13.417	0.00037352	4.49762	0.03604	2	9739.84	118	1063.94	7	5872.19	51
Chilling_Hours_23	S1_11398974	1	11398974	9.15448	0.00020142	0.11689	13.417	0.00037352	4.49762	0.03604	2	9739.84	118	1063.94	7	5872.19	51
Chilling_Hours_23	S1_11399013	1	11399013	9.15448	0.00020142	0.11689	13.417	0.00037352	4.49762	0.03604	2	9739.84	118	1063.94	7	5872.19	51
Chilling_Hours_23	S1_11399504	1	11399504	9.15448	0.00020142	0.11689	13.417	0.00037352	4.49762	0.03604	2	9739.84	118	1063.94	7	5872.19	51
Chilling_Hours_23	S1_11435822	1	11435822	9.15448	0.00020142	0.11689	13.417	0.00037352	4.49762	0.03604	2	9739.84	118	1063.94	7	5872.19	51
Chilling_Hours_23	S1_11436040	1	11436040	9.15448	0.00020142	0.11689	13.417	0.00037352	4.49762	0.03604	2	9739.84	118	1063.94	7	5872.19	51
Chilling_Hours_23	S1_11466101	1	11466101	9.15448	0.00020142	0.11689	13.417	0.00037352	4.49762	0.03604	2	9739.84	118	1063.94	7	5872.19	51
Chilling_Hours_23	S1_22114155	1	22114155	14.7135	0.00020173	0.09576	14.7135	0.00020173	NaN	NaN	1	15958.2	119	1084.6	6	6263.97	55
Chill_Portions_22	S1_11398733	1	11398733	7.09464	0.00020184	0.13809	5.06633	0.00775	10.3485	0.00168	3	229.449	117	32.3411	8	150.086	50
Chill_Portions_13	S1_11867993	1	11867993	9.15018	0.00020217	0.12233	17.2732	6.1295e-05	1.02369	0.31372	2	342.242	118	37.4027	7	168.84	34
Chill_Portions_13	S1_11868011	1	11868011	9.15018	0.00020217	0.12233	17.2732	6.1295e-05	1.02369	0.31372	2	342.242	118	37.4027	7	168.84	34
Chill_Portions_13	S1_11930091	1	11930091	9.15018	0.00020217	0.12233	17.2732	6.1295e-05	1.02369	0.31372	2	342.242	118	37.4027	7	168.84	34
Chill_Portions_13	S1_11930164	1	11930164	9.15018	0.00020217	0.12233	17.2732	6.1295e-05	1.02369	0.31372	2	342.242	118	37.4027	7	168.84	34
Utah_Chill_Units_25	S8_15323761	8	15323761	7.09279	0.00020229	0.11737	10.2091	8.1402e-05	0.88078	0.34992	3	27601	117	3891.42	8	31275.2	34
Utah_Chill_Units_25	S8_15325411	8	15325411	7.09279	0.00020229	0.11737	10.2091	8.1402e-05	0.88078	0.34992	3	27601	117	3891.42	8	31275.2	34
Chilling_Hours_21	S1_11466196	1	11466196	9.14876	0.00020242	0.12264	17.7102	5.0171e-05	0.64075	0.42505	2	25299.6	118	2765.36	7	12326.5	33
Chilling_Hours_23	S1_15479157	1	15479157	14.7037	0.00020266	0.0957	14.7037	0.00020266	NaN	NaN	1	15948.7	119	1084.67	6	6262.39	53
Chilling_Hours_24	S1_14892501	1	14892501	9.14508	0.00020306	0.1231	13.7973	0.00031147	4.12994	0.04438	2	14241.9	118	1557.33	7	6803.27	47
Chilling_Hours_23	S1_12354645	1	12354645	7.0859	0.000204	0.1338	10.6303	5.6908e-05	0.15023	0.69902	3	7432.73	117	1048.95	8	5490.48	49
Chilling_Hours_22	S1_11461540	1	11461540	7.08334	0.00020463	0.13469	5.44621	0.00547	9.5668	0.00248	3	43398	117	6126.77	8	31221.5	52
Chill_Portions_25	S1_6098143	1	6098143	7.08166	0.00020505	0.12026	10.3336	7.3216e-05	0.64078	0.42505	3	26.5156	117	3.74426	8	27.9252	34
Utah_Chill_Units_25	S8_15284542	8	15284542	7.07652	0.00020634	0.11714	10.4498	6.6326e-05	0.4308	0.51289	3	27547.4	117	3892.8	8	31255.1	35
Chilling_Hours_21	S1_9878376	1	9878376	9.12057	0.00020742	0.12231	18.0862	4.2259e-05	0.26644	0.60669	2	25232.1	118	2766.5	7	12307.2	34
Chilling_Hours_21	S1_9878382	1	9878382	9.12057	0.00020742	0.12231	18.0862	4.2259e-05	0.26644	0.60669	2	25232.1	118	2766.5	7	12307.2	34
Chill_Portions_22	S1_9739748	1	9739748	9.12057	0.00020742	0.12013	18.2937	3.845e-05	0.08767	0.76769	2	299.392	118	32.826	7	158.733	54
Chill_Portions_22	S1_9748981	1	9748981	9.12057	0.00020742	0.12013	18.2937	3.845e-05	0.08767	0.76769	2	299.392	118	32.826	7	158.733	54
Utah_Chill_Units_25	S1_16559594	1	16559594	7.06652	0.00020886	0.117	6.11237	0.00298	8.2262	0.0049	3	27514.5	117	3893.64	8	31242.7	51
Chilling_Hours_24	S1_15278116	1	15278116	7.05963	0.00021061	0.14059	8.51984	0.0003498	3.7431	0.05544	3	10843.9	117	1536.04	8	6458.85	36
Chill_Portions_22	S1_11867993	1	11867993	9.10156	0.00021086	0.11991	16.8912	7.3076e-05	1.27317	0.26146	2	298.851	118	32.8352	7	158.578	34
Chill_Portions_22	S1_11868011	1	11868011	9.10156	0.00021086	0.11991	16.8912	7.3076e-05	1.27317	0.26146	2	298.851	118	32.8352	7	158.578	34
Chill_Portions_22	S1_11930091	1	11930091	9.10156	0.00021086	0.11991	16.8912	7.3076e-05	1.27317	0.26146	2	298.851	118	32.8352	7	158.578	34
Chill_Portions_22	S1_11930164	1	11930164	9.10156	0.00021086	0.11991	16.8912	7.3076e-05	1.27317	0.26146	2	298.851	118	32.8352	7	158.578	34
Utah_Chill_Units_22	S1_10999744	1	10999744	9.10069	0.00021102	0.11826	17.917	4.5648e-05	0.37798	0.53987	2	105498	118	11592.3	7	59475.1	50
Chill_Portions_25	S1_5355219	1	5355219	7.05404	0.00021205	0.11986	10.5576	6.0526e-05	0.19158	0.66241	3	26.428	117	3.74651	8	27.8923	33
Chill_Portions_21	S1_8671485	1	8671485	7.05157	0.00021269	0.1408	8.28113	0.00043109	4.15027	0.04388	3	97.3694	117	13.8082	8	57.3836	55
Chilling_Hours_23	S1_8376269	1	8376269	14.6002	0.00021281	0.0951	14.6002	0.00021281	NaN	NaN	1	15848.7	119	1085.51	6	6245.73	58
Chilling_Hours_23	S1_8403683	1	8403683	14.6002	0.00021281	0.0951	14.6002	0.00021281	NaN	NaN	1	15848.7	119	1085.51	6	6245.73	58
Chilling_Hours_23	S1_8489151	1	8489151	14.6002	0.00021281	0.0951	14.6002	0.00021281	NaN	NaN	1	15848.7	119	1085.51	6	6245.73	58
Chilling_Hours_23	S1_8489196	1	8489196	14.6002	0.00021281	0.0951	14.6002	0.00021281	NaN	NaN	1	15848.7	119	1085.51	6	6245.73	58
Chilling_Hours_23	S1_8543815	1	8543815	14.6002	0.00021281	0.0951	14.6002	0.00021281	NaN	NaN	1	15848.7	119	1085.51	6	6245.73	58
Chilling_Hours_23	S1_8579958	1	8579958	14.6002	0.00021281	0.0951	14.6002	0.00021281	NaN	NaN	1	15848.7	119	1085.51	6	6245.73	58
Chill_Portions_12	S1_12005820	1	12005820	7.05022	0.00021304	0.13844	10.3063	7.4933e-05	0.60672	0.4376	3	174.872	117	24.8038	8	110.93	47
Chill_Portions_12	S1_12005841	1	12005841	7.05022	0.00021304	0.13844	10.3063	7.4933e-05	0.60672	0.4376	3	174.872	117	24.8038	8	110.93	47
Utah_Chill_Units_22	S1_17996317	1	17996317	7.0486	0.00021346	0.13545	9.53607	0.00014489	1.92427	0.16802	3	80559.4	117	11429.1	8	55876	52
Chill_Portions_25	S1_6051867	1	6051867	9.08733	0.00021348	0.10444	18.1098	4.1806e-05	0.18834	0.66509	2	34.5427	118	3.80119	7	30.42	35
Chill_Portions_25	S1_6051895	1	6051895	9.08733	0.00021348	0.10444	18.1098	4.1806e-05	0.18834	0.66509	2	34.5427	118	3.80119	7	30.42	35
Chill_Portions_25	S1_12116085	1	12116085	7.04851	0.00021348	0.11978	8.6889	0.00030181	3.41245	0.06723	3	26.4105	117	3.74696	8	27.8857	32
Chill_Portions_22	S1_11930642	1	11930642	14.5904	0.0002138	0.09799	14.5904	0.0002138	NaN	NaN	1	488.447	119	33.4774	6	166.799	53
Utah_Chill_Units_22	S1_16564694	1	16564694	9.08332	0.00021422	0.11806	7.46757	0.00724	10.1264	0.00187	2	105323	118	11595.3	7	59425.3	52
Utah_Chill_Units_22	S1_17592106	1	17592106	9.08332	0.00021422	0.11806	7.46757	0.00724	10.1264	0.00187	2	105323	118	11595.3	7	59425.3	52
Utah_Chill_Units_23	S1_8380955	1	8380955	14.5839	0.00021445	0.09239	14.5839	0.00021445	NaN	NaN	1	36535.3	119	2505.18	6	16219.2	57
Utah_Chill_Units_23	S1_8380993	1	8380993	14.5839	0.00021445	0.09239	14.5839	0.00021445	NaN	NaN	1	36535.3	119	2505.18	6	16219.2	57
Chilling_Hours_22	S1_16993114	1	16993114	9.08017	0.00021481	0.11687	12.4149	0.00060519	5.29716	0.02311	2	56485.9	118	6220.8	7	33221.4	52
Chill_Portions_22	S1_12354776	1	12354776	7.03714	0.00021645	0.13715	10.5708	5.985e-05	0.1263	0.72294	3	227.873	117	32.3815	8	149.495	49
Chill_Portions_25	S1_6018041	1	6018041	7.03367	0.00021737	0.11957	10.512	6.2911e-05	0.21652	0.64257	3	26.3634	117	3.74817	8	27.8681	37
Chill_Portions_23	S1_11426062	1	11426062	9.06352	0.00021793	0.11666	5.21868	0.02412	12.4081	0.00060888	2	120.331	118	13.2765	7	70.8925	50
Utah_Chill_Units_25	S1_11455632	1	11455632	7.02719	0.00021909	0.11645	5.30227	0.00624	9.69558	0.00232	3	27384.7	117	3896.97	8	31194.1	38
Chill_Portions_12	S1_10162329	1	10162329	7.02591	0.00021943	0.13804	10.3088	7.4772e-05	0.54036	0.46376	3	174.361	117	24.8169	8	110.738	51
Chilling_Hours_14	S1_11867993	1	11867993	9.04507	0.00022145	0.12117	18.1474	4.1098e-05	0.08265	0.77424	2	74114.3	118	8193.9	7	36638	34
Chilling_Hours_14	S1_11868011	1	11868011	9.04507	0.00022145	0.12117	18.1474	4.1098e-05	0.08265	0.77424	2	74114.3	118	8193.9	7	36638	34
Chilling_Hours_14	S1_11930091	1	11930091	9.04507	0.00022145	0.12117	18.1474	4.1098e-05	0.08265	0.77424	2	74114.3	118	8193.9	7	36638	34
Chilling_Hours_14	S1_11930164	1	11930164	9.04507	0.00022145	0.12117	18.1474	4.1098e-05	0.08265	0.77424	2	74114.3	118	8193.9	7	36638	34
Utah_Chill_Units_22	S1_11070503	1	11070503	7.01803	0.00022155	0.13496	9.87286	0.0001085	1.26417	0.26316	3	80263.3	117	11436.7	8	55765	51
Utah_Chill_Units_22	S1_11070568	1	11070568	7.01803	0.00022155	0.13496	9.87286	0.0001085	1.26417	0.26316	3	80263.3	117	11436.7	8	55765	51
Chilling_Hours_23	S1_19841721	1	19841721	9.03846	0.00022272	0.1156	9.03846	0.00022272	NaN	NaN	2	9632.81	118	1065.76	7	5841.61	51
Chill_Portions_24	S4_10942935	4	10942935	14.4841	0.00022481	0.09865	14.4841	0.00022481	NaN	NaN	1	88.6953	119	6.12363	6	28.3931	55
Utah_Chill_Units_25	S1_17992051	1	17992051	7.00289	0.00022567	0.11611	9.64994	0.00013137	1.60915	0.20713	3	27304.5	117	3899.03	8	31164	51
Utah_Chill_Units_22	S1_19343126	1	19343126	9.01927	0.00022646	0.11734	9.01927	0.00022646	NaN	NaN	2	104679	118	11606.2	7	59241.2	53
Chill_Portions_23	S1_17021708	1	17021708	6.9985	0.00022687	0.1333	3.55335	0.03173	13.1567	0.00042581	3	91.6572	117	13.0967	8	66.3196	54
Chill_Portions_23	S1_17021778	1	17021778	6.9985	0.00022687	0.1333	3.55335	0.03173	13.1567	0.00042581	3	91.6572	117	13.0967	8	66.3196	54
Utah_Chill_Units_22	S1_8380955	1	8380955	14.4647	0.00022689	0.09591	14.4647	0.00022689	NaN	NaN	1	171117	119	11830	6	62741.2	57
Utah_Chill_Units_22	S1_8380993	1	8380993	14.4647	0.00022689	0.09591	14.4647	0.00022689	NaN	NaN	1	171117	119	11830	6	62741.2	57
Utah_Chill_Units_24	S3_20487083	3	20487083	14.4619	0.00022719	0.09499	14.4619	0.00022719	NaN	NaN	1	30086.1	119	2080.38	6	11529.4	55
Chilling_Hours_23	S1_14039128	1	14039128	9.01315	0.00022766	0.11532	17.7221	4.9898e-05	0.39436	0.53123	2	9609.41	118	1066.15	7	5834.92	53
Chilling_Hours_23	S1_15273837	1	15273837	9.01315	0.00022766	0.11532	17.7221	4.9898e-05	0.39436	0.53123	2	9609.41	118	1066.15	7	5834.92	53
Chilling_Hours_23	S1_15273852	1	15273852	9.01315	0.00022766	0.11532	17.7221	4.9898e-05	0.39436	0.53123	2	9609.41	118	1066.15	7	5834.92	53
Chilling_Hours_23	S1_18759512	1	18759512	9.01315	0.00022766	0.11532	17.7221	4.9898e-05	0.39436	0.53123	2	9609.41	118	1066.15	7	5834.92	53
Chilling_Hours_23	S1_20673105	1	20673105	9.01315	0.00022766	0.11532	17.7221	4.9898e-05	0.39436	0.53123	2	9609.41	118	1066.15	7	5834.92	53
Utah_Chill_Units_22	S1_8883514	1	8883514	14.4501	0.00022846	0.09582	14.4501	0.00022846	NaN	NaN	1	170963	119	11831.3	6	62715.5	58
Utah_Chill_Units_25	S1_21939190	1	21939190	9.00811	0.00022866	0.10103	17.9671	4.4618e-05	0.17389	0.67744	2	35637.4	118	3956.14	7	34096.1	56
Utah_Chill_Units_25	S1_16565050	1	16565050	9.00477	0.00022932	0.101	10.3169	0.0017	7.15872	0.00852	2	35625.9	118	3956.34	7	34092.9	51
Utah_Chill_Units_22	S1_11426712	1	11426712	8.99993	0.00023029	0.11712	8.99993	0.00023029	NaN	NaN	2	104485	118	11609.5	7	59185.6	51
Chill_Portions_22	S1_17451526	1	17451526	8.99638	0.000231	0.11871	7.99376	0.00551	9.43254	0.00265	2	295.855	118	32.886	7	157.722	53
Chill_Portions_22	S1_17545300	1	17545300	8.99638	0.000231	0.11871	7.99376	0.00551	9.43254	0.00265	2	295.855	118	32.886	7	157.722	53
Chill_Portions_24	S1_8908274	1	8908274	6.98129	0.00023168	0.13804	10.5294	6.1989e-05	0.05385	0.8169	3	41.3687	117	5.92566	8	25.7212	34
Utah_Chill_Units_22	S1_17024313	1	17024313	8.9908	0.00023212	0.11702	7.04686	0.00903	10.3793	0.00165	2	104393	118	11611	7	59159.3	51
Utah_Chill_Units_13	S1_11466196	1	11466196	8.98332	0.00023363	0.1207	16.9969	6.96e-05	0.97348	0.32583	2	77625.7	118	8641.09	7	38094	33
Chill_Portions_22	S1_11466196	1	11466196	8.98178	0.00023394	0.11854	14.9562	0.00017993	2.78321	0.09791	2	295.438	118	32.893	7	157.603	33
Utah_Chill_Units_13	S1_11450968	1	11450968	8.98113	0.00023407	0.12067	17.0062	6.9306e-05	0.96159	0.32879	2	77609.3	118	8641.37	7	38089.3	33
Chill_Portions_25	S1_11960432	1	11960432	6.97124	0.00023453	0.11867	8.37972	0.00039541	3.76201	0.05484	3	26.1649	117	3.75326	8	27.7936	33
Utah_Chill_Units_25	S1_19147865	1	19147865	8.96875	0.0002366	0.10064	16.3676	9.3085e-05	1.50095	0.22297	2	35502.2	118	3958.43	7	34057.5	57
Chilling_Hours_24	S1_14739039	1	14739039	6.96303	0.00023689	0.13896	8.10806	0.00050184	4.2292	0.04196	3	10718	117	1539.27	8	6411.63	43
Chilling_Hours_24	S1_14739056	1	14739056	6.96303	0.00023689	0.13896	8.10806	0.00050184	4.2292	0.04196	3	10718	117	1539.27	8	6411.63	43
Chilling_Hours_24	S1_14739089	1	14739089	6.96303	0.00023689	0.13896	8.10806	0.00050184	4.2292	0.04196	3	10718	117	1539.27	8	6411.63	43
Chilling_Hours_14	S1_9878376	1	9878376	8.95935	0.00023854	0.12017	17.9149	4.5693e-05	0.13416	0.71482	2	73504.6	118	8204.23	7	36463.7	34
Chilling_Hours_14	S1_9878382	1	9878382	8.95935	0.00023854	0.12017	17.9149	4.5693e-05	0.13416	0.71482	2	73504.6	118	8204.23	7	36463.7	34
Chill_Portions_25	S1_5570751	1	5570751	6.95245	0.00023996	0.11839	10.4808	6.4603e-05	0.06236	0.80325	3	26.105	117	3.75479	8	27.7712	34
Chill_Portions_22	S1_15478951	1	15478951	8.95101	0.00024028	0.11819	17.5571	5.3813e-05	0.42916	0.51368	2	294.559	118	32.9079	7	157.352	55
Chill_Portions_22	S1_15478981	1	15478981	8.95101	0.00024028	0.11819	17.5571	5.3813e-05	0.42916	0.51368	2	294.559	118	32.9079	7	157.352	55
Chilling_Hours_22	S1_19199394	1	19199394	8.95013	0.00024046	0.11542	8.95013	0.00024046	NaN	NaN	2	55783.5	118	6232.7	7	33020.8	48
Chill_Portions_25	S1_11930430	1	11930430	6.94911	0.00024094	0.11835	8.34361	0.00040811	3.76859	0.05463	3	26.0944	117	3.75507	8	27.7672	32
Chill_Portions_14	S1_11930588	1	11930588	8.9443	0.00024168	0.12004	17.9816	4.4323e-05	0.05049	0.8226	2	253.772	118	28.3725	7	125.744	35
Chill_Portions_14	S1_11930624	1	11930624	8.9443	0.00024168	0.12004	17.9816	4.4323e-05	0.05049	0.8226	2	253.772	118	28.3725	7	125.744	35
Chill_Portions_14	S1_11930704	1	11930704	8.9443	0.00024168	0.12004	17.9816	4.4323e-05	0.05049	0.8226	2	253.772	118	28.3725	7	125.744	35
Chilling_Hours_21	S1_11450968	1	11450968	8.94333	0.00024188	0.12024	17.1821	6.3917e-05	0.74185	0.39082	2	24806.3	118	2773.72	7	12185.6	33
Chill_Portions_25	S1_5532631	1	5532631	8.94335	0.00024188	0.103	18.0195	4.3564e-05	0.01619	0.89898	2	34.0674	118	3.80925	7	30.2842	33
Utah_Chill_Units_23	S1_8824558	1	8824558	14.3196	0.00024302	0.0909	14.3196	0.00024302	NaN	NaN	1	35944.2	119	2510.15	6	16120.7	57
Chill_Portions_22	S1_11450968	1	11450968	8.93588	0.00024345	0.11801	14.7931	0.00019429	2.84882	0.09408	2	294.127	118	32.9153	7	157.228	33
Utah_Chill_Units_25	S3_3114880	3	3114880	6.9404	0.00024351	0.11523	10.2435	7.9053e-05	0.43273	0.51194	3	27097.6	117	3904.33	8	31086.4	40
Utah_Chill_Units_13	S1_11545511	1	11545511	8.93247	0.00024417	0.1201	17.5837	5.3162e-05	0.37381	0.54211	2	77244.1	118	8647.56	7	37985	32
Chill_Portions_12	S1_8822659	1	8822659	8.93106	0.00024448	0.11888	17.0237	6.8746e-05	0.8586	0.35602	2	225.256	118	25.2216	7	116.19	57
Chilling_Hours_21	S1_11867993	1	11867993	8.92869	0.00024498	0.12007	17.7719	4.8776e-05	0.20432	0.65209	2	24771	118	2774.32	7	12175.5	34
Chilling_Hours_21	S1_11868011	1	11868011	8.92869	0.00024498	0.12007	17.7719	4.8776e-05	0.20432	0.65209	2	24771	118	2774.32	7	12175.5	34
Chilling_Hours_21	S1_11930091	1	11930091	8.92869	0.00024498	0.12007	17.7719	4.8776e-05	0.20432	0.65209	2	24771	118	2774.32	7	12175.5	34
Chilling_Hours_21	S1_11930164	1	11930164	8.92869	0.00024498	0.12007	17.7719	4.8776e-05	0.20432	0.65209	2	24771	118	2774.32	7	12175.5	34
Utah_Chill_Units_23	S1_9291349	1	9291349	8.92855	0.00024501	0.11124	17.8089	4.7959e-05	0.17214	0.67897	2	21993.4	118	2463.26	7	14966.7	58
Chilling_Hours_22	S1_16716059	1	16716059	6.93506	0.0002451	0.1323	5.6323	0.00461	8.79633	0.00366	3	42626.7	117	6146.55	8	30932.3	52
Chilling_Hours_22	S1_16716131	1	16716131	6.93506	0.0002451	0.1323	5.6323	0.00461	8.79633	0.00366	3	42626.7	117	6146.55	8	30932.3	52
Utah_Chill_Units_25	S1_12445284	1	12445284	8.92813	0.0002451	0.10025	8.92813	0.0002451	NaN	NaN	2	35362.5	118	3960.8	7	34017.6	55
Chill_Portions_13	S1_10128936	1	10128936	8.92351	0.00024608	0.1197	17.2959	6.0661e-05	0.6081	0.43707	2	334.877	118	37.5275	7	166.736	53
Chill_Portions_13	S1_10128958	1	10128958	8.92351	0.00024608	0.1197	17.2959	6.0661e-05	0.6081	0.43707	2	334.877	118	37.5275	7	166.736	53
Chill_Portions_13	S1_10128999	1	10128999	8.92351	0.00024608	0.1197	17.2959	6.0661e-05	0.6081	0.43707	2	334.877	118	37.5275	7	166.736	53
Chill_Portions_13	S1_10129120	1	10129120	8.92351	0.00024608	0.1197	17.2959	6.0661e-05	0.6081	0.43707	2	334.877	118	37.5275	7	166.736	53
Chill_Portions_13	S1_10146261	1	10146261	8.92351	0.00024608	0.1197	17.2959	6.0661e-05	0.6081	0.43707	2	334.877	118	37.5275	7	166.736	53
Chilling_Hours_23	S1_11398703	1	11398703	6.93078	0.00024638	0.13131	7.69203	0.00072428	4.89984	0.0288	3	7294.57	117	1052.49	8	5438.67	49
Chill_Portions_13	S1_11930430	1	11930430	6.93033	0.00024651	0.13747	9.77437	0.00011806	1.20783	0.27402	3	256.409	117	36.9981	8	158.328	32
Chill_Portions_24	S1_14739039	1	14739039	6.92983	0.00024666	0.13717	9.0741	0.00021594	2.42251	0.1223	3	41.1098	117	5.93229	8	25.6241	43
Chill_Portions_24	S1_14739056	1	14739056	6.92983	0.00024666	0.13717	9.0741	0.00021594	2.42251	0.1223	3	41.1098	117	5.93229	8	25.6241	43
Chill_Portions_24	S1_14739089	1	14739089	6.92983	0.00024666	0.13717	9.0741	0.00021594	2.42251	0.1223	3	41.1098	117	5.93229	8	25.6241	43
Chill_Portions_13	S1_12005820	1	12005820	6.92664	0.00024763	0.13741	9.49817	0.0001497	1.67492	0.19815	3	256.293	117	37.0011	8	158.285	47
Chill_Portions_13	S1_12005841	1	12005841	6.92664	0.00024763	0.13741	9.49817	0.0001497	1.67492	0.19815	3	256.293	117	37.0011	8	158.285	47
Chill_Portions_24	S1_14897634	1	14897634	8.91451	0.00024801	0.11934	16.9737	7.0349e-05	0.87338	0.35193	2	53.6468	118	6.01792	7	26.9939	39
Utah_Chill_Units_13	S1_9878376	1	9878376	8.91316	0.00024831	0.11988	17.6708	5.1084e-05	0.26473	0.60785	2	77099	118	8650.02	7	37943.6	34
Utah_Chill_Units_13	S1_9878382	1	9878382	8.91316	0.00024831	0.11988	17.6708	5.1084e-05	0.26473	0.60785	2	77099	118	8650.02	7	37943.6	34
Chill_Portions_22	S1_11930588	1	11930588	8.91091	0.00024879	0.11773	16.5777	8.4458e-05	1.21428	0.27273	2	293.413	118	32.9274	7	157.024	35
Chill_Portions_22	S1_11930624	1	11930624	8.91091	0.00024879	0.11773	16.5777	8.4458e-05	1.21428	0.27273	2	293.413	118	32.9274	7	157.024	35
Chill_Portions_22	S1_11930704	1	11930704	8.91091	0.00024879	0.11773	16.5777	8.4458e-05	1.21428	0.27273	2	293.413	118	32.9274	7	157.024	35
Chilling_Hours_25	S4_17307493	4	17307493	6.91945	0.0002498	0.12664	10.0105	9.6446e-05	0.7755	0.38033	3	1405.96	117	203.189	8	1191.76	33
Utah_Chill_Units_12	S1_9878376	1	9878376	8.90541	0.00024998	0.11966	17.8376	4.7334e-05	0.10706	0.74409	2	53140.4	118	5967.2	7	26296.1	34
Utah_Chill_Units_12	S1_9878382	1	9878382	8.90541	0.00024998	0.11966	17.8376	4.7334e-05	0.10706	0.74409	2	53140.4	118	5967.2	7	26296.1	34
Chilling_Hours_22	S1_19585419	1	19585419	8.90027	0.0002511	0.11486	8.90027	0.0002511	NaN	NaN	2	55513.5	118	6237.28	7	32943.6	52
Chilling_Hours_23	S1_9677013	1	9677013	8.89708	0.0002518	0.11403	8.89708	0.0002518	NaN	NaN	2	9501.87	118	1067.98	7	5804.2	52
Utah_Chill_Units_22	S1_12302327	1	12302327	6.90259	0.00025499	0.13307	10.3888	6.9855e-05	0.09035	0.76427	3	79141.6	117	11465.5	8	55344.3	52
Chilling_Hours_22	S1_11671225	1	11671225	6.90168	0.00025527	0.13176	7.55026	0.00082117	5.08211	0.02603	3	42452.3	117	6151.02	8	30866.9	50
Utah_Chill_Units_25	S1_8428688	1	8428688	8.87927	0.00025573	0.09977	12.2203	0.0006651	5.11563	0.02554	2	35194.3	118	3963.65	7	33969.6	57
Chill_Portions_23	S1_9739658	1	9739658	8.87791	0.00025603	0.11459	17.3411	5.9414e-05	0.48914	0.48569	2	118.189	118	13.3127	7	70.2806	54
Chill_Portions_25	S1_6163909	1	6163909	6.89628	0.00025696	0.11758	10.0078	9.6669e-05	0.72067	0.39766	3	25.9258	117	3.75939	8	27.704	33
Chill_Portions_25	S6_17789471	6	17789471	8.86971	0.00025786	0.10227	8.86971	0.00025786	NaN	NaN	2	33.8236	118	3.81338	7	30.2145	35
Chilling_Hours_25	S1_6838313	1	6838313	6.89028	0.00025884	0.12618	5.71475	0.00428	8.51358	0.00423	3	1400.92	117	203.319	8	1189.87	35
Utah_Chill_Units_22	S1_14780459	1	14780459	8.8652	0.00025887	0.1156	8.8652	0.00025887	NaN	NaN	2	103125	118	11632.5	7	58797.1	52
Utah_Chill_Units_22	S1_19180739	1	19180739	8.8652	0.00025887	0.1156	8.8652	0.00025887	NaN	NaN	2	103125	118	11632.5	7	58797.1	52
Utah_Chill_Units_23	S1_9761729	1	9761729	8.8601	0.00026002	0.1105	8.8601	0.00026002	NaN	NaN	2	21846.8	118	2465.75	7	14924.8	53
Utah_Chill_Units_22	S1_11624709	1	11624709	8.85138	0.000262	0.11544	13.1158	0.00043155	4.23083	0.0419	2	102985	118	11634.9	7	58757.1	52
Utah_Chill_Units_22	S1_11626291	1	11626291	8.85138	0.000262	0.11544	13.1158	0.00043155	4.23083	0.0419	2	102985	118	11634.9	7	58757.1	52
Chill_Portions_25	S1_18000796	1	18000796	6.87723	0.000263	0.1173	1.51187	0.22474	17.193	6.4229e-05	3	25.8649	117	3.76095	8	27.6812	48
Chilling_Hours_12	S1_11879495	1	11879495	6.87385	0.00026408	0.13573	10.2391	7.9351e-05	0.27011	0.60424	3	11899.7	117	1731.15	8	7559.1	33
Chill_Portions_14	S6_17789471	6	17789471	8.84207	0.00026413	0.11885	8.84207	0.00026413	NaN	NaN	2	251.25	118	28.4153	7	125.023	35
Chill_Portions_12	S1_12354645	1	12354645	6.87309	0.00026433	0.13548	10.3848	7.009e-05	0.02178	0.88293	3	171.137	117	24.8996	8	109.529	49
Chilling_Hours_22	S1_19595775	1	19595775	6.87037	0.00026521	0.13125	9.2097	0.00019202	2.03081	0.1568	3	42288.6	117	6155.22	8	30805.5	51
Chilling_Hours_22	S1_19595805	1	19595805	6.87037	0.00026521	0.13125	9.2097	0.00019202	2.03081	0.1568	3	42288.6	117	6155.22	8	30805.5	51
Utah_Chill_Units_23	S1_9202544	1	9202544	8.83739	0.00026521	0.11025	17.8243	4.7623e-05	0.00026428	0.98706	2	21798.1	118	2466.57	7	14910.9	56
Chill_Portions_12	S1_11930588	1	11930588	8.83587	0.00026556	0.11778	16.8259	7.531e-05	0.86495	0.35426	2	223.168	118	25.257	7	115.594	35
Chill_Portions_12	S1_11930624	1	11930624	8.83587	0.00026556	0.11778	16.8259	7.531e-05	0.86495	0.35426	2	223.168	118	25.257	7	115.594	35
Chill_Portions_12	S1_11930704	1	11930704	8.83587	0.00026556	0.11778	16.8259	7.531e-05	0.86495	0.35426	2	223.168	118	25.257	7	115.594	35
Chill_Portions_24	S1_12440694	1	12440694	6.86593	0.00026665	0.1361	9.80188	0.00011531	0.99488	0.32061	3	40.7875	117	5.94056	8	25.5032	31
Utah_Chill_Units_25	S8_15365311	8	15365311	6.86455	0.00026709	0.11416	9.90674	0.0001054	0.81178	0.36945	3	26845.8	117	3910.79	8	30992	35
Chill_Portions_13	S1_15479031	1	15479031	14.1107	0.00026833	0.09658	14.1107	0.00026833	NaN	NaN	1	540.426	119	38.299	6	172.971	55
Utah_Chill_Units_25	S7_18135557	7	18135557	6.86005	0.00026856	0.11409	10.2041	8.1751e-05	0.29406	0.58866	3	26830.8	117	3911.17	8	30986.4	36
Chill_Portions_22	S1_14012480	1	14012480	14.1064	0.00026888	0.09509	14.1064	0.00026888	NaN	NaN	1	473.961	119	33.5991	6	164.384	53
Chill_Portions_22	S1_14473974	1	14473974	14.1064	0.00026888	0.09509	14.1064	0.00026888	NaN	NaN	1	473.961	119	33.5991	6	164.384	53
Chill_Portions_22	S1_14474064	1	14474064	14.1064	0.00026888	0.09509	14.1064	0.00026888	NaN	NaN	1	473.961	119	33.5991	6	164.384	53
Chill_Portions_22	S1_14474134	1	14474134	14.1064	0.00026888	0.09509	14.1064	0.00026888	NaN	NaN	1	473.961	119	33.5991	6	164.384	53
Chill_Portions_22	S1_14551246	1	14551246	14.1064	0.00026888	0.09509	14.1064	0.00026888	NaN	NaN	1	473.961	119	33.5991	6	164.384	53
Chill_Portions_22	S1_14782725	1	14782725	14.1064	0.00026888	0.09509	14.1064	0.00026888	NaN	NaN	1	473.961	119	33.5991	6	164.384	53
Chill_Portions_22	S1_15334766	1	15334766	14.1064	0.00026888	0.09509	14.1064	0.00026888	NaN	NaN	1	473.961	119	33.5991	6	164.384	53
Chill_Portions_22	S1_15334771	1	15334771	14.1064	0.00026888	0.09509	14.1064	0.00026888	NaN	NaN	1	473.961	119	33.5991	6	164.384	53
Chill_Portions_22	S1_18662362	1	18662362	14.1064	0.00026888	0.09509	14.1064	0.00026888	NaN	NaN	1	473.961	119	33.5991	6	164.384	53
Chill_Portions_22	S1_19671075	1	19671075	14.1064	0.00026888	0.09509	14.1064	0.00026888	NaN	NaN	1	473.961	119	33.5991	6	164.384	53
Chill_Portions_22	S1_20759845	1	20759845	14.1064	0.00026888	0.09509	14.1064	0.00026888	NaN	NaN	1	473.961	119	33.5991	6	164.384	53
Chill_Portions_22	S1_20790570	1	20790570	14.1064	0.00026888	0.09509	14.1064	0.00026888	NaN	NaN	1	473.961	119	33.5991	6	164.384	53
Chill_Portions_22	S1_21920211	1	21920211	14.1022	0.00026942	0.09506	14.1022	0.00026942	NaN	NaN	1	473.835	119	33.6001	6	164.363	56
Chill_Portions_22	S1_21988215	1	21988215	14.1022	0.00026942	0.09506	14.1022	0.00026942	NaN	NaN	1	473.835	119	33.6001	6	164.363	56
Chill_Portions_24	S1_8908212	1	8908212	6.85523	0.00027015	0.13592	10.3444	7.2545e-05	0.04447	0.83334	3	40.7334	117	5.94195	8	25.483	35
Utah_Chill_Units_25	S8_15373623	8	15373623	6.85375	0.00027064	0.114	9.94827	0.00010172	0.7131	0.40014	3	26809.9	117	3911.71	8	30978.5	34
Chilling_Hours_22	S1_17993042	1	17993042	14.0909	0.00027086	0.09278	14.0909	0.00027086	NaN	NaN	1	89678.6	119	6364.27	6	34876.1	54
Chill_Portions_22	S1_17996317	1	17996317	6.85281	0.00027095	0.13409	9.76293	0.00011922	1.02796	0.31273	3	222.796	117	32.5117	8	147.592	52
Chilling_Hours_23	S1_8822695	1	8822695	6.84835	0.00027243	0.12999	10.0253	9.5229e-05	0.56784	0.45263	3	7220.77	117	1054.38	8	5411	55
Chilling_Hours_24	S1_9116878	1	9116878	6.84689	0.00027291	0.13699	10.3491	7.2251e-05	0.01514	0.90228	3	10565.9	117	1543.17	8	6354.6	30
Utah_Chill_Units_25	S1_9291349	1	9291349	8.8043	0.00027296	0.09904	17.6636	5.1253e-05	0.08138	0.77593	2	34935.8	118	3968.03	7	33895.7	58
Chill_Portions_25	S1_6048895	1	6048895	6.84466	0.00027365	0.11683	10.2494	7.8651e-05	0.17789	0.67396	3	25.7607	117	3.76362	8	27.6421	33
Chill_Portions_25	S1_13789406	1	13789406	8.79999	0.00027398	0.10157	11.2446	0.00107	5.89301	0.01671	2	33.5922	118	3.8173	7	30.1484	35
Chilling_Hours_12	S1_11460401	1	11460401	8.79578	0.00027499	0.11752	17.7225	4.9889e-05	0.01561	0.90078	2	15454.8	118	1757.07	7	7954.77	32
Chill_Portions_12	S1_17021708	1	17021708	6.83781	0.00027595	0.13489	4.73982	0.01047	10.2877	0.00173	3	170.39	117	24.9187	8	109.249	54
Chill_Portions_12	S1_17021778	1	17021778	6.83781	0.00027595	0.13489	4.73982	0.01047	10.2877	0.00173	3	170.39	117	24.9187	8	109.249	54
Chill_Portions_25	S1_11879495	1	11879495	6.83694	0.00027624	0.11672	8.08324	0.00051291	3.94138	0.04945	3	25.736	117	3.76425	8	27.6328	33
Chilling_Hours_12	S1_12123755	1	12123755	8.79034	0.00027629	0.11746	17.6501	5.1571e-05	0.06876	0.79361	2	15446.5	118	1757.21	7	7952.39	34
Chilling_Hours_12	S1_12123775	1	12123775	8.79034	0.00027629	0.11746	17.6501	5.1571e-05	0.06876	0.79361	2	15446.5	118	1757.21	7	7952.39	34
Chilling_Hours_13	S3_21204626	3	21204626	6.83278	0.00027765	0.13624	0.31029	0.73383	19.779	1.9913e-05	3	12480	117	1826.49	8	7638.34	47
Utah_Chill_Units_22	S1_11921826	1	11921826	8.7822	0.00027826	0.11465	8.7822	0.00027826	NaN	NaN	2	102284	118	11646.8	7	58556.9	51
Utah_Chill_Units_22	S1_18271318	1	18271318	14.0282	0.00027905	0.09332	14.0282	0.00027905	NaN	NaN	1	166499	119	11868.8	6	61971.4	60
Chilling_Hours_22	S1_17067510	1	17067510	8.77323	0.00028044	0.11344	8.2377	0.00486	8.77084	0.0037	2	54823.7	118	6248.97	7	32746.5	50
Utah_Chill_Units_22	S1_17549355	1	17549355	6.82293	0.00028101	0.13176	6.07282	0.00309	7.63973	0.00663	3	78364.3	117	11485.4	8	55052.8	53
Chilling_Hours_23	S1_9766349	1	9766349	8.77083	0.00028102	0.11262	8.77083	0.00028102	NaN	NaN	2	9384.49	118	1069.97	7	5770.66	50
Utah_Chill_Units_25	S1_20812651	1	20812651	8.76797	0.00028173	0.09868	8.76797	0.00028173	NaN	NaN	2	34810.2	118	3970.16	7	33859.8	54
Chilling_Hours_22	S1_21948090	1	21948090	8.7666	0.00028206	0.11336	17.6493	5.1589e-05	0.02806	0.86726	2	54787.6	118	6249.59	7	32736.2	55
Chilling_Hours_22	S1_21948120	1	21948120	8.7666	0.00028206	0.11336	17.6493	5.1589e-05	0.02806	0.86726	2	54787.6	118	6249.59	7	32736.2	55
Chilling_Hours_22	S1_12077935	1	12077935	14.0048	0.00028218	0.09227	14.0048	0.00028218	NaN	NaN	1	89187.8	119	6368.39	6	34794.3	51
Chilling_Hours_22	S1_12077959	1	12077959	14.0048	0.00028218	0.09227	14.0048	0.00028218	NaN	NaN	1	89187.8	119	6368.39	6	34794.3	51
Chilling_Hours_14	S1_11930588	1	11930588	8.76604	0.0002822	0.11791	17.6151	5.2402e-05	0.05662	0.81234	2	72123.8	118	8227.63	7	36069.2	35
Chilling_Hours_14	S1_11930624	1	11930624	8.76604	0.0002822	0.11791	17.6151	5.2402e-05	0.05662	0.81234	2	72123.8	118	8227.63	7	36069.2	35
Chilling_Hours_14	S1_11930704	1	11930704	8.76604	0.0002822	0.11791	17.6151	5.2402e-05	0.05662	0.81234	2	72123.8	118	8227.63	7	36069.2	35
Utah_Chill_Units_25	S1_21609957	1	21609957	14.0032	0.00028239	0.0803	14.0032	0.00028239	NaN	NaN	1	56653.6	119	4045.76	6	37342	57
Utah_Chill_Units_25	S1_21609975	1	21609975	14.0032	0.00028239	0.0803	14.0032	0.00028239	NaN	NaN	1	56653.6	119	4045.76	6	37342	57
Utah_Chill_Units_25	S1_21634317	1	21634317	14.0032	0.00028239	0.0803	14.0032	0.00028239	NaN	NaN	1	56653.6	119	4045.76	6	37342	57
Utah_Chill_Units_25	S1_21803825	1	21803825	14.0032	0.00028239	0.0803	14.0032	0.00028239	NaN	NaN	1	56653.6	119	4045.76	6	37342	57
Utah_Chill_Units_25	S1_22194813	1	22194813	8.7591	0.00028391	0.0986	15.9417	0.00011345	1.50843	0.22182	2	34779.6	118	3970.68	7	33851.1	46
Chill_Portions_25	S1_18000691	1	18000691	6.81387	0.00028413	0.11638	1.80817	0.16847	16.3547	9.4499e-05	3	25.6621	117	3.76615	8	27.6051	47
Utah_Chill_Units_25	S1_19969544	1	19969544	8.75795	0.00028419	0.09858	8.75795	0.00028419	NaN	NaN	2	34775.6	118	3970.75	7	33849.9	21
Chilling_Hours_22	S1_19189307	1	19189307	6.81142	0.00028498	0.13029	10.2839	7.6374e-05	0.03465	0.85266	3	41979.7	117	6163.14	8	30689.7	51
Chilling_Hours_22	S1_19758823	1	19758823	6.81142	0.00028498	0.13029	10.2839	7.6374e-05	0.03465	0.85266	3	41979.7	117	6163.14	8	30689.7	51
Utah_Chill_Units_25	S1_16716003	1	16716003	6.80899	0.00028583	0.11337	6.05236	0.00315	7.64101	0.00663	3	26660.8	117	3915.53	8	30922.6	51
Chilling_Hours_22	S1_14756288	1	14756288	6.80581	0.00028694	0.1302	10.27	7.7288e-05	0.0439	0.8344	3	41950.3	117	6163.89	8	30678.6	50
Chilling_Hours_22	S1_20623680	1	20623680	13.9666	0.00028734	0.09204	13.9666	0.00028734	NaN	NaN	1	88970.5	119	6370.22	6	34758.1	54
Chill_Portions_23	S1_8380955	1	8380955	13.9621	0.00028797	0.092	13.9621	0.00028797	NaN	NaN	1	189.779	119	13.5925	6	74.2273	57
Chill_Portions_23	S1_8380993	1	8380993	13.9621	0.00028797	0.092	13.9621	0.00028797	NaN	NaN	1	189.779	119	13.5925	6	74.2273	57
Chill_Portions_12	S1_11545511	1	11545511	8.74204	0.00028816	0.11669	16.4134	9.1132e-05	1.0621	0.30484	2	221.103	118	25.292	7	115.004	32
Chill_Portions_25	S1_5445659	1	5445659	6.80056	0.00028879	0.11619	10.1529	8.5402e-05	0.22869	0.63339	3	25.6194	117	3.76724	8	27.5891	34
Chill_Portions_24	S6_17789471	6	17789471	8.73768	0.00028925	0.11728	8.73768	0.00028925	NaN	NaN	2	52.7199	118	6.03363	7	26.729	35
Chill_Portions_25	S1_15314783	1	15314783	6.79674	0.00029014	0.11614	1.79081	0.17133	16.3429	9.5016e-05	3	25.6071	117	3.76756	8	27.5845	50
Utah_Chill_Units_23	S1_9210596	1	9210596	8.73066	0.00029103	0.10909	8.73066	0.00029103	NaN	NaN	2	21568.7	118	2470.46	7	14845.3	55
Chill_Portions_12	S1_9878376	1	9878376	8.72644	0.0002921	0.11651	16.0971	0.00010554	1.31338	0.2541	2	220.76	118	25.2978	7	114.906	34
Chill_Portions_12	S1_9878382	1	9878382	8.72644	0.0002921	0.11651	16.0971	0.00010554	1.31338	0.2541	2	220.76	118	25.2978	7	114.906	34
Chill_Portions_21	S1_9878376	1	9878376	8.72189	0.00029326	0.11843	17.4858	5.5599e-05	0.09147	0.76285	2	122.844	118	14.0846	7	58.9498	34
Chill_Portions_21	S1_9878382	1	9878382	8.72189	0.00029326	0.11843	17.4858	5.5599e-05	0.09147	0.76285	2	122.844	118	14.0846	7	58.9498	34
Utah_Chill_Units_25	S8_15436395	8	15436395	6.78794	0.00029327	0.11307	9.4135	0.00016103	1.46296	0.2289	3	26590.6	117	3917.33	8	30896.3	35
Utah_Chill_Units_25	S1_21584681	1	21584681	8.71986	0.00029378	0.09821	16.9776	7.0224e-05	0.52931	0.46834	2	34643.9	118	3972.98	7	33812.3	56
Utah_Chill_Units_25	S7_17185342	7	17185342	8.71251	0.00029567	0.09814	16.3603	9.3401e-05	1.05686	0.30604	2	34618.4	118	3973.41	7	33805	48
Chill_Portions_25	S1_13837159	1	13837159	8.71214	0.00029576	0.10068	10.5104	0.00154	6.43391	0.0125	2	33.3	118	3.82225	7	30.0649	36
Chill_Portions_25	S1_14344339	1	14344339	8.71217	0.00029576	0.10068	9.70982	0.0023	7.20797	0.0083	2	33.3001	118	3.82225	7	30.0649	37
Chill_Portions_13	S1_10162329	1	10162329	6.77945	0.00029633	0.13493	9.9788	9.9094e-05	0.47034	0.49419	3	251.653	117	37.12	8	156.545	51
Chilling_Hours_24	S1_14756388	1	14756388	6.77735	0.00029709	0.1358	8.46583	0.00036671	3.09917	0.08095	3	10474.5	117	1545.52	8	6320.32	39
Chill_Portions_22	S1_19841721	1	19841721	8.70583	0.00029739	0.11537	8.70583	0.00029739	NaN	NaN	2	287.528	118	33.0271	7	155.343	51
Utah_Chill_Units_24	S7_773025	7	773025	6.77575	0.00029767	0.12975	10.0906	9.0063e-05	0.27075	0.60381	3	13699.3	117	2021.82	8	10023.5	44
Utah_Chill_Units_24	S7_773089	7	773089	6.77575	0.00029767	0.12975	10.0906	9.0063e-05	0.27075	0.60381	3	13699.3	117	2021.82	8	10023.5	44
Utah_Chill_Units_25	S1_9293353	1	9293353	6.77519	0.00029787	0.11289	7.70083	0.00071866	4.47089	0.0366	3	26548.1	117	3918.42	8	30880.3	36
Utah_Chill_Units_23	S1_9748853	1	9748853	8.70107	0.00029863	0.10877	17.5216	5.4695e-05	0.02423	0.87655	2	21505	118	2471.54	7	14827.1	55
Chill_Portions_25	S1_6098075	1	6098075	6.76764	0.00030064	0.11571	9.96248	0.00010049	0.46782	0.49535	3	25.5137	117	3.76995	8	27.5495	34
Utah_Chill_Units_25	S8_15325608	8	15325608	8.68849	0.00030192	0.0979	17.2898	6.0831e-05	0.20301	0.65313	2	34535.2	118	3974.82	7	33781.2	35
Utah_Chill_Units_22	S1_18631243	1	18631243	8.68813	0.00030202	0.11358	14.9584	0.00017975	2.25954	0.13547	2	101329	118	11663	7	58284.1	53
Utah_Chill_Units_24	S1_9887989	1	9887989	6.76373	0.00030207	0.12956	7.8582	0.00062538	4.15462	0.04378	3	13678.6	117	2022.35	8	10015.7	34
Chill_Portions_25	S1_19189223	1	19189223	8.68512	0.00030281	0.10041	9.30216	0.00282	7.55563	0.00692	2	33.21	118	3.82378	7	30.0392	39
Utah_Chill_Units_22	S1_15412423	1	15412423	6.76067	0.0003032	0.13074	8.91331	0.00024827	2.26438	0.13507	3	77754.9	117	11501.1	8	54824.3	50
Chill_Portions_25	S1_18207980	1	18207980	8.68186	0.00030367	0.10038	9.18661	0.00299	7.66276	0.00655	2	33.1991	118	3.82396	7	30.0361	38
Chill_Portions_25	S1_14222962	1	14222962	8.67814	0.00030466	0.10034	8.25769	0.00481	8.57307	0.0041	2	33.1867	118	3.82417	7	30.0326	43
Chill_Portions_14	S1_11545511	1	11545511	8.67524	0.00030543	0.11689	17.4961	5.5338e-05	0.00123	0.97211	2	247.117	118	28.4853	7	123.842	32
Chill_Portions_25	S1_15751091	1	15751091	8.67479	0.00030555	0.10031	10.226	0.00177	6.63901	0.01121	2	33.1755	118	3.82436	7	30.0294	36
Chilling_Hours_14	S1_11466196	1	11466196	8.67357	0.00030587	0.11683	16.6465	8.1814e-05	0.73738	0.39224	2	71460.5	118	8238.88	7	35879.7	33
Chill_Portions_25	S1_19367317	1	19367317	8.67345	0.00030591	0.10029	8.47956	0.00429	8.34402	0.00461	2	33.1711	118	3.82444	7	30.0281	39
Chill_Portions_25	S1_18208018	1	18208018	8.67294	0.00030604	0.10029	8.53239	0.00418	8.29074	0.00473	2	33.1694	118	3.82447	7	30.0276	39
Chilling_Hours_22	S1_14914300	1	14914300	8.66647	0.00030777	0.11223	8.66647	0.00030777	NaN	NaN	2	54242	118	6258.83	7	32580.3	50
Utah_Chill_Units_25	S1_9822483	1	9822483	8.66486	0.0003082	0.09767	15.8875	0.00011635	1.39018	0.24075	2	34453.3	118	3976.21	7	33757.9	53
Utah_Chill_Units_25	S1_9822531	1	9822531	8.66486	0.0003082	0.09767	15.8875	0.00011635	1.39018	0.24075	2	34453.3	118	3976.21	7	33757.9	53
Chill_Portions_13	S1_11450968	1	11450968	8.6617	0.00030906	0.11664	15.1902	0.00016119	2.00489	0.15943	2	326.31	118	37.6728	7	164.288	33
Utah_Chill_Units_25	S1_22194967	1	22194967	8.66135	0.00030915	0.09764	15.5585	0.00013566	1.67586	0.198	2	34441.1	118	3976.42	7	33754.4	46
Chill_Portions_13	S1_11466196	1	11466196	8.66097	0.00030925	0.11663	15.1671	0.00016295	2.02425	0.15744	2	326.286	118	37.6731	7	164.282	33
Utah_Chill_Units_25	S1_23813758	1	23813758	8.65681	0.00031038	0.09759	16.0826	0.00010625	1.20352	0.27485	2	34425.4	118	3976.68	7	33749.9	62
Chilling_Hours_12	S1_12116085	1	12116085	6.74055	0.00031075	0.13348	10.0097	9.6508e-05	0.31793	0.57393	3	11702.9	117	1736.2	8	7485.32	32
Chilling_Hours_22	S1_12302375	1	12302375	6.73901	0.00031134	0.12911	9.31408	0.00017546	1.50858	0.22182	3	41599.2	117	6172.89	8	30547	53
Chilling_Hours_22	S1_8876995	1	8876995	6.73866	0.00031147	0.1291	10.1857	8.3046e-05	0.01474	0.90356	3	41597.4	117	6172.94	8	30546.3	57
Chill_Portions_13	S1_18271324	1	18271324	13.7882	0.00031283	0.09461	13.7882	0.00031283	NaN	NaN	1	529.355	119	38.392	6	171.126	55
Chill_Portions_25	S1_15832157	1	15832157	8.64722	0.00031298	0.10003	9.93829	0.00205	6.86624	0.00994	2	33.0836	118	3.82592	7	30.0031	37
Chill_Portions_25	S1_8798164	1	8798164	6.72954	0.00031496	0.11516	10.1071	8.8804e-05	0.12442	0.72493	3	25.3912	117	3.7731	8	27.5035	36
Chilling_Hours_24	S1_11482361	1	11482361	6.72837	0.00031541	0.13497	10.1409	8.6282e-05	0.06425	0.80035	3	10409.9	117	1547.17	8	6296.11	27
Utah_Chill_Units_22	S1_11461540	1	11461540	6.72571	0.00031644	0.13016	4.33542	0.01524	10.7871	0.00135	3	77411.9	117	11509.8	8	54695.7	52
Chill_Portions_21	S4_4011034	4	4011034	8.62631	0.00031874	0.11729	8.1288	0.00514	8.60438	0.00403	2	121.67	118	14.1045	7	58.6142	54
Chill_Portions_22	S1_11398703	1	11398703	6.71823	0.00031935	0.13184	7.87424	0.00061659	4.00513	0.04768	3	219.064	117	32.6074	8	146.192	49
Utah_Chill_Units_25	S1_8687887	1	8687887	6.71588	0.00032026	0.11205	9.90108	0.00010591	0.43953	0.50865	3	26349.8	117	3923.51	8	30806	57
Chill_Portions_22	S1_14039128	1	14039128	8.62074	0.0003203	0.11438	16.8576	7.4217e-05	0.46037	0.49878	2	285.076	118	33.0686	7	154.642	53
Chill_Portions_22	S1_15273837	1	15273837	8.62074	0.0003203	0.11438	16.8576	7.4217e-05	0.46037	0.49878	2	285.076	118	33.0686	7	154.642	53
Chill_Portions_22	S1_15273852	1	15273852	8.62074	0.0003203	0.11438	16.8576	7.4217e-05	0.46037	0.49878	2	285.076	118	33.0686	7	154.642	53
Chill_Portions_22	S1_18759512	1	18759512	8.62074	0.0003203	0.11438	16.8576	7.4217e-05	0.46037	0.49878	2	285.076	118	33.0686	7	154.642	53
Chill_Portions_22	S1_20673105	1	20673105	8.62074	0.0003203	0.11438	16.8576	7.4217e-05	0.46037	0.49878	2	285.076	118	33.0686	7	154.642	53
Chill_Portions_25	S1_5554358	1	5554358	6.71576	0.00032031	0.11496	10.1316	8.697e-05	0.04772	0.82746	3	25.3468	117	3.77423	8	27.4869	34
Chilling_Hours_25	S1_35405742	1	35405742	6.71453	0.0003208	0.12344	1.34928	0.2634	17.0773	6.773e-05	3	1370.44	117	204.1	8	1178.43	49
Chilling_Hours_23	S1_12302327	1	12302327	6.71287	0.00032145	0.12779	10.0923	8.9933e-05	0.10679	0.74441	3	7098.9	117	1057.51	8	5365.3	52
Chill_Portions_22	S1_11930408	1	11930408	6.71261	0.00032155	0.13175	7.07823	0.00125	5.44777	0.0213	3	218.907	117	32.6114	8	146.133	48
Chill_Portions_22	S1_11930469	1	11930469	6.71261	0.00032155	0.13175	7.07823	0.00125	5.44777	0.0213	3	218.907	117	32.6114	8	146.133	48
Chill_Portions_22	S1_11930516	1	11930516	6.71261	0.00032155	0.13175	7.07823	0.00125	5.44777	0.0213	3	218.907	117	32.6114	8	146.133	48
Chill_Portions_23	S1_16564694	1	16564694	8.61458	0.00032202	0.11162	4.91377	0.02854	11.8667	0.00079204	2	115.13	118	13.3646	7	69.4066	52
Chill_Portions_23	S1_17592106	1	17592106	8.61458	0.00032202	0.11162	4.91377	0.02854	11.8667	0.00079204	2	115.13	118	13.3646	7	69.4066	52
Utah_Chill_Units_25	S1_23435866	1	23435866	13.7259	0.00032226	0.07888	13.7259	0.00032226	NaN	NaN	1	55647.8	119	4054.22	6	37174.4	61
Utah_Chill_Units_25	S1_23480037	1	23480037	13.7259	0.00032226	0.07888	13.7259	0.00032226	NaN	NaN	1	55647.8	119	4054.22	6	37174.4	61
Chill_Portions_25	S1_17771559	1	17771559	8.61183	0.0003228	0.09967	9.24526	0.0029	7.47534	0.00722	2	32.9654	118	3.82792	7	29.9693	38
Chill_Portions_25	S1_17802129	1	17802129	8.61183	0.0003228	0.09967	9.24526	0.0029	7.47534	0.00722	2	32.9654	118	3.82792	7	29.9693	38
Chill_Portions_25	S1_17950280	1	17950280	8.61183	0.0003228	0.09967	9.24526	0.0029	7.47534	0.00722	2	32.9654	118	3.82792	7	29.9693	38
Chill_Portions_25	S1_17950289	1	17950289	8.61183	0.0003228	0.09967	9.24526	0.0029	7.47534	0.00722	2	32.9654	118	3.82792	7	29.9693	38
Chill_Portions_25	S1_17950383	1	17950383	8.61183	0.0003228	0.09967	9.24526	0.0029	7.47534	0.00722	2	32.9654	118	3.82792	7	29.9693	38
Chilling_Hours_23	S1_8824558	1	8824558	13.7203	0.00032312	0.08996	13.7203	0.00032312	NaN	NaN	1	14992.3	119	1092.71	6	6102.99	57
Chill_Portions_12	S1_12354776	1	12354776	6.70774	0.00032347	0.1327	10.1382	8.6476e-05	0.01588	0.89993	3	167.624	117	24.9897	8	108.212	49
Chill_Portions_13	S1_11879495	1	11879495	6.70764	0.00032351	0.13371	9.43478	0.0001581	1.21843	0.27193	3	249.379	117	37.1784	8	155.692	33
Utah_Chill_Units_22	S1_21739081	1	21739081	13.7164	0.00032373	0.09146	13.7164	0.00032373	NaN	NaN	1	163180	119	11896.7	6	61418.3	56
Chilling_Hours_13	S6_27399601	6	27399601	6.70614	0.0003241	0.13409	0.91941	0.40159	18.0145	4.4135e-05	3	12282.7	117	1831.56	8	7564.32	59
Chill_Portions_22	S1_15479157	1	15479157	13.7138	0.00032412	0.09271	13.7138	0.00032412	NaN	NaN	1	462.134	119	33.6985	6	162.413	53
Chill_Portions_25	S1_17802050	1	17802050	8.60091	0.00032589	0.09956	8.56036	0.00412	8.12865	0.00514	2	32.9289	118	3.82854	7	29.9589	41
Chill_Portions_12	S1_17067558	1	17067558	8.59978	0.00032621	0.11504	6.89899	0.00976	9.79091	0.00221	2	217.963	118	25.3452	7	114.107	52
Chill_Portions_24	S1_8522561	1	8522561	8.59615	0.00032725	0.11562	16.587	8.4096e-05	0.65358	0.42046	2	51.9746	118	6.04626	7	26.5161	34
Utah_Chill_Units_13	S1_11879495	1	11879495	6.69638	0.00032799	0.13385	9.91914	0.00010428	0.35867	0.5504	3	57390.2	117	8570.34	8	35447.2	33
Chilling_Hours_24	S1_14897634	1	14897634	8.5913	0.00032863	0.11659	14.935	0.00018174	2.10853	0.14913	2	13489.1	118	1570.09	7	6588.19	39
Utah_Chill_Units_23	S1_9739658	1	9739658	8.59133	0.00032863	0.10757	16.9536	7.1003e-05	0.32518	0.56959	2	21268.3	118	2475.55	7	14759.5	54
Chilling_Hours_14	S1_11545511	1	11545511	8.58973	0.00032908	0.11584	17.1534	6.4766e-05	0.14879	0.70039	2	70857.5	118	8249.1	7	35707.4	32
Chill_Portions_13	S1_15478951	1	15478951	8.58684	0.00032992	0.11576	16.8064	7.5991e-05	0.44561	0.50573	2	323.848	118	37.7145	7	163.585	55
Chill_Portions_13	S1_15478981	1	15478981	8.58684	0.00032992	0.11576	16.8064	7.5991e-05	0.44561	0.50573	2	323.848	118	37.7145	7	163.585	55
Chill_Portions_24	S1_18208018	1	18208018	8.58329	0.00033094	0.11547	16.7345	7.8553e-05	0.50205	0.48	2	51.9067	118	6.04741	7	26.4967	39
Utah_Chill_Units_25	S1_8824558	1	8824558	13.6652	0.00033172	0.07856	13.6652	0.00033172	NaN	NaN	1	55427.2	119	4056.07	6	37137.6	57
Chill_Portions_23	S1_9879929	1	9879929	8.57953	0.00033203	0.11123	8.57953	0.00033203	NaN	NaN	2	114.721	118	13.3715	7	69.2897	52
Utah_Chill_Units_25	S1_23848829	1	23848829	13.6616	0.00033229	0.07855	13.6616	0.00033229	NaN	NaN	1	55414.1	119	4056.18	6	37135.4	62
Utah_Chill_Units_25	S1_23900648	1	23900648	13.6616	0.00033229	0.07855	13.6616	0.00033229	NaN	NaN	1	55414.1	119	4056.18	6	37135.4	62
Chill_Portions_23	S3_5754646	3	5754646	6.6857	0.0003323	0.12821	1.3635	0.25976	16.9612	7.1441e-05	3	88.16	117	13.1864	8	65.0081	47
Utah_Chill_Units_23	S7_17185342	7	17185342	8.57682	0.00033281	0.10741	13.5477	0.00035088	3.33961	0.07016	2	21236.9	118	2476.08	7	14750.5	48
Chilling_Hours_22	S1_14222883	1	14222883	8.57648	0.00033291	0.11121	10.4988	0.00155	6.19578	0.0142	2	53750.3	118	6267.17	7	32439.8	52
Utah_Chill_Units_22	S1_9766349	1	9766349	8.57473	0.00033342	0.11229	8.57473	0.00033342	NaN	NaN	2	100175	118	11682.5	7	57954.1	50
Chill_Portions_22	S1_9879929	1	9879929	8.57329	0.00033384	0.11383	8.57329	0.00033384	NaN	NaN	2	283.706	118	33.0919	7	154.251	52
Utah_Chill_Units_23	S1_18271324	1	18271324	13.6487	0.00033436	0.08708	13.6487	0.00033436	NaN	NaN	1	34433.4	119	2522.84	6	15868.9	55
Chilling_Hours_13	S1_45073881	1	45073881	6.6798	0.00033471	0.13364	1.43962	0.24115	16.7752	7.7825e-05	3	12241.5	117	1832.61	8	7548.88	59
Chill_Portions_24	S1_14222962	1	14222962	8.57021	0.00033474	0.11531	16.726	7.8864e-05	0.4866	0.48682	2	51.8376	118	6.04858	7	26.477	43
Chill_Portions_25	S1_6697252	1	6697252	8.56956	0.00033493	0.09924	16.5317	8.6272e-05	0.65526	0.41987	2	32.8242	118	3.83032	7	29.929	34
Chill_Portions_21	S1_11867993	1	11867993	8.5681	0.00033536	0.1166	17.2678	6.1448e-05	0.01181	0.91366	2	120.953	118	14.1166	7	58.4094	34
Chill_Portions_21	S1_11868011	1	11868011	8.5681	0.00033536	0.1166	17.2678	6.1448e-05	0.01181	0.91366	2	120.953	118	14.1166	7	58.4094	34
Chill_Portions_21	S1_11930091	1	11930091	8.5681	0.00033536	0.1166	17.2678	6.1448e-05	0.01181	0.91366	2	120.953	118	14.1166	7	58.4094	34
Chill_Portions_21	S1_11930164	1	11930164	8.5681	0.00033536	0.1166	17.2678	6.1448e-05	0.01181	0.91366	2	120.953	118	14.1166	7	58.4094	34
Chill_Portions_23	S1_9672282	1	9672282	6.67756	0.00033563	0.12808	10.098	8.9497e-05	0.00672	0.93483	3	88.0684	117	13.1887	8	64.9738	52
Utah_Chill_Units_25	S1_21608707	1	21608707	8.56648	0.00033583	0.0967	10.7828	0.00135	5.90564	0.0166	2	34111.7	118	3982	7	33660.2	56
Utah_Chill_Units_25	S1_21634388	1	21634388	8.56648	0.00033583	0.0967	10.7828	0.00135	5.90564	0.0166	2	34111.7	118	3982	7	33660.2	56
Chill_Portions_25	S4_4011034	4	4011034	8.5648	0.00033632	0.0992	6.16509	0.01442	10.4737	0.00157	2	32.8082	118	3.83059	7	29.9244	54
Utah_Chill_Units_23	S1_9072936	1	9072936	8.56323	0.00033679	0.10726	8.42434	0.00441	8.19291	0.00498	2	21207.5	118	2476.58	7	14742.1	33
Chill_Portions_23	S1_9672218	1	9672218	6.6717	0.00033804	0.12798	10.0578	9.2626e-05	0.05984	0.80717	3	88.0024	117	13.1904	8	64.949	52
Chilling_Hours_23	S1_14528090	1	14528090	8.55877	0.0003381	0.11025	8.55877	0.0003381	NaN	NaN	2	9186.34	118	1073.32	7	5714.05	51
Chill_Portions_22	S1_11432543	1	11432543	6.67111	0.00033829	0.13105	5.59179	0.00478	8.15192	0.00509	3	217.752	117	32.641	8	145.7	49
Utah_Chill_Units_25	S1_20535868	1	20535868	8.55244	0.00033997	0.09656	10.7335	0.00138	5.92699	0.01641	2	34062.9	118	3982.83	7	33646.3	52
Utah_Chill_Units_24	S1_9890869	1	9890869	8.55051	0.00034055	0.11096	12.8278	0.00049571	3.95471	0.04905	2	17572.4	118	2055.13	7	10605	33
Chill_Portions_14	S1_11466196	1	11466196	8.55036	0.00034059	0.11542	17.0411	6.82e-05	0.17744	0.67435	2	244.01	118	28.538	7	122.954	33
Chilling_Hours_12	S1_11466297	1	11466297	6.6647	0.00034095	0.1322	10.0812	9.0793e-05	0.00228	0.96201	3	11590.4	117	1739.08	8	7443.14	32
Utah_Chill_Units_22	S1_17110853	1	17110853	8.54694	0.00034161	0.11197	6.60277	0.01142	9.99218	0.002	2	99891	118	11687.3	7	57873.1	52
Utah_Chill_Units_22	S1_17545042	1	17545042	8.54694	0.00034161	0.11197	6.60277	0.01142	9.99218	0.002	2	99891	118	11687.3	7	57873.1	52
Utah_Chill_Units_22	S1_17545179	1	17545179	8.54694	0.00034161	0.11197	6.60277	0.01142	9.99218	0.002	2	99891	118	11687.3	7	57873.1	52
Utah_Chill_Units_22	S1_17545276	1	17545276	8.54694	0.00034161	0.11197	6.60277	0.01142	9.99218	0.002	2	99891	118	11687.3	7	57873.1	52
Chilling_Hours_21	S1_11930588	1	11930588	8.54442	0.00034237	0.11556	17.0658	6.7429e-05	0.1456	0.70347	2	23839.8	118	2790.1	7	11909.4	35
Chilling_Hours_21	S1_11930624	1	11930624	8.54442	0.00034237	0.11556	17.0658	6.7429e-05	0.1456	0.70347	2	23839.8	118	2790.1	7	11909.4	35
Chilling_Hours_21	S1_11930704	1	11930704	8.54442	0.00034237	0.11556	17.0658	6.7429e-05	0.1456	0.70347	2	23839.8	118	2790.1	7	11909.4	35
Chill_Portions_25	S1_8668858	1	8668858	6.66106	0.00034247	0.11416	9.67307	0.00012879	0.68817	0.40848	3	25.1705	117	3.77875	8	27.4208	38
Chilling_Hours_22	S1_8376269	1	8376269	13.5914	0.00034363	0.08982	13.5914	0.00034363	NaN	NaN	1	86825.1	119	6388.24	6	34400.6	58
Chilling_Hours_22	S1_8403683	1	8403683	13.5914	0.00034363	0.08982	13.5914	0.00034363	NaN	NaN	1	86825.1	119	6388.24	6	34400.6	58
Chilling_Hours_22	S1_8489151	1	8489151	13.5914	0.00034363	0.08982	13.5914	0.00034363	NaN	NaN	1	86825.1	119	6388.24	6	34400.6	58
Chilling_Hours_22	S1_8489196	1	8489196	13.5914	0.00034363	0.08982	13.5914	0.00034363	NaN	NaN	1	86825.1	119	6388.24	6	34400.6	58
Chilling_Hours_22	S1_8543815	1	8543815	13.5914	0.00034363	0.08982	13.5914	0.00034363	NaN	NaN	1	86825.1	119	6388.24	6	34400.6	58
Chilling_Hours_22	S1_8579958	1	8579958	13.5914	0.00034363	0.08982	13.5914	0.00034363	NaN	NaN	1	86825.1	119	6388.24	6	34400.6	58
Chilling_Hours_23	S1_11062589	1	11062589	8.53873	0.00034407	0.11002	16.0946	0.00010566	0.98489	0.32303	2	9167.55	118	1073.64	7	5708.68	51
Chilling_Hours_23	S1_11062645	1	11062645	8.53873	0.00034407	0.11002	16.0946	0.00010566	0.98489	0.32303	2	9167.55	118	1073.64	7	5708.68	51
Chilling_Hours_23	S1_11062722	1	11062722	8.53873	0.00034407	0.11002	16.0946	0.00010566	0.98489	0.32303	2	9167.55	118	1073.64	7	5708.68	51
Chilling_Hours_24	S1_14897476	1	14897476	6.65697	0.00034419	0.13374	7.90656	0.00059926	3.78461	0.05412	3	10315.6	117	1549.59	8	6260.72	39
Utah_Chill_Units_25	S1_23435596	1	23435596	13.5843	0.00034479	0.07815	13.5843	0.00034479	NaN	NaN	1	55132.7	119	4058.55	6	37088.5	62
Chilling_Hours_23	S1_19343126	1	19343126	8.53418	0.00034544	0.10997	8.53418	0.00034544	NaN	NaN	2	9163.28	118	1073.72	7	5707.46	53
Chilling_Hours_23	S1_8650344	1	8650344	6.64983	0.00034721	0.12677	9.94132	0.00010232	0.20141	0.65441	3	7041.95	117	1058.97	8	5343.94	56
Chilling_Hours_23	S1_11364319	1	11364319	13.5642	0.00034813	0.08904	13.5642	0.00034813	NaN	NaN	1	14839.2	119	1094	6	6077.47	50
Chill_Portions_12	S1_9761729	1	9761729	8.52399	0.00034853	0.11415	8.52399	0.00034853	NaN	NaN	2	216.285	118	25.3737	7	113.627	53
Utah_Chill_Units_25	S7_18106789	7	18106789	8.52195	0.00034915	0.09626	15.9004	0.00011566	1.12662	0.29067	2	33956.8	118	3984.63	7	33616	48
Utah_Chill_Units_22	S1_11995721	1	11995721	8.51974	0.00034983	0.11166	8.51974	0.00034983	NaN	NaN	2	99613.2	118	11692	7	57793.7	48
Utah_Chill_Units_22	S1_11995773	1	11995773	8.51974	0.00034983	0.11166	8.51974	0.00034983	NaN	NaN	2	99613.2	118	11692	7	57793.7	48
Chill_Portions_22	S1_19865366	1	19865366	8.51906	0.00035004	0.1132	13.1908	0.00041629	3.5632	0.06153	2	282.138	118	33.1185	7	153.803	54
Chilling_Hours_22	S1_9766304	1	9766304	8.51806	0.00035034	0.11055	8.51806	0.00035034	NaN	NaN	2	53430.3	118	6272.59	7	32348.4	52
Utah_Chill_Units_25	S1_23920187	1	23920187	13.5499	0.00035051	0.07797	13.5499	0.00035051	NaN	NaN	1	55007.2	119	4059.6	6	37067.6	63
Chilling_Hours_23	S1_9210596	1	9210596	8.51478	0.00035135	0.10975	8.51478	0.00035135	NaN	NaN	2	9145.08	118	1074.02	7	5702.26	55
Chilling_Hours_22	S1_9672329	1	9672329	6.63673	0.00035282	0.12743	8.78684	0.00027713	2.16326	0.14403	3	41059.6	117	6186.73	8	30344.7	51
Chilling_Hours_22	S1_9672376	1	9672376	6.63673	0.00035282	0.12743	8.78684	0.00027713	2.16326	0.14403	3	41059.6	117	6186.73	8	30344.7	51
Chilling_Hours_13	S2_28737255	2	28737255	6.63657	0.00035289	0.1329	0.56801	0.56819	18.6042	3.3776e-05	3	12173.8	117	1834.35	8	7523.49	52
Utah_Chill_Units_23	S1_9705249	1	9705249	13.5348	0.00035305	0.08643	13.5348	0.00035305	NaN	NaN	1	34175.4	119	2525.01	6	15825.9	57
Utah_Chill_Units_22	S1_9748853	1	9748853	8.50893	0.00035315	0.11154	17.1607	6.4548e-05	0.0012	0.97244	2	99502.7	118	11693.9	7	57762.2	55
Chill_Portions_22	S1_11426062	1	11426062	8.50387	0.00035471	0.11303	7.24908	0.00812	9.25575	0.00289	2	281.698	118	33.1259	7	153.677	50
Utah_Chill_Units_24	S8_18071595	8	18071595	8.50276	0.00035506	0.11042	8.50276	0.00035506	NaN	NaN	2	17486.7	118	2056.59	7	10580.5	43
Chill_Portions_24	S1_14741805	1	14741805	6.63124	0.0003552	0.13212	9.29234	0.00017878	1.26698	0.26264	3	39.5959	117	5.97111	8	25.0564	39
Chilling_Hours_23	S1_12302415	1	12302415	6.62934	0.00035603	0.12643	9.81027	0.00011448	0.37192	0.54314	3	7023.41	117	1059.44	8	5336.98	53
Utah_Chill_Units_25	S1_15314783	1	15314783	6.62849	0.0003564	0.1108	2.27734	0.10705	14.7982	0.00019531	3	26056.7	117	3931.02	8	30696.1	50
Chill_Portions_24	S1_14440247	1	14440247	6.6284	0.00035644	0.13207	9.55558	0.00014248	0.80555	0.37128	3	39.5814	117	5.97148	8	25.051	38
Utah_Chill_Units_25	S1_11046933	1	11046933	6.62755	0.00035681	0.11079	6.83862	0.00155	5.66474	0.01893	3	26053.6	117	3931.1	8	30694.9	51
Chill_Portions_24	S1_14756388	1	14756388	6.62666	0.0003572	0.13204	9.25008	0.00018543	1.32833	0.25145	3	39.5725	117	5.97171	8	25.0476	39
Chill_Portions_22	S1_8845799	1	8845799	13.5092	0.00035739	0.09147	13.5092	0.00035739	NaN	NaN	1	455.944	119	33.7505	6	161.381	59
Chill_Portions_22	S1_8845949	1	8845949	13.5092	0.00035739	0.09147	13.5092	0.00035739	NaN	NaN	1	455.944	119	33.7505	6	161.381	59
Chill_Portions_22	S1_8845997	1	8845997	13.5092	0.00035739	0.09147	13.5092	0.00035739	NaN	NaN	1	455.944	119	33.7505	6	161.381	59
Chill_Portions_22	S1_8883530	1	8883530	13.5092	0.00035739	0.09147	13.5092	0.00035739	NaN	NaN	1	455.944	119	33.7505	6	161.381	59
Utah_Chill_Units_22	S1_15419484	1	15419484	6.62572	0.00035761	0.12851	8.99592	0.00023109	1.76819	0.18619	3	76428.2	117	11535.1	8	54326.8	51
Chill_Portions_12	S1_12123755	1	12123755	8.49303	0.00035809	0.11379	15.3777	0.00014763	1.53876	0.21726	2	215.598	118	25.3853	7	113.431	34
Chill_Portions_12	S1_12123775	1	12123775	8.49303	0.00035809	0.11379	15.3777	0.00014763	1.53876	0.21726	2	215.598	118	25.3853	7	113.431	34
Chilling_Hours_25	S1_754246	1	754246	13.5037	0.00035834	0.08565	13.5037	0.00035834	NaN	NaN	1	2852.62	119	211.247	6	1361.46	40
Utah_Chill_Units_25	S1_18000691	1	18000691	6.62229	0.00035912	0.11071	3.40356	0.03655	12.402	0.00061241	3	26035.9	117	3931.55	8	30688.2	47
Chill_Portions_22	S1_11364270	1	11364270	8.48345	0.0003611	0.11279	13.0974	0.00043539	3.58502	0.06075	2	281.107	118	33.1359	7	153.508	51
Chill_Portions_22	S1_11398974	1	11398974	8.48345	0.0003611	0.11279	13.0974	0.00043539	3.58502	0.06075	2	281.107	118	33.1359	7	153.508	51
Chill_Portions_22	S1_11399013	1	11399013	8.48345	0.0003611	0.11279	13.0974	0.00043539	3.58502	0.06075	2	281.107	118	33.1359	7	153.508	51
Chill_Portions_22	S1_11399504	1	11399504	8.48345	0.0003611	0.11279	13.0974	0.00043539	3.58502	0.06075	2	281.107	118	33.1359	7	153.508	51
Chill_Portions_22	S1_11435822	1	11435822	8.48345	0.0003611	0.11279	13.0974	0.00043539	3.58502	0.06075	2	281.107	118	33.1359	7	153.508	51
Chill_Portions_22	S1_11436040	1	11436040	8.48345	0.0003611	0.11279	13.0974	0.00043539	3.58502	0.06075	2	281.107	118	33.1359	7	153.508	51
Chill_Portions_22	S1_11466101	1	11466101	8.48345	0.0003611	0.11279	13.0974	0.00043539	3.58502	0.06075	2	281.107	118	33.1359	7	153.508	51
Utah_Chill_Units_13	S1_12123755	1	12123755	8.48152	0.00036171	0.1148	16.331	9.4682e-05	0.67648	0.41246	2	73834.6	118	8705.35	7	37010.8	34
Utah_Chill_Units_13	S1_12123775	1	12123775	8.48152	0.00036171	0.1148	16.331	9.4682e-05	0.67648	0.41246	2	73834.6	118	8705.35	7	37010.8	34
Chilling_Hours_14	S1_8671485	1	8671485	6.61594	0.00036192	0.1322	8.40965	0.00038518	2.77545	0.0984	3	53910.2	117	8148.53	8	33745.9	55
Utah_Chill_Units_22	S1_11466196	1	11466196	8.47919	0.00036245	0.1112	13.0726	0.0004406	3.6001	0.06022	2	99198.6	118	11699.1	7	57675.3	33
Chill_Portions_24	S1_9598334	1	9598334	6.61467	0.00036248	0.13184	8.57119	0.00033445	2.48578	0.11758	3	39.5113	117	5.97328	8	25.0247	25
Utah_Chill_Units_23	S1_17067558	1	17067558	8.4779	0.00036286	0.10633	4.19487	0.04275	12.3605	0.00062308	2	21022.8	118	2479.71	7	14689.3	52
Utah_Chill_Units_25	S1_9293360	1	9293360	6.61279	0.00036332	0.11058	7.81865	0.0006476	3.82652	0.05283	3	26004	117	3932.37	8	30676.3	36
Chill_Portions_13	S1_12123755	1	12123755	8.47443	0.00036396	0.11443	15.3101	0.00015238	1.56591	0.21328	2	320.141	118	37.7773	7	162.526	34
Chill_Portions_13	S1_12123775	1	12123775	8.47443	0.00036396	0.11443	15.3101	0.00015238	1.56591	0.21328	2	320.141	118	37.7773	7	162.526	34
Chilling_Hours_22	S1_11426565	1	11426565	8.47373	0.00036418	0.11005	8.47373	0.00036418	NaN	NaN	2	53187.1	118	6276.71	7	32278.9	50
Chilling_Hours_22	S1_11426650	1	11426650	8.47373	0.00036418	0.11005	8.47373	0.00036418	NaN	NaN	2	53187.1	118	6276.71	7	32278.9	50
Chill_Portions_22	S1_12123755	1	12123755	8.47284	0.00036447	0.11267	14.9642	0.00017926	1.87186	0.17386	2	280.8	118	33.1411	7	153.42	34
Chill_Portions_22	S1_12123775	1	12123775	8.47284	0.00036447	0.11267	14.9642	0.00017926	1.87186	0.17386	2	280.8	118	33.1411	7	153.42	34
Chill_Portions_23	S1_8824558	1	8824558	13.4671	0.00036467	0.08907	13.4671	0.00036467	NaN	NaN	1	183.735	119	13.6433	6	73.2199	57
Chill_Portions_25	S1_2666915	1	2666915	8.47046	0.00036522	0.09824	16.2189	9.9732e-05	0.75533	0.38656	2	32.4922	118	3.83594	7	29.8341	32
Chill_Portions_23	S1_22114155	1	22114155	13.4605	0.00036582	0.08903	13.4605	0.00036582	NaN	NaN	1	183.654	119	13.644	6	73.2065	55
Chilling_Hours_23	S1_21920211	1	21920211	13.4574	0.00036637	0.08841	13.4574	0.00036637	NaN	NaN	1	14734.2	119	1094.88	6	6059.98	56
Chilling_Hours_23	S1_21988215	1	21988215	13.4574	0.00036637	0.08841	13.4574	0.00036637	NaN	NaN	1	14734.2	119	1094.88	6	6059.98	56
Utah_Chill_Units_25	S8_15325657	8	15325657	6.60448	0.00036703	0.11046	9.65055	0.0001313	0.58091	0.44749	3	25976	117	3933.09	8	30665.8	34
Chilling_Hours_22	S1_14836413	1	14836413	8.46474	0.00036706	0.10995	8.46474	0.00036706	NaN	NaN	2	53137.8	118	6277.55	7	32264.8	49
Chilling_Hours_12	S1_6838313	1	6838313	6.60273	0.00036782	0.13115	4.1713	0.01777	10.7745	0.00136	3	11498.3	117	1741.44	8	7408.58	35
Chill_Portions_22	S1_14528090	1	14528090	8.46119	0.0003682	0.11253	8.46119	0.0003682	NaN	NaN	2	280.462	118	33.1469	7	153.324	51
Chilling_Hours_14	S1_11450968	1	11450968	8.46113	0.00036822	0.11433	16.0809	0.00010634	0.86022	0.35557	2	69929.7	118	8264.82	7	35442.4	33
Chilling_Hours_23	S1_11426062	1	11426062	8.45734	0.00036944	0.1091	7.68654	0.00646	8.7289	0.00378	2	9091.12	118	1074.94	7	5686.84	50
Chill_Portions_13	S1_11545511	1	11545511	8.45646	0.00036973	0.11422	15.7541	0.00012382	1.14027	0.28777	2	319.547	118	37.7874	7	162.356	32
Utah_Chill_Units_22	S1_11450968	1	11450968	8.45438	0.0003704	0.11091	12.9675	0.00046346	3.65227	0.05842	2	98944.7	118	11703.4	7	57602.8	33
Chilling_Hours_23	S1_9672282	1	9672282	6.594	0.00037178	0.12586	9.95329	0.00010128	0.03774	0.84631	3	6991.37	117	1060.26	8	5324.97	52
Chilling_Hours_23	S1_11426712	1	11426712	8.44545	0.0003733	0.10897	8.44545	0.0003733	NaN	NaN	2	9079.94	118	1075.13	7	5683.65	51
Chill_Portions_24	S1_12445195	1	12445195	6.58943	0.00037386	0.13141	9.74122	0.00012146	0.38704	0.53507	3	39.3823	117	5.97659	8	24.9763	31
Chill_Portions_24	S1_12445240	1	12445240	6.58943	0.00037386	0.13141	9.74122	0.00012146	0.38704	0.53507	3	39.3823	117	5.97659	8	24.9763	31
Chilling_Hours_24	S1_14974205	1	14974205	6.58891	0.0003741	0.13257	9.23812	0.00018736	1.25116	0.26562	3	10225.4	117	1551.9	8	6226.89	41
Chilling_Hours_13	S1_9878376	1	9878376	8.4421	0.0003744	0.1144	16.7746	7.7114e-05	0.21962	0.6402	2	15718.3	118	1861.89	7	7871.88	34
Chilling_Hours_13	S1_9878382	1	9878382	8.4421	0.0003744	0.1144	16.7746	7.7114e-05	0.21962	0.6402	2	15718.3	118	1861.89	7	7871.88	34
Utah_Chill_Units_22	S1_11458390	1	11458390	6.58731	0.00037483	0.12787	7.30973	0.00102	4.68582	0.03244	3	76049.1	117	11544.8	8	54184.7	52
Chilling_Hours_23	S1_11624709	1	11624709	8.43864	0.00037554	0.10889	12.1969	0.00067267	4.33817	0.03943	2	9073.53	118	1075.24	7	5681.82	52
Chilling_Hours_23	S1_11626291	1	11626291	8.43864	0.00037554	0.10889	12.1969	0.00067267	4.33817	0.03943	2	9073.53	118	1075.24	7	5681.82	52
Utah_Chill_Units_12	S1_11466196	1	11466196	8.43786	0.00037579	0.11416	16.4157	9.1036e-05	0.5255	0.46994	2	50699.5	118	6008.57	7	25598.7	33
Chilling_Hours_24	S1_14222962	1	14222962	8.4377	0.00037584	0.11477	15.5584	0.00013566	1.28032	0.26013	2	13278.1	118	1573.67	7	6527.9	43
Utah_Chill_Units_22	S1_21961571	1	21961571	8.43685	0.00037612	0.11071	8.43685	0.00037612	NaN	NaN	2	98765.3	118	11706.4	7	57551.5	55
Utah_Chill_Units_22	S1_22093371	1	22093371	8.43685	0.00037612	0.11071	8.43685	0.00037612	NaN	NaN	2	98765.3	118	11706.4	7	57551.5	55
Chill_Portions_23	S1_8376269	1	8376269	13.4022	0.00037617	0.08868	13.4022	0.00037617	NaN	NaN	1	182.939	119	13.65	6	73.0874	58
Chill_Portions_23	S1_8403683	1	8403683	13.4022	0.00037617	0.08868	13.4022	0.00037617	NaN	NaN	1	182.939	119	13.65	6	73.0874	58
Chill_Portions_23	S1_8489151	1	8489151	13.4022	0.00037617	0.08868	13.4022	0.00037617	NaN	NaN	1	182.939	119	13.65	6	73.0874	58
Chill_Portions_23	S1_8489196	1	8489196	13.4022	0.00037617	0.08868	13.4022	0.00037617	NaN	NaN	1	182.939	119	13.65	6	73.0874	58
Chill_Portions_23	S1_8543815	1	8543815	13.4022	0.00037617	0.08868	13.4022	0.00037617	NaN	NaN	1	182.939	119	13.65	6	73.0874	58
Chill_Portions_23	S1_8579958	1	8579958	13.4022	0.00037617	0.08868	13.4022	0.00037617	NaN	NaN	1	182.939	119	13.65	6	73.0874	58
Utah_Chill_Units_13	S4_4011034	4	4011034	8.43578	0.00037648	0.11426	8.80732	0.00363	7.57743	0.00685	2	73486.2	118	8711.26	7	36911.3	54
Chill_Portions_12	S1_11398733	1	11398733	6.58362	0.00037653	0.1306	4.29813	0.01578	10.4651	0.00158	3	164.97	117	25.0577	8	107.217	50
Chill_Portions_22	S1_11879495	1	11879495	6.58238	0.0003771	0.12956	9.10203	0.00021078	1.47049	0.22771	3	215.274	117	32.7045	8	144.771	33
Utah_Chill_Units_22	S1_11867993	1	11867993	8.43365	0.00037718	0.11067	14.9783	0.00017807	1.78965	0.18354	2	98732.5	118	11707	7	57542.1	34
Utah_Chill_Units_22	S1_11868011	1	11868011	8.43365	0.00037718	0.11067	14.9783	0.00017807	1.78965	0.18354	2	98732.5	118	11707	7	57542.1	34
Utah_Chill_Units_22	S1_11930091	1	11930091	8.43365	0.00037718	0.11067	14.9783	0.00017807	1.78965	0.18354	2	98732.5	118	11707	7	57542.1	34
Utah_Chill_Units_22	S1_11930164	1	11930164	8.43365	0.00037718	0.11067	14.9783	0.00017807	1.78965	0.18354	2	98732.5	118	11707	7	57542.1	34
Chilling_Hours_24	S1_14741805	1	14741805	6.58006	0.00037818	0.13242	8.3334	0.00041178	2.81678	0.09595	3	10213.6	117	1552.21	8	6222.48	39
Chilling_Hours_23	S1_11455918	1	11455918	6.58	0.00037821	0.12563	7.24188	0.00108	4.79092	0.0306	3	6978.68	117	1060.59	8	5320.21	50
Utah_Chill_Units_25	S1_21947879	1	21947879	8.43013	0.00037834	0.09536	10.661	0.00143	5.77172	0.01785	2	33636.7	118	3990.05	7	33524.5	53
Utah_Chill_Units_23	S1_9672329	1	9672329	6.57952	0.00037843	0.12216	7.46075	0.00088904	4.38857	0.03834	3	16102.6	117	2447.38	8	13636	51
Utah_Chill_Units_23	S1_9672376	1	9672376	6.57952	0.00037843	0.12216	7.46075	0.00088904	4.38857	0.03834	3	16102.6	117	2447.38	8	13636	51
Utah_Chill_Units_25	S1_7790145	1	7790145	6.57906	0.00037864	0.11009	9.7577	0.00011976	0.33223	0.56546	3	25890.5	117	3935.28	8	30633.7	36
Chilling_Hours_24	S1_9216856	1	9216856	6.57895	0.00037869	0.1324	9.8218	0.00011335	0.22267	0.63789	3	10212.1	117	1552.24	8	6221.93	33
Utah_Chill_Units_22	S1_22118830	1	22118830	8.42421	0.0003803	0.11056	16.2824	9.6839e-05	0.61828	0.43326	2	98635.8	118	11708.6	7	57514.5	54
Chill_Portions_25	S1_8958029	1	8958029	6.57539	0.00038035	0.1129	4.95662	0.00857	9.12992	0.00309	3	24.8935	117	3.78586	8	27.3169	39
Chill_Portions_12	S1_9916646	1	9916646	8.42305	0.00038069	0.11297	16.3215	9.5097e-05	0.58192	0.44708	2	214.043	118	25.4116	7	112.987	53
Chill_Portions_12	S1_9916663	1	9916663	8.42305	0.00038069	0.11297	16.3215	9.5097e-05	0.58192	0.44708	2	214.043	118	25.4116	7	112.987	53
Chill_Portions_13	S1_11432445	1	11432445	6.5742	0.0003809	0.13143	4.75232	0.01035	9.5308	0.00252	3	245.133	117	37.2872	8	154.1	47
Utah_Chill_Units_24	S1_8005589	1	8005589	8.42085	0.00038143	0.10949	9.81472	0.00218	6.56777	0.01164	2	17339.3	118	2059.09	7	10538.4	50
Chilling_Hours_23	S1_9761588	1	9761588	6.57284	0.00038154	0.12551	9.92336	0.00010391	0.03423	0.85354	3	6972.18	117	1060.76	8	5317.77	54
Utah_Chill_Units_12	S1_11867993	1	11867993	8.41802	0.00038237	0.11393	16.9245	7.1961e-05	0.04703	0.8287	2	50595.2	118	6010.34	7	25568.9	34
Utah_Chill_Units_12	S1_11868011	1	11868011	8.41802	0.00038237	0.11393	16.9245	7.1961e-05	0.04703	0.8287	2	50595.2	118	6010.34	7	25568.9	34
Utah_Chill_Units_12	S1_11930091	1	11930091	8.41802	0.00038237	0.11393	16.9245	7.1961e-05	0.04703	0.8287	2	50595.2	118	6010.34	7	25568.9	34
Utah_Chill_Units_12	S1_11930164	1	11930164	8.41802	0.00038237	0.11393	16.9245	7.1961e-05	0.04703	0.8287	2	50595.2	118	6010.34	7	25568.9	34
Chill_Portions_23	S1_9677013	1	9677013	8.41672	0.00038281	0.10938	8.41672	0.00038281	NaN	NaN	2	112.816	118	13.4038	7	68.7454	52
Chill_Portions_25	S1_15441957	1	15441957	6.56722	0.00038417	0.11278	1.7211	0.18333	15.8269	0.00012071	3	24.867	117	3.78654	8	27.307	50
Chilling_Hours_12	S1_9871729	1	9871729	6.56586	0.00038482	0.13052	9.88133	0.00010772	0.08771	0.76764	3	11443.3	117	1742.85	8	7387.97	33
Chilling_Hours_23	S1_9672329	1	9672329	6.56491	0.00038526	0.12538	8.34684	0.00040696	2.75303	0.09975	3	6964.98	117	1060.94	8	5315.07	51
Chilling_Hours_23	S1_9672376	1	9672376	6.56491	0.00038526	0.12538	8.34684	0.00040696	2.75303	0.09975	3	6964.98	117	1060.94	8	5315.07	51
Chill_Portions_12	S1_9767206	1	9767206	6.56443	0.00038549	0.13028	9.40914	0.00016163	0.8922	0.34683	3	164.559	117	25.0682	8	107.062	52
Utah_Chill_Units_25	S8_15355630	8	15355630	6.56428	0.00038556	0.10988	9.23245	0.00018828	1.19709	0.27615	3	25840.7	117	3936.56	8	30615	34
Chill_Portions_22	S1_15412423	1	15412423	6.56132	0.00038696	0.12921	9.16987	0.00019875	1.29792	0.25692	3	214.684	117	32.7197	8	144.55	50
Utah_Chill_Units_12	S1_11545511	1	11545511	8.40353	0.00038725	0.11376	16.8774	7.3542e-05	0.0626	0.80286	2	50518.9	118	6011.63	7	25547.1	32
Chilling_Hours_23	S1_10999744	1	10999744	8.40071	0.00038821	0.10846	16.3839	9.2385e-05	0.48797	0.48621	2	9037.83	118	1075.84	7	5671.62	50
Utah_Chill_Units_25	S7_18045611	7	18045611	6.55762	0.00038872	0.10979	9.33002	0.00017306	1.01106	0.31672	3	25818.2	117	3937.14	8	30606.6	47
Chill_Portions_25	S1_8262364	1	8262364	6.55762	0.00038872	0.11264	9.87036	0.00010873	0.08517	0.77093	3	24.8359	117	3.78733	8	27.2953	42
Chill_Portions_12	S1_9739748	1	9739748	8.3983	0.00038903	0.11268	16.8223	7.5436e-05	0.10136	0.75076	2	213.493	118	25.421	7	112.83	54
Chill_Portions_12	S1_9748981	1	9748981	8.3983	0.00038903	0.11268	16.8223	7.5436e-05	0.10136	0.75076	2	213.493	118	25.421	7	112.83	54
Chill_Portions_22	S1_10999744	1	10999744	8.39798	0.00038914	0.1118	16.3118	9.5525e-05	0.54633	0.46129	2	278.628	118	33.178	7	152.8	50
Chilling_Hours_23	S1_17996317	1	17996317	6.55535	0.0003898	0.12523	8.9868	0.00023293	1.60092	0.20829	3	6956.3	117	1061.16	8	5311.82	52
Utah_Chill_Units_22	S1_21948090	1	21948090	8.39431	0.00039039	0.11022	16.9289	7.1817e-05	0.00176	0.96657	2	98329.4	118	11713.8	7	57426.9	55
Utah_Chill_Units_22	S1_21948120	1	21948120	8.39431	0.00039039	0.11022	16.9289	7.1817e-05	0.00176	0.96657	2	98329.4	118	11713.8	7	57426.9	55
Chill_Portions_25	S1_5204436	1	5204436	6.55132	0.00039173	0.11255	9.90189	0.00010584	0.01542	0.90138	3	24.8155	117	3.78786	8	27.2876	33
Utah_Chill_Units_22	S1_14782753	1	14782753	8.38122	0.00039489	0.11007	8.38122	0.00039489	NaN	NaN	2	98195	118	11716.1	7	57388.6	52
Utah_Chill_Units_22	S1_15418706	1	15418706	8.38122	0.00039489	0.11007	8.38122	0.00039489	NaN	NaN	2	98195	118	11716.1	7	57388.6	52
Utah_Chill_Units_22	S1_19396306	1	19396306	8.38122	0.00039489	0.11007	8.38122	0.00039489	NaN	NaN	2	98195	118	11716.1	7	57388.6	52
Utah_Chill_Units_22	S1_20760771	1	20760771	8.38122	0.00039489	0.11007	8.38122	0.00039489	NaN	NaN	2	98195	118	11716.1	7	57388.6	52
Utah_Chill_Units_22	S1_14137609	1	14137609	8.38106	0.00039494	0.11007	8.38106	0.00039494	NaN	NaN	2	98193.4	118	11716.1	7	57388.1	47
Utah_Chill_Units_22	S1_9677013	1	9677013	8.37623	0.00039662	0.11001	8.37623	0.00039662	NaN	NaN	2	98143.9	118	11716.9	7	57374	52
Utah_Chill_Units_25	S1_23755297	1	23755297	13.2862	0.00039767	0.0766	13.2862	0.00039767	NaN	NaN	1	54044	119	4067.69	6	36907.1	63
Utah_Chill_Units_24	S1_2890981	1	2890981	8.36924	0.00039905	0.1089	8.36924	0.00039905	NaN	NaN	2	17246.2	118	2060.66	7	10511.8	53
Chill_Portions_22	S1_19343126	1	19343126	8.36674	0.00039993	0.11143	8.36674	0.00039993	NaN	NaN	2	277.72	118	33.1933	7	152.541	53
Chill_Portions_22	S1_11545511	1	11545511	8.3664	0.00040005	0.11143	15.3769	0.00014769	1.31516	0.25378	2	277.71	118	33.1935	7	152.538	32
Chill_Portions_14	S1_8671485	1	8671485	6.5329	0.00040068	0.13083	7.79747	0.00065982	3.65313	0.05841	3	184.391	117	28.225	8	115.729	55
Utah_Chill_Units_23	S1_11399035	1	11399035	8.36421	0.00040082	0.10508	10.7595	0.00136	5.55686	0.02005	2	20775.8	118	2483.9	7	14618.8	52
Chilling_Hours_22	S1_14897370	1	14897370	6.5314	0.00040141	0.1257	9.32249	0.00017418	0.95615	0.33018	3	40501.5	117	6201.04	8	30135.3	53
Chill_Portions_23	S1_12354776	1	12354776	6.53134	0.00040144	0.12567	9.79979	0.00011551	0.13768	0.71127	3	86.4166	117	13.2311	8	64.3543	49
Chill_Portions_12	S1_11879495	1	11879495	6.5313	0.00040147	0.12971	9.22072	0.0001902	1.13185	0.28957	3	163.847	117	25.0865	8	106.795	33
Chilling_Hours_24	S1_8908274	1	8908274	6.53065	0.00040178	0.13157	9.62959	0.00013369	0.4264	0.51504	3	10147.9	117	1553.89	8	6197.85	34
Chilling_Hours_23	S1_11070503	1	11070503	6.52775	0.00040321	0.12477	9.19356	0.00019472	1.1697	0.28169	3	6931.21	117	1061.81	8	5302.41	51
Chilling_Hours_23	S1_11070568	1	11070568	6.52775	0.00040321	0.12477	9.19356	0.00019472	1.1697	0.28169	3	6931.21	117	1061.81	8	5302.41	51
Chill_Portions_14	S1_11960432	1	11960432	6.52756	0.00040331	0.13074	9.87107	0.00010867	0.00671	0.93485	3	184.262	117	28.2283	8	115.681	33
Chilling_Hours_22	S1_16434031	1	16434031	8.35691	0.00040339	0.10872	11.223	0.00108	5.10378	0.02571	2	52544.9	118	6287.6	7	32095.4	52
Chilling_Hours_22	S1_16727519	1	16727519	8.35691	0.00040339	0.10872	11.223	0.00108	5.10378	0.02571	2	52544.9	118	6287.6	7	32095.4	52
Chilling_Hours_22	S1_17600446	1	17600446	8.35691	0.00040339	0.10872	11.223	0.00108	5.10378	0.02571	2	52544.9	118	6287.6	7	32095.4	52
Chill_Portions_24	S1_14579670	1	14579670	8.35635	0.00040359	0.11279	15.5511	0.00013613	1.14294	0.28721	2	50.7045	118	6.06779	7	26.1532	38
Chill_Portions_23	S1_8770181	1	8770181	8.35323	0.00040469	0.10866	16.1775	0.00010167	0.58532	0.44576	2	112.071	118	13.4165	7	68.5324	57
Chill_Portions_23	S1_8846008	1	8846008	8.35323	0.00040469	0.10866	16.1775	0.00010167	0.58532	0.44576	2	112.071	118	13.4165	7	68.5324	57
Chill_Portions_23	S1_8848988	1	8848988	8.35323	0.00040469	0.10866	16.1775	0.00010167	0.58532	0.44576	2	112.071	118	13.4165	7	68.5324	57
Chill_Portions_23	S1_8849028	1	8849028	8.35323	0.00040469	0.10866	16.1775	0.00010167	0.58532	0.44576	2	112.071	118	13.4165	7	68.5324	57
Chill_Portions_24	S1_14432906	1	14432906	8.34933	0.00040607	0.11271	15.995	0.00011067	0.73875	0.3918	2	50.6673	118	6.06842	7	26.1426	39
Chilling_Hours_23	S1_9822483	1	9822483	8.34692	0.00040693	0.10786	16.311	9.5561e-05	0.45721	0.50025	2	8987.14	118	1076.7	7	5657.13	53
Chilling_Hours_23	S1_9822531	1	9822531	8.34692	0.00040693	0.10786	16.311	9.5561e-05	0.45721	0.50025	2	8987.14	118	1076.7	7	5657.13	53
Chill_Portions_23	S1_9210596	1	9210596	8.34475	0.00040771	0.10856	8.34475	0.00040771	NaN	NaN	2	111.971	118	13.4182	7	68.5039	55
Chill_Portions_24	S1_7740429	1	7740429	8.3397	0.00040952	0.1126	15.0799	0.00016977	1.53209	0.21826	2	50.616	118	6.06929	7	26.1279	30
Chill_Portions_22	S1_11364319	1	11364319	13.222	0.0004101	0.08972	13.222	0.0004101	NaN	NaN	1	447.219	119	33.8238	6	159.927	50
Chill_Portions_25	S1_20271823	1	20271823	6.51285	0.00041065	0.11198	3.05808	0.05072	12.8102	0.0005029	3	24.6906	117	3.79106	8	27.2408	48
Chill_Portions_25	S1_20271834	1	20271834	6.51285	0.00041065	0.11198	3.05808	0.05072	12.8102	0.0005029	3	24.6906	117	3.79106	8	27.2408	48
Chill_Portions_24	S1_45073881	1	45073881	6.5112	0.00041148	0.13007	1.22912	0.29627	16.7473	7.8834e-05	3	38.9817	117	5.98686	8	24.826	59
Chilling_Hours_23	S1_8770181	1	8770181	8.33417	0.0004115	0.10771	16.2767	9.7095e-05	0.46485	0.4967	2	8975.11	118	1076.9	7	5653.7	57
Chilling_Hours_23	S1_8846008	1	8846008	8.33417	0.0004115	0.10771	16.2767	9.7095e-05	0.46485	0.4967	2	8975.11	118	1076.9	7	5653.7	57
Chilling_Hours_23	S1_8848988	1	8848988	8.33417	0.0004115	0.10771	16.2767	9.7095e-05	0.46485	0.4967	2	8975.11	118	1076.9	7	5653.7	57
Chilling_Hours_23	S1_8849028	1	8849028	8.33417	0.0004115	0.10771	16.2767	9.7095e-05	0.46485	0.4967	2	8975.11	118	1076.9	7	5653.7	57
Chill_Portions_13	S1_11930642	1	11930642	13.2135	0.00041179	0.09106	13.2135	0.00041179	NaN	NaN	1	509.496	119	38.5589	6	167.816	53
Utah_Chill_Units_25	S8_15630611	8	15630611	8.33203	0.00041228	0.09438	15.0089	0.00017552	1.58175	0.21099	2	33293.7	118	3995.87	7	33426.5	35
Chill_Portions_24	S1_34241547	1	34241547	6.50956	0.00041231	0.13004	9.55831	0.00014214	0.49403	0.48353	3	38.9732	117	5.98708	8	24.8229	30
Chill_Portions_25	S1_8372038	1	8372038	6.50934	0.00041242	0.11193	6.85097	0.00153	5.32398	0.02279	3	24.6792	117	3.79135	8	27.2365	46
Chill_Portions_23	S1_17114196	1	17114196	6.50664	0.00041379	0.12527	3.0632	0.05047	12.7818	0.00050983	3	86.1364	117	13.2382	8	64.2493	52
Utah_Chill_Units_25	S7_18340042	7	18340042	6.50377	0.00041525	0.10901	9.82668	0.00011288	0.02101	0.88501	3	25636.5	117	3941.79	8	30538.5	43
Chill_Portions_22	S1_12354705	1	12354705	8.32176	0.000416	0.11091	16.2507	9.8273e-05	0.46577	0.49628	2	276.411	118	33.2155	7	152.167	51
Chill_Portions_22	S1_11062589	1	11062589	8.31877	0.00041709	0.11087	16.0267	0.00010905	0.65705	0.41923	2	276.325	118	33.217	7	152.142	51
Chill_Portions_22	S1_11062645	1	11062645	8.31877	0.00041709	0.11087	16.0267	0.00010905	0.65705	0.41923	2	276.325	118	33.217	7	152.142	51
Chill_Portions_22	S1_11062722	1	11062722	8.31877	0.00041709	0.11087	16.0267	0.00010905	0.65705	0.41923	2	276.325	118	33.217	7	152.142	51
Chill_Portions_13	S1_19801679	1	19801679	6.49721	0.0004186	0.13011	9.814	0.00011411	0.02569	0.87294	3	242.673	117	37.3503	8	153.177	50
Chill_Portions_13	S1_11399035	1	11399035	8.31372	0.00041895	0.11253	13.4372	0.00036992	2.96801	0.08755	2	314.82	118	37.8675	7	161.005	52
Chill_Portions_25	S1_12123755	1	12123755	8.31339	0.00041907	0.09664	13.6977	0.00032662	2.72994	0.10114	2	31.9641	118	3.84489	7	29.6833	34
Chill_Portions_25	S1_12123775	1	12123775	8.31339	0.00041907	0.09664	13.6977	0.00032662	2.72994	0.10114	2	31.9641	118	3.84489	7	29.6833	34
Chilling_Hours_22	S1_11432200	1	11432200	6.49563	0.00041942	0.12511	7.04754	0.00128	4.92318	0.02843	3	40311.3	117	6205.92	8	30064	50
Chill_Portions_22	S1_9235766	1	9235766	13.1638	0.00042171	0.08936	13.1638	0.00042171	NaN	NaN	1	445.447	119	33.8387	6	159.632	57
Utah_Chill_Units_23	S1_10128936	1	10128936	8.30597	0.0004218	0.10444	14.2922	0.00024619	2.17823	0.14264	2	20649	118	2486.05	7	14582.6	53
Utah_Chill_Units_23	S1_10128958	1	10128958	8.30597	0.0004218	0.10444	14.2922	0.00024619	2.17823	0.14264	2	20649	118	2486.05	7	14582.6	53
Utah_Chill_Units_23	S1_10128999	1	10128999	8.30597	0.0004218	0.10444	14.2922	0.00024619	2.17823	0.14264	2	20649	118	2486.05	7	14582.6	53
Utah_Chill_Units_23	S1_10129120	1	10129120	8.30597	0.0004218	0.10444	14.2922	0.00024619	2.17823	0.14264	2	20649	118	2486.05	7	14582.6	53
Utah_Chill_Units_23	S1_10146261	1	10146261	8.30597	0.0004218	0.10444	14.2922	0.00024619	2.17823	0.14264	2	20649	118	2486.05	7	14582.6	53
Chill_Portions_23	S1_11461540	1	11461540	6.48844	0.00042313	0.12497	3.0421	0.0515	12.774	0.00051174	3	85.9299	117	13.2435	8	64.1718	52
Chilling_Hours_23	S1_11930408	1	11930408	6.48577	0.00042452	0.12409	6.64759	0.00184	5.63939	0.01919	3	6892.99	117	1062.79	8	5288.08	48
Chilling_Hours_23	S1_11930469	1	11930469	6.48577	0.00042452	0.12409	6.64759	0.00184	5.63939	0.01919	3	6892.99	117	1062.79	8	5288.08	48
Chilling_Hours_23	S1_11930516	1	11930516	6.48577	0.00042452	0.12409	6.64759	0.00184	5.63939	0.01919	3	6892.99	117	1062.79	8	5288.08	48
Chill_Portions_12	S1_17451526	1	17451526	8.29632	0.00042539	0.11148	6.61562	0.01134	9.50423	0.00255	2	211.22	118	25.4595	7	112.18	53
Chill_Portions_12	S1_17545300	1	17545300	8.29632	0.00042539	0.11148	6.61562	0.01134	9.50423	0.00255	2	211.22	118	25.4595	7	112.18	53
Chill_Portions_25	S1_13017193	1	13017193	13.1383	0.00042691	0.07781	13.1383	0.00042691	NaN	NaN	1	51.4668	119	3.9173	6	32.5536	26
Chilling_Hours_22	S1_16559594	1	16559594	6.48091	0.00042706	0.12487	6.51262	0.00208	5.87895	0.01685	3	40233	117	6207.92	8	30034.7	51
Chilling_Hours_12	S1_14889303	1	14889303	8.28198	0.00043077	0.1115	14.3062	0.00024457	2.1228	0.14778	2	14663.1	118	1770.49	7	7728.58	38
Chilling_Hours_12	S1_15441880	1	15441880	8.28198	0.00043077	0.1115	14.3062	0.00024457	2.1228	0.14778	2	14663.1	118	1770.49	7	7728.58	38
Utah_Chill_Units_22	S1_12302415	1	12302415	6.47103	0.00043227	0.12593	9.61829	0.00013499	0.29194	0.59001	3	74897.7	117	11574.3	8	53752.9	53
Chilling_Hours_25	S4_4388371	4	4388371	8.27382	0.00043386	0.10336	7.98877	0.00552	8.08334	0.00527	2	1721.27	118	208.038	7	1251.24	56
Chill_Portions_14	S1_11450968	1	11450968	8.27351	0.00043398	0.11214	16.4028	9.1579e-05	0.24785	0.61952	2	237.081	118	28.6554	7	120.975	33
Chilling_Hours_22	S1_19363972	1	19363972	6.46588	0.00043501	0.12462	9.40636	0.00016202	0.64198	0.42462	3	40152.9	117	6209.98	8	30004.6	55
Chilling_Hours_22	S1_20812707	1	20812707	8.26541	0.00043707	0.10768	8.26541	0.00043707	NaN	NaN	2	52040.3	118	6296.15	7	31951.3	53
Utah_Chill_Units_25	S1_9210596	1	9210596	8.26339	0.00043785	0.0937	8.26339	0.00043785	NaN	NaN	2	33053.1	118	3999.94	7	33357.8	55
Chill_Portions_24	S1_18207901	1	18207901	8.2621	0.00043834	0.11168	15.8225	0.00011993	0.73668	0.39247	2	50.2029	118	6.07629	7	26.0099	40
Chill_Portions_22	S1_22289766	1	22289766	8.26015	0.00043909	0.11019	8.26015	0.00043909	NaN	NaN	2	274.617	118	33.2459	7	151.654	50
Chill_Portions_24	S1_14344339	1	14344339	8.25985	0.00043921	0.11165	15.9182	0.0001147	0.6485	0.42227	2	50.1909	118	6.07649	7	26.0065	37
Chill_Portions_23	S1_12354645	1	12354645	6.45726	0.00043963	0.12445	9.74589	0.00012098	0.03879	0.8442	3	85.5757	117	13.2526	8	64.039	49
Chill_Portions_24	S1_13837159	1	13837159	8.2583	0.00043981	0.11163	16.6311	8.2398e-05	0.02215	0.88193	2	50.1827	118	6.07663	7	26.0041	36
Utah_Chill_Units_25	S1_21816381	1	21816381	6.45637	0.00044011	0.10833	6.29478	0.00253	6.22237	0.01401	3	25476.2	117	3945.91	8	30478.4	53
Utah_Chill_Units_23	S1_16993035	1	16993035	8.2569	0.00044035	0.1039	4.12145	0.04457	12.011	0.00073829	2	20542	118	2487.86	7	14552	53
Chilling_Hours_23	S1_22118830	1	22118830	8.25664	0.00044045	0.10683	15.1143	0.00016704	1.35399	0.24693	2	8901.87	118	1078.15	7	5632.77	54
Chill_Portions_22	S1_12302327	1	12302327	6.45403	0.00044138	0.1274	9.73206	0.00012242	0.05401	0.81663	3	211.672	117	32.7969	8	143.42	52
Chill_Portions_22	S1_18631243	1	18631243	8.25303	0.00044185	0.1101	15.0979	0.00016833	1.36217	0.24552	2	274.409	118	33.2495	7	151.594	53
Chilling_Hours_22	S1_21609957	1	21609957	13.0626	0.00044272	0.08668	13.0626	0.00044272	NaN	NaN	1	83781.5	119	6413.82	6	33893.3	57
Chilling_Hours_22	S1_21609975	1	21609975	13.0626	0.00044272	0.08668	13.0626	0.00044272	NaN	NaN	1	83781.5	119	6413.82	6	33893.3	57
Chilling_Hours_22	S1_21634317	1	21634317	13.0626	0.00044272	0.08668	13.0626	0.00044272	NaN	NaN	1	83781.5	119	6413.82	6	33893.3	57
Chilling_Hours_22	S1_21803825	1	21803825	13.0626	0.00044272	0.08668	13.0626	0.00044272	NaN	NaN	1	83781.5	119	6413.82	6	33893.3	57
Chilling_Hours_23	S1_18631243	1	18631243	8.25022	0.00044294	0.10676	14.256	0.00025045	2.11131	0.14887	2	8895.79	118	1078.25	7	5631.03	53
Chilling_Hours_22	S2_7947348	2	7947348	6.45093	0.00044306	0.12437	4.96782	0.00848	8.76345	0.00372	3	40073.3	117	6212.02	8	29974.8	50
Chilling_Hours_24	S1_14579670	1	14579670	8.2481	0.00044376	0.11251	13.2363	0.0004073	3.0337	0.08416	2	13016.4	118	1578.1	7	6453.11	38
Chilling_Hours_22	S1_9873354	1	9873354	8.24806	0.00044377	0.10748	8.24806	0.00044377	NaN	NaN	2	51944.4	118	6297.77	7	31923.9	52
Chilling_Hours_24	S1_14974173	1	14974173	6.44722	0.00044508	0.13013	8.8561	0.00026093	1.54731	0.21602	3	10036.7	117	1556.74	8	6156.13	42
Utah_Chill_Units_13	S1_11960432	1	11960432	6.4464	0.00044554	0.12956	9.55543	0.00014249	0.33588	0.56333	3	55551.7	117	8617.48	8	34757.7	33
Chill_Portions_12	S1_11466297	1	11466297	6.44434	0.00044666	0.12823	8.03262	0.00053627	2.99601	0.08611	3	161.975	117	25.1345	8	106.093	32
Chill_Portions_25	S1_14828676	1	14828676	8.2396	0.00044708	0.09589	9.22035	0.00294	6.80877	0.01025	2	31.7152	118	3.84911	7	29.6121	37
Chill_Portions_25	S1_14897160	1	14897160	8.2396	0.00044708	0.09589	9.22035	0.00294	6.80877	0.01025	2	31.7152	118	3.84911	7	29.6121	37
Chill_Portions_25	S1_14960647	1	14960647	8.2396	0.00044708	0.09589	9.22035	0.00294	6.80877	0.01025	2	31.7152	118	3.84911	7	29.6121	37
Chill_Portions_25	S1_15275619	1	15275619	8.2396	0.00044708	0.09589	9.22035	0.00294	6.80877	0.01025	2	31.7152	118	3.84911	7	29.6121	37
Chill_Portions_25	S1_15334850	1	15334850	8.2396	0.00044708	0.09589	9.22035	0.00294	6.80877	0.01025	2	31.7152	118	3.84911	7	29.6121	37
Chill_Portions_25	S1_15441863	1	15441863	8.2396	0.00044708	0.09589	9.22035	0.00294	6.80877	0.01025	2	31.7152	118	3.84911	7	29.6121	37
Chill_Portions_24	S1_20479558	1	20479558	8.23811	0.00044766	0.11139	16.3478	9.3943e-05	0.23367	0.62971	2	50.075	118	6.07846	7	25.9734	41
Utah_Chill_Units_13	S1_11432310	1	11432310	6.44068	0.00044868	0.12946	5.08827	0.00759	8.49879	0.00426	3	55509.4	117	8618.57	8	34741.9	49
Chill_Portions_25	S1_14892501	1	14892501	8.23455	0.00044907	0.09584	9.36084	0.00274	6.66281	0.01107	2	31.6981	118	3.8494	7	29.6073	47
Utah_Chill_Units_25	S8_15610968	8	15610968	8.23354	0.00044946	0.0934	15.0756	0.00017011	1.34746	0.24807	2	32948.3	118	4001.72	7	33327.8	34
Utah_Chill_Units_25	S8_15617580	8	15617580	8.23354	0.00044946	0.0934	15.0756	0.00017011	1.34746	0.24807	2	32948.3	118	4001.72	7	33327.8	34
Utah_Chill_Units_25	S8_15617627	8	15617627	8.23354	0.00044946	0.0934	15.0756	0.00017011	1.34746	0.24807	2	32948.3	118	4001.72	7	33327.8	34
Utah_Chill_Units_25	S8_15640463	8	15640463	8.23354	0.00044946	0.0934	15.0756	0.00017011	1.34746	0.24807	2	32948.3	118	4001.72	7	33327.8	34
Utah_Chill_Units_25	S8_15676040	8	15676040	8.23354	0.00044946	0.0934	15.0756	0.00017011	1.34746	0.24807	2	32948.3	118	4001.72	7	33327.8	34
Utah_Chill_Units_23	S1_17451526	1	17451526	8.22812	0.00045161	0.10358	4.00846	0.04755	12.0747	0.00071575	2	20479.2	118	2488.93	7	14534	53
Utah_Chill_Units_23	S1_17545300	1	17545300	8.22812	0.00045161	0.10358	4.00846	0.04755	12.0747	0.00071575	2	20479.2	118	2488.93	7	14534	53
Chill_Portions_22	S1_11070503	1	11070503	6.43492	0.00045186	0.12707	9.26103	0.00018368	0.81217	0.36933	3	211.134	117	32.8107	8	143.218	51
Chill_Portions_22	S1_11070568	1	11070568	6.43492	0.00045186	0.12707	9.26103	0.00018368	0.81217	0.36933	3	211.134	117	32.8107	8	143.218	51
Chill_Portions_24	S1_14892501	1	14892501	8.22748	0.00045186	0.11127	13.7534	0.00031805	2.52524	0.11471	2	50.0183	118	6.07942	7	25.9571	47
Chill_Portions_25	S1_14222934	1	14222934	8.22502	0.00045284	0.09574	7.97626	0.00556	8.00429	0.00549	2	31.6659	118	3.84995	7	29.598	41
Utah_Chill_Units_25	S8_10518920	8	10518920	13.0099	0.00045409	0.07517	13.0099	0.00045409	NaN	NaN	1	53031	119	4076.21	6	36738.2	63
Chilling_Hours_12	S1_751089	1	751089	13.0097	0.00045413	0.08927	13.0097	0.00045413	NaN	NaN	1	23479.2	119	1804.74	6	8042.16	38
Utah_Chill_Units_25	S1_21610214	1	21610214	6.42997	0.00045461	0.10795	6.28103	0.00256	6.17675	0.01436	3	25386.8	117	3948.2	8	30444.8	56
Utah_Chill_Units_25	S1_21610277	1	21610277	6.42997	0.00045461	0.10795	6.28103	0.00256	6.17675	0.01436	3	25386.8	117	3948.2	8	30444.8	56
Chill_Portions_12	S1_11432445	1	11432445	6.4297	0.00045476	0.12798	5.29214	0.00629	8.07061	0.00531	3	161.659	117	25.1426	8	105.975	47
Chill_Portions_24	S7_773025	7	773025	6.42948	0.00045489	0.12867	9.48778	0.00015104	0.40807	0.5242	3	38.5616	117	5.99763	8	24.6685	44
Chill_Portions_24	S7_773089	7	773089	6.42948	0.00045489	0.12867	9.48778	0.00015104	0.40807	0.5242	3	38.5616	117	5.99763	8	24.6685	44
Chill_Portions_23	S1_9748853	1	9748853	8.21916	0.00045517	0.10712	16.5719	8.4683e-05	0.00495	0.94404	2	110.492	118	13.4432	7	68.0813	55
Chill_Portions_22	S1_11466297	1	11466297	6.42829	0.00045555	0.12696	7.83375	0.00063902	3.31057	0.07139	3	210.947	117	32.8155	8	143.148	32
Chill_Portions_25	S1_18631243	1	18631243	8.21679	0.00045612	0.09566	1.74006	0.18966	14.4962	0.00022435	2	31.6381	118	3.85042	7	29.5901	53
Utah_Chill_Units_22	S1_9761588	1	9761588	6.42702	0.00045626	0.1252	9.718	0.00012391	0.0084	0.92713	3	74460.4	117	11585.5	8	53588.9	54
Chill_Portions_23	S1_19865366	1	19865366	8.21479	0.00045692	0.10707	11.4064	0.00098956	4.67128	0.03269	2	110.44	118	13.4441	7	68.0665	54
Chill_Portions_25	S1_6143611	1	6143611	6.42532	0.00045722	0.11069	9.50279	0.0001491	0.37158	0.54333	3	24.4057	117	3.79836	8	27.1339	32
Chilling_Hours_22	S1_8824558	1	8824558	12.9908	0.00045828	0.08625	12.9908	0.00045828	NaN	NaN	1	83366.1	119	6417.31	6	33824.1	57
Chilling_Hours_13	S6_27048348	6	27048348	6.42332	0.00045834	0.12923	1.65764	0.19499	15.546	0.00013759	3	11837.9	117	1842.96	8	7397.54	53
Chill_Portions_24	S1_7758351	1	7758351	6.42312	0.00045845	0.12856	9.01942	0.00022643	1.19995	0.27558	3	38.5289	117	5.99847	8	24.6563	29
Chill_Portions_25	S1_14889303	1	14889303	8.21059	0.00045861	0.0956	8.57878	0.00408	7.3823	0.00758	2	31.6171	118	3.85078	7	29.5841	38
Chill_Portions_25	S1_15441880	1	15441880	8.21059	0.00045861	0.0956	8.57878	0.00408	7.3823	0.00758	2	31.6171	118	3.85078	7	29.5841	38
Utah_Chill_Units_14	S4_10942935	4	10942935	12.9788	0.00046093	0.08929	12.9788	0.00046093	NaN	NaN	1	138683	119	10685.3	6	46944.3	55
Chill_Portions_23	S1_17024313	1	17024313	8.20465	0.00046101	0.10696	4.2166	0.04222	11.8097	0.00081437	2	110.321	118	13.4461	7	68.0323	51
Chilling_Hours_22	S1_9822483	1	9822483	8.20252	0.00046187	0.10696	16.472	8.8693e-05	0.0628	0.80257	2	51692.6	118	6302.04	7	31851.9	53
Chilling_Hours_22	S1_9822531	1	9822531	8.20252	0.00046187	0.10696	16.472	8.8693e-05	0.0628	0.80257	2	51692.6	118	6302.04	7	31851.9	53
Chilling_Hours_21	S1_8522513	1	8522513	8.19921	0.00046322	0.11146	16.0068	0.00011007	0.46375	0.49721	2	22994.2	118	2804.44	7	11667.8	32
Chilling_Hours_23	S1_17114196	1	17114196	6.41254	0.00046445	0.12288	4.67327	0.01114	9.23851	0.00292	3	6826.15	117	1064.5	8	5263.01	52
Chilling_Hours_23	S1_9072936	1	9072936	8.19449	0.00046514	0.10613	13.7149	0.00032395	2.50108	0.11645	2	8843.03	118	1079.14	7	5615.96	33
Utah_Chill_Units_25	S7_18135750	7	18135750	6.40807	0.00046701	0.10764	5.3536	0.00595	7.89166	0.00582	3	25312.5	117	3950.1	8	30417	33
Chill_Portions_12	S1_22114155	1	22114155	12.9509	0.00046717	0.08875	12.9509	0.00046717	NaN	NaN	1	336.324	119	25.9692	6	116.524	55
Chilling_Hours_23	S1_11921826	1	11921826	8.18693	0.00046824	0.10604	8.18693	0.00046824	NaN	NaN	2	8835.87	118	1079.26	7	5613.91	51
Chill_Portions_23	S1_11364270	1	11364270	8.18684	0.00046827	0.10675	11.3265	0.00103	4.69549	0.03225	2	110.11	118	13.4497	7	67.9723	51
Chill_Portions_23	S1_11398974	1	11398974	8.18684	0.00046827	0.10675	11.3265	0.00103	4.69549	0.03225	2	110.11	118	13.4497	7	67.9723	51
Chill_Portions_23	S1_11399013	1	11399013	8.18684	0.00046827	0.10675	11.3265	0.00103	4.69549	0.03225	2	110.11	118	13.4497	7	67.9723	51
Chill_Portions_23	S1_11399504	1	11399504	8.18684	0.00046827	0.10675	11.3265	0.00103	4.69549	0.03225	2	110.11	118	13.4497	7	67.9723	51
Chill_Portions_23	S1_11435822	1	11435822	8.18684	0.00046827	0.10675	11.3265	0.00103	4.69549	0.03225	2	110.11	118	13.4497	7	67.9723	51
Chill_Portions_23	S1_11436040	1	11436040	8.18684	0.00046827	0.10675	11.3265	0.00103	4.69549	0.03225	2	110.11	118	13.4497	7	67.9723	51
Chill_Portions_23	S1_11466101	1	11466101	8.18684	0.00046827	0.10675	11.3265	0.00103	4.69549	0.03225	2	110.11	118	13.4497	7	67.9723	51
Chilling_Hours_22	S1_16565143	1	16565143	6.40544	0.00046852	0.12362	6.43892	0.00222	5.81318	0.01746	3	39830.6	117	6218.24	8	29883.7	51
Chill_Portions_24	S1_18207980	1	18207980	8.18235	0.00047012	0.11073	15.7559	0.00012371	0.65456	0.42012	2	49.7773	118	6.0835	7	25.8883	38
Chill_Portions_13	S1_17996317	1	17996317	6.4001	0.0004716	0.12844	9.41912	0.00016025	0.44987	0.50372	3	239.557	117	37.4302	8	152.009	52
Utah_Chill_Units_13	S1_8671485	1	8671485	6.39993	0.0004717	0.12876	8.19122	0.00046648	2.59579	0.10984	3	55207.7	117	8626.3	8	34628.7	55
Chilling_Hours_14	S1_8822659	1	8822659	8.17417	0.00047351	0.11092	15.1621	0.00016333	1.16515	0.2826	2	67846.6	118	8300.13	7	34847.2	57
Chilling_Hours_23	S1_15419484	1	15419484	6.39624	0.00047384	0.12261	8.57808	0.00033245	1.90149	0.17054	3	6811.24	117	1064.88	8	5257.42	51
Chill_Portions_12	S1_16993035	1	16993035	8.16467	0.00047748	0.10992	6.54864	0.01175	9.3227	0.0028	2	208.276	118	25.5094	7	111.339	53
Utah_Chill_Units_12	S1_11450968	1	11450968	8.16294	0.00047821	0.11089	15.7097	0.00012641	0.66092	0.41787	2	49248.4	118	6033.17	7	25184.1	33
Chill_Portions_21	S1_11930588	1	11930588	8.16173	0.00047872	0.11174	16.4611	8.9142e-05	0.00063391	0.97996	2	115.913	118	14.202	7	56.9695	35
Chill_Portions_21	S1_11930624	1	11930624	8.16173	0.00047872	0.11174	16.4611	8.9142e-05	0.00063391	0.97996	2	115.913	118	14.202	7	56.9695	35
Chill_Portions_21	S1_11930704	1	11930704	8.16173	0.00047872	0.11174	16.4611	8.9142e-05	0.00063391	0.97996	2	115.913	118	14.202	7	56.9695	35
Chill_Portions_25	S1_5397350	1	5397350	6.38566	0.00048004	0.1101	9.60324	0.00013675	0.09741	0.75552	3	24.2763	117	3.80168	8	27.0854	32
Chill_Portions_22	S1_9739658	1	9739658	8.15635	0.00048098	0.10897	16.0604	0.00010735	0.34117	0.56027	2	271.585	118	33.2973	7	150.788	54
Utah_Chill_Units_25	S1_23858683	1	23858683	8.15286	0.00048246	0.0926	8.15286	0.00048246	NaN	NaN	2	32664.7	118	4006.53	7	33246.8	61
Utah_Chill_Units_25	S1_21998077	1	21998077	8.15214	0.00048277	0.09259	10.0927	0.0019	5.80408	0.01754	2	32662.1	118	4006.57	7	33246.1	55
Utah_Chill_Units_23	S1_7992240	1	7992240	12.8824	0.00048284	0.08267	12.8824	0.00048284	NaN	NaN	1	32689.1	119	2537.5	6	15578.2	58
Utah_Chill_Units_23	S1_8083087	1	8083087	12.8824	0.00048284	0.08267	12.8824	0.00048284	NaN	NaN	1	32689.1	119	2537.5	6	15578.2	58
Utah_Chill_Units_23	S1_8123621	1	8123621	12.8824	0.00048284	0.08267	12.8824	0.00048284	NaN	NaN	1	32689.1	119	2537.5	6	15578.2	58
Utah_Chill_Units_23	S1_8123673	1	8123673	12.8824	0.00048284	0.08267	12.8824	0.00048284	NaN	NaN	1	32689.1	119	2537.5	6	15578.2	58
Utah_Chill_Units_23	S1_8123706	1	8123706	12.8824	0.00048284	0.08267	12.8824	0.00048284	NaN	NaN	1	32689.1	119	2537.5	6	15578.2	58
Utah_Chill_Units_23	S1_8123763	1	8123763	12.8824	0.00048284	0.08267	12.8824	0.00048284	NaN	NaN	1	32689.1	119	2537.5	6	15578.2	58
Utah_Chill_Units_23	S1_8123782	1	8123782	12.8824	0.00048284	0.08267	12.8824	0.00048284	NaN	NaN	1	32689.1	119	2537.5	6	15578.2	58
Utah_Chill_Units_23	S1_8123809	1	8123809	12.8824	0.00048284	0.08267	12.8824	0.00048284	NaN	NaN	1	32689.1	119	2537.5	6	15578.2	58
Utah_Chill_Units_23	S1_8127489	1	8127489	12.8824	0.00048284	0.08267	12.8824	0.00048284	NaN	NaN	1	32689.1	119	2537.5	6	15578.2	58
Utah_Chill_Units_23	S1_8127615	1	8127615	12.8824	0.00048284	0.08267	12.8824	0.00048284	NaN	NaN	1	32689.1	119	2537.5	6	15578.2	58
Utah_Chill_Units_23	S1_8163654	1	8163654	12.8824	0.00048284	0.08267	12.8824	0.00048284	NaN	NaN	1	32689.1	119	2537.5	6	15578.2	58
Utah_Chill_Units_23	S1_8165070	1	8165070	12.8824	0.00048284	0.08267	12.8824	0.00048284	NaN	NaN	1	32689.1	119	2537.5	6	15578.2	58
Utah_Chill_Units_22	S1_8376269	1	8376269	12.8818	0.00048296	0.08644	12.8818	0.00048296	NaN	NaN	1	154221	119	11972	6	59925.2	58
Utah_Chill_Units_22	S1_8403683	1	8403683	12.8818	0.00048296	0.08644	12.8818	0.00048296	NaN	NaN	1	154221	119	11972	6	59925.2	58
Utah_Chill_Units_22	S1_8489151	1	8489151	12.8818	0.00048296	0.08644	12.8818	0.00048296	NaN	NaN	1	154221	119	11972	6	59925.2	58
Utah_Chill_Units_22	S1_8489196	1	8489196	12.8818	0.00048296	0.08644	12.8818	0.00048296	NaN	NaN	1	154221	119	11972	6	59925.2	58
Utah_Chill_Units_22	S1_8543815	1	8543815	12.8818	0.00048296	0.08644	12.8818	0.00048296	NaN	NaN	1	154221	119	11972	6	59925.2	58
Utah_Chill_Units_22	S1_8579958	1	8579958	12.8818	0.00048296	0.08644	12.8818	0.00048296	NaN	NaN	1	154221	119	11972	6	59925.2	58
Chilling_Hours_22	S1_9210596	1	9210596	8.14965	0.00048383	0.10635	8.14965	0.00048383	NaN	NaN	2	51399.9	118	6307	7	31768.3	55
Chilling_Hours_14	S6_17789471	6	17789471	8.14546	0.00048561	0.11058	8.14546	0.00048561	NaN	NaN	2	67637.3	118	8303.68	7	34787.4	35
Chilling_Hours_22	S1_11640813	1	11640813	8.14123	0.00048742	0.10625	7.29696	0.00792	8.52412	0.0042	2	51353.2	118	6307.8	7	31755	52
Chilling_Hours_22	S1_11640844	1	11640844	8.14123	0.00048742	0.10625	7.29696	0.00792	8.52412	0.0042	2	51353.2	118	6307.8	7	31755	52
Chill_Portions_13	S1_11930408	1	11930408	6.3721	0.0004881	0.12796	7.50914	0.00085166	3.74824	0.05528	3	238.656	117	37.4533	8	151.671	48
Chill_Portions_13	S1_11930469	1	11930469	6.3721	0.0004881	0.12796	7.50914	0.00085166	3.74824	0.05528	3	238.656	117	37.4533	8	151.671	48
Chill_Portions_13	S1_11930516	1	11930516	6.3721	0.0004881	0.12796	7.50914	0.00085166	3.74824	0.05528	3	238.656	117	37.4533	8	151.671	48
Chill_Portions_24	S1_14897476	1	14897476	6.372	0.00048816	0.12768	8.58921	0.00032923	1.81844	0.1801	3	38.2653	117	6.00523	8	24.5574	39
Chilling_Hours_12	S7_773025	7	773025	6.37132	0.00048857	0.1272	9.1719	0.0001984	0.80109	0.37261	3	11151.9	117	1750.32	8	7278.68	44
Chilling_Hours_12	S7_773089	7	773089	6.37132	0.00048857	0.1272	9.1719	0.0001984	0.80109	0.37261	3	11151.9	117	1750.32	8	7278.68	44
Chill_Portions_21	S1_11545511	1	11545511	8.13853	0.00048858	0.11146	16.4058	9.1453e-05	0.00801	0.92884	2	115.624	118	14.2069	7	56.8868	32
Utah_Chill_Units_25	S1_8310704	1	8310704	8.13489	0.00049014	0.09242	8.13489	0.00049014	NaN	NaN	2	32601.4	118	4007.6	7	33228.7	58
Utah_Chill_Units_25	S1_9072936	1	9072936	8.13082	0.00049189	0.09238	9.60731	0.00242	6.23194	0.01393	2	32587.1	118	4007.84	7	33224.6	33
Chill_Portions_12	S1_11960432	1	11960432	6.36483	0.00049249	0.12687	8.97808	0.0002347	1.12006	0.29209	3	160.257	117	25.1785	8	105.449	33
Utah_Chill_Units_22	S1_11930588	1	11930588	8.12845	0.00049292	0.10715	14.5166	0.00022139	1.65985	0.20014	2	95592.2	118	11760.2	7	56644.9	35
Utah_Chill_Units_22	S1_11930624	1	11930624	8.12845	0.00049292	0.10715	14.5166	0.00022139	1.65985	0.20014	2	95592.2	118	11760.2	7	56644.9	35
Utah_Chill_Units_22	S1_11930704	1	11930704	8.12845	0.00049292	0.10715	14.5166	0.00022139	1.65985	0.20014	2	95592.2	118	11760.2	7	56644.9	35
Chill_Portions_23	S1_11875380	1	11875380	12.8379	0.00049329	0.08531	12.8379	0.00049329	NaN	NaN	1	175.987	119	13.7084	6	71.9287	52
Chill_Portions_23	S1_11930085	1	11930085	12.8379	0.00049329	0.08531	12.8379	0.00049329	NaN	NaN	1	175.987	119	13.7084	6	71.9287	52
Chill_Portions_23	S1_11931783	1	11931783	12.8379	0.00049329	0.08531	12.8379	0.00049329	NaN	NaN	1	175.987	119	13.7084	6	71.9287	52
Chill_Portions_23	S1_11931959	1	11931959	12.8379	0.00049329	0.08531	12.8379	0.00049329	NaN	NaN	1	175.987	119	13.7084	6	71.9287	52
Chill_Portions_23	S1_11935973	1	11935973	12.8379	0.00049329	0.08531	12.8379	0.00049329	NaN	NaN	1	175.987	119	13.7084	6	71.9287	52
Chill_Portions_23	S1_11941725	1	11941725	12.8379	0.00049329	0.08531	12.8379	0.00049329	NaN	NaN	1	175.987	119	13.7084	6	71.9287	52
Chill_Portions_23	S1_11985316	1	11985316	12.8379	0.00049329	0.08531	12.8379	0.00049329	NaN	NaN	1	175.987	119	13.7084	6	71.9287	52
Chill_Portions_23	S1_12020956	1	12020956	12.8379	0.00049329	0.08531	12.8379	0.00049329	NaN	NaN	1	175.987	119	13.7084	6	71.9287	52
Chill_Portions_23	S1_12151275	1	12151275	12.8379	0.00049329	0.08531	12.8379	0.00049329	NaN	NaN	1	175.987	119	13.7084	6	71.9287	52
Chill_Portions_23	S1_12151296	1	12151296	12.8379	0.00049329	0.08531	12.8379	0.00049329	NaN	NaN	1	175.987	119	13.7084	6	71.9287	52
Utah_Chill_Units_25	S8_15655111	8	15655111	8.12737	0.00049339	0.09235	14.7172	0.00020137	1.47832	0.22646	2	32574.9	118	4008.05	7	33221.2	35
Utah_Chill_Units_25	S8_15672942	8	15672942	8.12737	0.00049339	0.09235	14.7172	0.00020137	1.47832	0.22646	2	32574.9	118	4008.05	7	33221.2	35
Utah_Chill_Units_25	S8_15675937	8	15675937	8.12737	0.00049339	0.09235	14.7172	0.00020137	1.47832	0.22646	2	32574.9	118	4008.05	7	33221.2	35
Chill_Portions_24	S1_7758142	1	7758142	6.36304	0.00049357	0.12753	8.41691	0.00038274	2.09858	0.15011	3	38.2191	117	6.00642	8	24.5401	28
Chill_Portions_14	S1_9890869	1	9890869	8.12538	0.00049425	0.11038	16.3749	9.2774e-05	0.01187	0.91345	2	233.35	118	28.7187	7	119.909	33
Utah_Chill_Units_22	S1_17110776	1	17110776	8.12444	0.00049466	0.10711	10.6298	0.00145	5.24035	0.02385	2	95550.7	118	11760.9	7	56633	53
Utah_Chill_Units_22	S1_17126770	1	17126770	8.12444	0.00049466	0.10711	10.6298	0.00145	5.24035	0.02385	2	95550.7	118	11760.9	7	56633	53
Chilling_Hours_24	S1_8908212	1	8908212	6.35903	0.00049601	0.1286	9.32435	0.00017391	0.50639	0.47812	3	9918.62	117	1559.77	8	6111.87	35
Utah_Chill_Units_25	S8_10300769	8	10300769	6.35845	0.00049636	0.10692	8.39592	0.00038984	2.12362	0.14772	3	25144	117	3954.42	8	30353.8	48
Utah_Chill_Units_25	S8_15557348	8	15557348	8.11889	0.00049708	0.09226	14.7075	0.00020229	1.47192	0.22747	2	32545	118	4008.56	7	33212.6	35
Utah_Chill_Units_25	S8_15322579	8	15322579	6.35659	0.0004975	0.10689	9.18659	0.0001959	0.73748	0.39222	3	25137.7	117	3954.59	8	30351.4	34
Chilling_Hours_24	S1_14440247	1	14440247	6.3515	0.00050062	0.12847	8.21908	0.0004552	2.41871	0.12259	3	9908.53	117	1560.03	8	6108.08	38
Chilling_Hours_23	S1_9705249	1	9705249	12.8062	0.0005009	0.08455	12.8062	0.0005009	NaN	NaN	1	14090.5	119	1100.29	6	5952.7	57
Chill_Portions_25	S1_20272153	1	20272153	8.10873	0.00050154	0.09455	5.61811	0.01938	10.1666	0.00183	2	31.2723	118	3.85662	7	29.4856	44
Chill_Portions_25	S1_20272174	1	20272174	8.10873	0.00050154	0.09455	5.61811	0.01938	10.1666	0.00183	2	31.2723	118	3.85662	7	29.4856	44
Chill_Portions_12	S1_9235766	1	9235766	12.799	0.00050264	0.08781	12.799	0.00050264	NaN	NaN	1	332.763	119	25.9991	6	115.931	57
Utah_Chill_Units_23	S1_8770181	1	8770181	8.10467	0.00050334	0.10221	16.2002	0.00010061	0.1279	0.72126	2	20209	118	2493.5	7	14456.8	57
Utah_Chill_Units_23	S1_8846008	1	8846008	8.10467	0.00050334	0.10221	16.2002	0.00010061	0.1279	0.72126	2	20209	118	2493.5	7	14456.8	57
Utah_Chill_Units_23	S1_8848988	1	8848988	8.10467	0.00050334	0.10221	16.2002	0.00010061	0.1279	0.72126	2	20209	118	2493.5	7	14456.8	57
Utah_Chill_Units_23	S1_8849028	1	8849028	8.10467	0.00050334	0.10221	16.2002	0.00010061	0.1279	0.72126	2	20209	118	2493.5	7	14456.8	57
Chilling_Hours_23	S1_15412423	1	15412423	6.3447	0.00050482	0.12176	8.44302	0.0003741	2.00434	0.15951	3	6764.04	117	1066.09	8	5239.72	50
Chilling_Hours_23	S1_22289766	1	22289766	8.10099	0.00050496	0.10506	8.10099	0.00050496	NaN	NaN	2	8754.31	118	1080.65	7	5590.61	50
Chilling_Hours_12	S1_14828676	1	14828676	8.10008	0.00050537	0.10935	13.7359	0.00032072	2.31271	0.131	2	14380	118	1775.29	7	7647.67	37
Chilling_Hours_12	S1_14897160	1	14897160	8.10008	0.00050537	0.10935	13.7359	0.00032072	2.31271	0.131	2	14380	118	1775.29	7	7647.67	37
Chilling_Hours_12	S1_14960647	1	14960647	8.10008	0.00050537	0.10935	13.7359	0.00032072	2.31271	0.131	2	14380	118	1775.29	7	7647.67	37
Chilling_Hours_12	S1_15275619	1	15275619	8.10008	0.00050537	0.10935	13.7359	0.00032072	2.31271	0.131	2	14380	118	1775.29	7	7647.67	37
Chilling_Hours_12	S1_15334850	1	15334850	8.10008	0.00050537	0.10935	13.7359	0.00032072	2.31271	0.131	2	14380	118	1775.29	7	7647.67	37
Chilling_Hours_12	S1_15441863	1	15441863	8.10008	0.00050537	0.10935	13.7359	0.00032072	2.31271	0.131	2	14380	118	1775.29	7	7647.67	37
Chill_Portions_13	S1_11875380	1	11875380	12.7814	0.00050691	0.08837	12.7814	0.00050691	NaN	NaN	1	494.454	119	38.6853	6	165.309	52
Chill_Portions_13	S1_11930085	1	11930085	12.7814	0.00050691	0.08837	12.7814	0.00050691	NaN	NaN	1	494.454	119	38.6853	6	165.309	52
Chill_Portions_13	S1_11931783	1	11931783	12.7814	0.00050691	0.08837	12.7814	0.00050691	NaN	NaN	1	494.454	119	38.6853	6	165.309	52
Chill_Portions_13	S1_11931959	1	11931959	12.7814	0.00050691	0.08837	12.7814	0.00050691	NaN	NaN	1	494.454	119	38.6853	6	165.309	52
Chill_Portions_13	S1_11935973	1	11935973	12.7814	0.00050691	0.08837	12.7814	0.00050691	NaN	NaN	1	494.454	119	38.6853	6	165.309	52
Chill_Portions_13	S1_11941725	1	11941725	12.7814	0.00050691	0.08837	12.7814	0.00050691	NaN	NaN	1	494.454	119	38.6853	6	165.309	52
Chill_Portions_13	S1_11985316	1	11985316	12.7814	0.00050691	0.08837	12.7814	0.00050691	NaN	NaN	1	494.454	119	38.6853	6	165.309	52
Chill_Portions_13	S1_12020956	1	12020956	12.7814	0.00050691	0.08837	12.7814	0.00050691	NaN	NaN	1	494.454	119	38.6853	6	165.309	52
Chill_Portions_13	S1_12151275	1	12151275	12.7814	0.00050691	0.08837	12.7814	0.00050691	NaN	NaN	1	494.454	119	38.6853	6	165.309	52
Chill_Portions_13	S1_12151296	1	12151296	12.7814	0.00050691	0.08837	12.7814	0.00050691	NaN	NaN	1	494.454	119	38.6853	6	165.309	52
Chill_Portions_13	S1_11466297	1	11466297	6.34038	0.00050752	0.12741	8.23844	0.00044754	2.35504	0.12758	3	237.634	117	37.4795	8	151.288	32
Chill_Portions_24	S1_19865229	1	19865229	8.09522	0.00050754	0.10969	15.6883	0.00012768	0.56012	0.4557	2	49.3112	118	6.0914	7	25.7551	41
Chilling_Hours_22	S1_11867993	1	11867993	8.09484	0.0005077	0.10572	13.4366	0.00037004	2.57527	0.11122	2	51095.9	118	6312.16	7	31681.4	34
Chilling_Hours_22	S1_11868011	1	11868011	8.09484	0.0005077	0.10572	13.4366	0.00037004	2.57527	0.11122	2	51095.9	118	6312.16	7	31681.4	34
Chilling_Hours_22	S1_11930091	1	11930091	8.09484	0.0005077	0.10572	13.4366	0.00037004	2.57527	0.11122	2	51095.9	118	6312.16	7	31681.4	34
Chilling_Hours_22	S1_11930164	1	11930164	8.09484	0.0005077	0.10572	13.4366	0.00037004	2.57527	0.11122	2	51095.9	118	6312.16	7	31681.4	34
Utah_Chill_Units_13	S1_11930430	1	11930430	6.33837	0.00050877	0.12769	9.35612	0.0001692	0.39829	0.5292	3	54750.9	117	8638.02	8	34457.4	32
Chill_Portions_24	S1_14836458	1	14836458	6.33586	0.00051034	0.12706	9.35346	0.00016959	0.39636	0.5302	3	38.0786	117	6.01002	8	24.4874	37
Chilling_Hours_23	S1_14780459	1	14780459	8.08703	0.0005112	0.1049	8.08703	0.0005112	NaN	NaN	2	8741.05	118	1080.87	7	5586.82	52
Chilling_Hours_23	S1_19180739	1	19180739	8.08703	0.0005112	0.1049	8.08703	0.0005112	NaN	NaN	2	8741.05	118	1080.87	7	5586.82	52
Chilling_Hours_23	S2_4729668	2	4729668	8.08436	0.0005124	0.10487	2.57988	0.11088	13.3217	0.00039219	2	8738.51	118	1080.91	7	5586.1	53
Chill_Portions_24	S1_20449928	1	20449928	8.08436	0.0005124	0.10956	15.8151	0.00012034	0.42943	0.51355	2	49.2531	118	6.09239	7	25.7385	42
Chilling_Hours_12	S3_20719264	3	20719264	6.3318	0.0005129	0.12652	0.85982	0.42587	17.042	6.884e-05	3	11092.4	117	1751.85	8	7256.36	42
Chill_Portions_12	S1_21920211	1	21920211	12.7567	0.00051299	0.08755	12.7567	0.00051299	NaN	NaN	1	331.77	119	26.0075	6	115.765	56
Chill_Portions_12	S1_21988215	1	21988215	12.7567	0.00051299	0.08755	12.7567	0.00051299	NaN	NaN	1	331.77	119	26.0075	6	115.765	56
Utah_Chill_Units_22	S1_17009436	1	17009436	6.33156	0.00051305	0.1236	7.41394	0.00092677	3.81328	0.05324	3	73508.9	117	11609.9	8	53232.1	50
Utah_Chill_Units_22	S1_17009576	1	17009576	6.33156	0.00051305	0.1236	7.41394	0.00092677	3.81328	0.05324	3	73508.9	117	11609.9	8	53232.1	50
Chill_Portions_25	S1_751089	1	751089	12.7562	0.00051311	0.07576	12.7562	0.00051311	NaN	NaN	1	50.115	119	3.92866	6	32.3282	38
Chill_Portions_13	S1_22114155	1	22114155	12.7536	0.00051377	0.08819	12.7536	0.00051377	NaN	NaN	1	493.481	119	38.6935	6	165.147	55
Utah_Chill_Units_25	S1_8671485	1	8671485	6.33003	0.00051401	0.10651	7.58348	0.00079734	3.5016	0.06381	3	25047.3	117	3956.9	8	30317.5	55
Utah_Chill_Units_25	S1_19217428	1	19217428	6.3298	0.00051416	0.10651	5.32726	0.00609	7.72742	0.00634	3	25046.5	117	3956.92	8	30317.2	35
Chill_Portions_13	S1_12354645	1	12354645	6.32808	0.00051525	0.1272	9.56668	0.00014112	0.01122	0.91583	3	237.238	117	37.4897	8	151.139	49
Chill_Portions_22	S1_17114196	1	17114196	6.32772	0.00051548	0.12525	4.34167	0.01516	9.66238	0.00236	3	208.108	117	32.8883	8	142.083	52
Chill_Portions_12	S1_8845799	1	8845799	12.7448	0.00051594	0.08748	12.7448	0.00051594	NaN	NaN	1	331.491	119	26.0098	6	115.719	59
Chill_Portions_12	S1_8845949	1	8845949	12.7448	0.00051594	0.08748	12.7448	0.00051594	NaN	NaN	1	331.491	119	26.0098	6	115.719	59
Chill_Portions_12	S1_8845997	1	8845997	12.7448	0.00051594	0.08748	12.7448	0.00051594	NaN	NaN	1	331.491	119	26.0098	6	115.719	59
Chill_Portions_12	S1_8883530	1	8883530	12.7448	0.00051594	0.08748	12.7448	0.00051594	NaN	NaN	1	331.491	119	26.0098	6	115.719	59
Chill_Portions_12	S1_11875380	1	11875380	12.7404	0.00051704	0.08745	12.7404	0.00051704	NaN	NaN	1	331.387	119	26.0107	6	115.701	52
Chill_Portions_12	S1_11930085	1	11930085	12.7404	0.00051704	0.08745	12.7404	0.00051704	NaN	NaN	1	331.387	119	26.0107	6	115.701	52
Chill_Portions_12	S1_11931783	1	11931783	12.7404	0.00051704	0.08745	12.7404	0.00051704	NaN	NaN	1	331.387	119	26.0107	6	115.701	52
Chill_Portions_12	S1_11931959	1	11931959	12.7404	0.00051704	0.08745	12.7404	0.00051704	NaN	NaN	1	331.387	119	26.0107	6	115.701	52
Chill_Portions_12	S1_11935973	1	11935973	12.7404	0.00051704	0.08745	12.7404	0.00051704	NaN	NaN	1	331.387	119	26.0107	6	115.701	52
Chill_Portions_12	S1_11941725	1	11941725	12.7404	0.00051704	0.08745	12.7404	0.00051704	NaN	NaN	1	331.387	119	26.0107	6	115.701	52
Chill_Portions_12	S1_11985316	1	11985316	12.7404	0.00051704	0.08745	12.7404	0.00051704	NaN	NaN	1	331.387	119	26.0107	6	115.701	52
Chill_Portions_12	S1_12020956	1	12020956	12.7404	0.00051704	0.08745	12.7404	0.00051704	NaN	NaN	1	331.387	119	26.0107	6	115.701	52
Chill_Portions_12	S1_12151275	1	12151275	12.7404	0.00051704	0.08745	12.7404	0.00051704	NaN	NaN	1	331.387	119	26.0107	6	115.701	52
Chill_Portions_12	S1_12151296	1	12151296	12.7404	0.00051704	0.08745	12.7404	0.00051704	NaN	NaN	1	331.387	119	26.0107	6	115.701	52
Chill_Portions_25	S1_11466297	1	11466297	6.32511	0.00051714	0.1092	7.8975	0.00060407	2.92293	0.08998	3	24.0782	117	3.80676	8	27.0111	32
Chill_Portions_21	S1_11466196	1	11466196	8.07332	0.0005174	0.11068	15.8779	0.00011687	0.35485	0.55252	2	114.809	118	14.2208	7	56.654	33
Chilling_Hours_23	S1_8489075	1	8489075	6.32356	0.00051812	0.12142	9.05753	0.00021907	0.87483	0.35155	3	6744.64	117	1066.59	8	5232.45	54
Chill_Portions_25	S1_5204192	1	5204192	6.32047	0.00052009	0.10913	9.53435	0.0001451	0.04676	0.82918	3	24.063	117	3.80715	8	27.0054	32
Utah_Chill_Units_22	S1_9822483	1	9822483	8.06359	0.00052185	0.1064	15.8317	0.00011942	0.37821	0.53975	2	94921.1	118	11771.6	7	56453.2	53
Utah_Chill_Units_22	S1_9822531	1	9822531	8.06359	0.00052185	0.1064	15.8317	0.00011942	0.37821	0.53975	2	94921.1	118	11771.6	7	56453.2	53
Chill_Portions_22	S1_11455918	1	11455918	6.31601	0.00052296	0.12505	7.33989	0.00098983	3.90664	0.05045	3	207.776	117	32.8968	8	141.959	50
Utah_Chill_Units_22	S1_14012500	1	14012500	12.7154	0.00052334	0.08543	12.7154	0.00052334	NaN	NaN	1	152420	119	11987.1	6	59625.1	52
Utah_Chill_Units_22	S1_19750956	1	19750956	12.7154	0.00052334	0.08543	12.7154	0.00052334	NaN	NaN	1	152420	119	11987.1	6	59625.1	52
Utah_Chill_Units_22	S1_20535592	1	20535592	12.7154	0.00052334	0.08543	12.7154	0.00052334	NaN	NaN	1	152420	119	11987.1	6	59625.1	52
Utah_Chill_Units_22	S1_20538548	1	20538548	12.7154	0.00052334	0.08543	12.7154	0.00052334	NaN	NaN	1	152420	119	11987.1	6	59625.1	52
Chill_Portions_23	S1_21920211	1	21920211	12.7149	0.00052346	0.08457	12.7149	0.00052346	NaN	NaN	1	174.463	119	13.7212	6	71.6747	56
Chill_Portions_23	S1_21988215	1	21988215	12.7149	0.00052346	0.08457	12.7149	0.00052346	NaN	NaN	1	174.463	119	13.7212	6	71.6747	56
Chill_Portions_13	S1_15479157	1	15479157	12.7138	0.00052372	0.08795	12.7138	0.00052372	NaN	NaN	1	492.091	119	38.7052	6	164.915	53
Utah_Chill_Units_25	S1_21025464	1	21025464	12.7124	0.00052409	0.07362	12.7124	0.00052409	NaN	NaN	1	51935.3	119	4085.41	6	36555.6	58
Utah_Chill_Units_25	S1_21069244	1	21069244	12.7124	0.00052409	0.07362	12.7124	0.00052409	NaN	NaN	1	51935.3	119	4085.41	6	36555.6	58
Utah_Chill_Units_25	S1_21069286	1	21069286	12.7124	0.00052409	0.07362	12.7124	0.00052409	NaN	NaN	1	51935.3	119	4085.41	6	36555.6	58
Chilling_Hours_24	S1_14432906	1	14432906	8.05706	0.00052486	0.11021	14.0797	0.00027231	1.92499	0.16792	2	12751.1	118	1582.6	7	6377.32	39
Utah_Chill_Units_22	S1_19801679	1	19801679	6.31178	0.00052568	0.12327	9.36131	0.00016844	0.32051	0.57239	3	73311.2	117	11615	8	53157.9	50
Chill_Portions_22	S1_11426712	1	11426712	8.05462	0.00052599	0.10777	8.05462	0.00052599	NaN	NaN	2	268.604	118	33.3478	7	149.936	51
Chilling_Hours_24	S1_18208018	1	18208018	8.05441	0.00052608	0.11018	14.398	0.00023416	1.63409	0.20365	2	12747.4	118	1582.66	7	6376.27	39
Chill_Portions_13	S1_19343126	1	19343126	8.0541	0.00052623	0.10944	8.0541	0.00052623	NaN	NaN	2	306.17	118	38.0141	7	158.534	53
Chilling_Hours_14	S1_11960432	1	11960432	6.31046	0.00052654	0.12695	9.46843	0.00015358	0.13356	0.71543	3	51767.6	117	8203.47	8	32942.5	33
Chilling_Hours_21	S1_11960432	1	11960432	6.30989	0.00052691	0.12722	9.37634	0.00016627	0.28985	0.59134	3	17496.3	117	2772.84	8	11021.9	33
Chilling_Hours_22	S1_9705249	1	9705249	12.7011	0.00052695	0.08451	12.7011	0.00052695	NaN	NaN	1	81686.3	119	6431.43	6	33544.1	57
Utah_Chill_Units_23	S1_11461540	1	11461540	6.30937	0.00052724	0.11785	2.6643	0.07384	13.0551	0.00044706	3	15533.5	117	2461.98	8	13422.6	52
Utah_Chill_Units_22	S1_20057896	1	20057896	8.04823	0.00052895	0.10622	8.04823	0.00052895	NaN	NaN	2	94762	118	11774.3	7	56407.7	52
Utah_Chill_Units_25	S1_34256000	1	34256000	12.6914	0.00052942	0.07351	12.6914	0.00052942	NaN	NaN	1	51858	119	4086.06	6	36542.7	57
Utah_Chill_Units_25	S1_34278880	1	34278880	12.6914	0.00052942	0.07351	12.6914	0.00052942	NaN	NaN	1	51858	119	4086.06	6	36542.7	57
Chill_Portions_13	S1_17021708	1	17021708	6.30474	0.00053025	0.12679	5.38673	0.00577	7.54336	0.00698	3	236.485	117	37.509	8	150.857	54
Chill_Portions_13	S1_17021778	1	17021778	6.30474	0.00053025	0.12679	5.38673	0.00577	7.54336	0.00698	3	236.485	117	37.509	8	150.857	54
Chill_Portions_22	S1_18271318	1	18271318	12.6808	0.00053213	0.0864	12.6808	0.00053213	NaN	NaN	1	430.678	119	33.9628	6	157.17	60
Chilling_Hours_22	S1_8822695	1	8822695	6.30171	0.00053223	0.1219	9.24122	0.00018686	0.50088	0.48052	3	39275.3	117	6232.48	8	29675.5	55
Chilling_Hours_23	S1_12354705	1	12354705	8.03636	0.00053451	0.10432	15.348	0.0001497	0.75615	0.3863	2	8692.84	118	1081.69	7	5573.05	51
Chill_Portions_22	S1_11930430	1	11930430	6.29799	0.00053468	0.12474	8.53013	0.00034667	1.72839	0.19119	3	207.266	117	32.9099	8	141.768	32
Utah_Chill_Units_12	S6_17789471	6	17789471	8.03288	0.00053615	0.10934	8.03288	0.00053615	NaN	NaN	2	48557.7	118	6044.87	7	24986.7	35
Chilling_Hours_22	S1_11450968	1	11450968	8.03016	0.00053743	0.10498	11.2297	0.00108	4.50027	0.03598	2	50736.6	118	6318.25	7	31578.8	33
Utah_Chill_Units_25	S1_21562601	1	21562601	6.2936	0.00053757	0.10598	5.85496	0.00376	6.61378	0.01137	3	24923.2	117	3960.09	8	30271	56
Chilling_Hours_22	S1_11930588	1	11930588	8.0285	0.00053822	0.10496	13.3215	0.00039099	2.56077	0.11222	2	50727.3	118	6318.4	7	31576.1	35
Chilling_Hours_22	S1_11930624	1	11930624	8.0285	0.00053822	0.10496	13.3215	0.00039099	2.56077	0.11222	2	50727.3	118	6318.4	7	31576.1	35
Chilling_Hours_22	S1_11930704	1	11930704	8.0285	0.00053822	0.10496	13.3215	0.00039099	2.56077	0.11222	2	50727.3	118	6318.4	7	31576.1	35
Chill_Portions_22	S1_9878376	1	9878376	8.02765	0.00053862	0.10746	14.3584	0.00023859	1.62183	0.20534	2	267.812	118	33.3613	7	149.71	34
Chill_Portions_22	S1_9878382	1	9878382	8.02765	0.00053862	0.10746	14.3584	0.00023859	1.62183	0.20534	2	267.812	118	33.3613	7	149.71	34
Utah_Chill_Units_25	S2_7947348	2	7947348	6.29139	0.00053903	0.10595	6.45494	0.00219	5.47473	0.02099	3	24915.7	117	3960.28	8	30268.2	50
Chill_Portions_24	S1_9603145	1	9603145	12.6527	0.0005394	0.08738	12.6527	0.0005394	NaN	NaN	1	78.5586	119	6.20882	6	26.7037	41
Chilling_Hours_22	S1_11466196	1	11466196	8.02554	0.00053962	0.10493	11.1674	0.00111	4.55047	0.03498	2	50710.8	118	6318.68	7	31571.4	33
Utah_Chill_Units_25	S8_15480688	8	15480688	8.02271	0.00054097	0.0913	14.3782	0.00023637	1.59533	0.20906	2	32205.6	118	4014.31	7	33115.7	36
Utah_Chill_Units_25	S8_15480807	8	15480807	8.02271	0.00054097	0.0913	14.3782	0.00023637	1.59533	0.20906	2	32205.6	118	4014.31	7	33115.7	36
Utah_Chill_Units_25	S8_15483094	8	15483094	8.02271	0.00054097	0.0913	14.3782	0.00023637	1.59533	0.20906	2	32205.6	118	4014.31	7	33115.7	36
Utah_Chill_Units_12	S1_11930588	1	11930588	8.01549	0.00054442	0.10913	16.1459	0.00010317	0.01831	0.89259	2	48465.2	118	6046.44	7	24960.3	35
Utah_Chill_Units_12	S1_11930624	1	11930624	8.01549	0.00054442	0.10913	16.1459	0.00010317	0.01831	0.89259	2	48465.2	118	6046.44	7	24960.3	35
Utah_Chill_Units_12	S1_11930704	1	11930704	8.01549	0.00054442	0.10913	16.1459	0.00010317	0.01831	0.89259	2	48465.2	118	6046.44	7	24960.3	35
Chill_Portions_25	S1_7740429	1	7740429	8.01519	0.00054456	0.09359	16.1593	0.00010253	0.00606	0.93809	2	30.9547	118	3.862	7	29.3948	30
Utah_Chill_Units_14	S1_8671485	1	8671485	6.28274	0.00054481	0.12597	7.03791	0.0013	4.37034	0.03873	3	65220.9	117	10381	8	42330.7	55
Chill_Portions_25	S1_9598334	1	9598334	6.28192	0.00054536	0.10856	9.28626	0.00017972	0.37207	0.54306	3	23.9366	117	3.81039	8	26.958	25
Chill_Portions_25	S3_17125295	3	17125295	12.6254	0.00054658	0.07506	12.6254	0.00054658	NaN	NaN	1	49.6502	119	3.93257	6	32.2508	43
Chill_Portions_25	S1_14974205	1	14974205	6.27971	0.00054684	0.10853	3.77249	0.02582	10.6755	0.00143	3	23.9293	117	3.81058	8	26.9553	41
Chilling_Hours_21	S1_12123755	1	12123755	8.00928	0.0005474	0.10919	15.5714	0.00013485	0.51117	0.47605	2	22525.2	118	2812.38	7	11533.8	34
Chilling_Hours_21	S1_12123775	1	12123775	8.00928	0.0005474	0.10919	15.5714	0.00013485	0.51117	0.47605	2	22525.2	118	2812.38	7	11533.8	34
Chill_Portions_24	S1_20478944	1	20478944	8.00823	0.00054791	0.10866	15.71	0.00012639	0.38739	0.53488	2	48.8447	118	6.09931	7	25.6218	40
Chill_Portions_25	S3_16789743	3	16789743	8.00809	0.00054798	0.09352	8.06476	0.00531	7.51021	0.00709	2	30.9305	118	3.86241	7	29.3879	30
Chill_Portions_25	S3_16796439	3	16796439	8.00809	0.00054798	0.09352	8.06476	0.00531	7.51021	0.00709	2	30.9305	118	3.86241	7	29.3879	30
Chilling_Hours_25	S1_8005589	1	8005589	8.0076	0.00054821	0.10043	8.91538	0.00343	6.67468	0.011	2	1672.51	118	208.865	7	1237.31	50
Chill_Portions_22	S1_16564694	1	16564694	8.00541	0.00054927	0.10719	6.81524	0.0102	8.75163	0.00374	2	267.159	118	33.3723	7	149.523	52
Chill_Portions_22	S1_17592106	1	17592106	8.00541	0.00054927	0.10719	6.81524	0.0102	8.75163	0.00374	2	267.159	118	33.3723	7	149.523	52
Chill_Portions_25	S1_5658128	1	5658128	6.27588	0.00054942	0.10847	9.47966	0.0001521	0.02497	0.8747	3	23.9168	117	3.8109	8	26.9506	32
Utah_Chill_Units_22	S1_9672329	1	9672329	6.27386	0.00055079	0.12263	8.54206	0.00034307	1.6442	0.20229	3	72931.9	117	11624.7	8	53015.7	51
Utah_Chill_Units_22	S1_9672376	1	9672376	6.27386	0.00055079	0.12263	8.54206	0.00034307	1.6442	0.20229	3	72931.9	117	11624.7	8	53015.7	51
Utah_Chill_Units_25	S1_8822659	1	8822659	8.0013	0.00055126	0.09108	16.045	0.00010812	0.08141	0.77589	2	32129.9	118	4015.59	7	33094	57
Utah_Chill_Units_25	S1_11351959	1	11351959	6.2731	0.00055131	0.10568	5.61842	0.00467	7.01013	0.00922	3	24853.3	117	3961.88	8	30244.8	47
Utah_Chill_Units_23	S1_11398733	1	11398733	6.27306	0.00055134	0.11726	2.63994	0.07558	13.0022	0.00045855	3	15456.5	117	2463.95	8	13393.7	50
Chill_Portions_13	S1_12116085	1	12116085	6.27219	0.00055192	0.12623	8.92196	0.00024642	0.97625	0.32517	3	235.433	117	37.5359	8	150.462	32
Chill_Portions_25	S1_14974173	1	14974173	6.27216	0.00055194	0.10841	4.17883	0.01764	9.83319	0.00217	3	23.9046	117	3.81121	8	26.946	42
Utah_Chill_Units_25	S8_15231635	8	15231635	7.99655	0.00055358	0.09104	15.3038	0.00015283	0.72468	0.39634	2	32113.1	118	4015.88	7	33089.2	35
Utah_Chill_Units_22	S3_18146055	3	18146055	7.99615	0.00055377	0.10562	7.99615	0.00055377	NaN	NaN	2	94222	118	11783.4	7	56253.4	56
Utah_Chill_Units_25	S8_10655567	8	10655567	7.99298	0.00055532	0.091	7.99298	0.00055532	NaN	NaN	2	32100.5	118	4016.09	7	33085.6	61
Utah_Chill_Units_22	S1_8822695	1	8822695	6.2652	0.00055669	0.12248	9.12264	0.00020705	0.61054	0.43616	3	72845.1	117	11626.9	8	52983.2	55
Chill_Portions_25	S1_15412423	1	15412423	6.26232	0.00055867	0.10827	1.25461	0.28896	15.9596	0.00011349	3	23.8722	117	3.81204	8	26.9339	50
Utah_Chill_Units_25	S8_15439873	8	15439873	7.98274	0.00056035	0.0909	14.582	0.00021464	1.34159	0.24909	2	32064.3	118	4016.7	7	33075.3	35
Chilling_Hours_23	S1_14137609	1	14137609	7.98231	0.00056056	0.10371	7.98231	0.00056056	NaN	NaN	2	8641.35	118	1082.56	7	5558.34	47
Utah_Chill_Units_25	S1_8904847	1	8904847	6.25947	0.00056063	0.10549	9.40726	0.0001619	0.10637	0.7449	3	24806.7	117	3963.07	8	30227.3	58
Chilling_Hours_23	S1_9672218	1	9672218	6.25826	0.00056147	0.12033	9.41646	0.00016062	0.08749	0.76791	3	6684.63	117	1068.13	8	5209.94	52
Chilling_Hours_21	S1_9890869	1	9890869	7.98012	0.00056164	0.10884	15.8337	0.00011931	0.22912	0.63306	2	22452.9	118	2813.61	7	11513.2	33
Utah_Chill_Units_25	S8_8561038	8	8561038	12.5669	0.00056225	0.07285	12.5669	0.00056225	NaN	NaN	1	51397.8	119	4089.93	6	36466	60
Utah_Chill_Units_24	S6_15164181	6	15164181	7.97883	0.00056228	0.10442	15.4733	0.00014117	0.54368	0.46238	2	16537.5	118	2072.67	7	10309.3	41
Utah_Chill_Units_25	S1_16566422	1	16566422	6.25632	0.00056281	0.10544	2.85784	0.06137	12.4964	0.00058507	3	24796	117	3963.35	8	30223.3	52
Utah_Chill_Units_23	S1_9210575	1	9210575	7.97603	0.00056367	0.10078	7.97603	0.00056367	NaN	NaN	2	19926.5	118	2498.29	7	14376.1	55
Chilling_Hours_23	S3_18146055	3	18146055	7.97566	0.00056385	0.10363	7.97566	0.00056385	NaN	NaN	2	8635.01	118	1082.67	7	5556.52	56
Chill_Portions_12	S1_11426062	1	11426062	7.97557	0.0005639	0.10768	6.10963	0.01486	9.40974	0.00268	2	204.026	118	25.5814	7	110.125	50
Utah_Chill_Units_25	S1_23724407	1	23724407	7.97515	0.00056411	0.09082	7.97515	0.00056411	NaN	NaN	2	32037.4	118	4017.16	7	33067.6	59
Chill_Portions_25	S3_20719264	3	20719264	6.25245	0.0005655	0.10812	1.66067	0.19442	15.0408	0.00017428	3	23.8398	117	3.81287	8	26.9217	42
Chill_Portions_14	S1_12123755	1	12123755	7.96849	0.00056742	0.1085	16.0566	0.00010755	0.01354	0.90758	2	229.381	118	28.7859	7	118.775	34
Chill_Portions_14	S1_12123775	1	12123775	7.96849	0.00056742	0.1085	16.0566	0.00010755	0.01354	0.90758	2	229.381	118	28.7859	7	118.775	34
Chill_Portions_23	S1_9822483	1	9822483	7.96805	0.00056764	0.10424	15.3976	0.00014627	0.59142	0.44341	2	107.518	118	13.4936	7	67.2315	53
Chill_Portions_23	S1_9822531	1	9822531	7.96805	0.00056764	0.10424	15.3976	0.00014627	0.59142	0.44341	2	107.518	118	13.4936	7	67.2315	53
Utah_Chill_Units_22	S1_8824558	1	8824558	12.5463	0.00056788	0.0844	12.5463	0.00056788	NaN	NaN	1	150587	119	12002.5	6	59319.5	57
Chill_Portions_22	S1_11960432	1	11960432	6.24854	0.00056823	0.1239	8.63622	0.000316	1.41274	0.23701	3	205.863	117	32.9458	8	141.242	33
Utah_Chill_Units_22	S1_12123755	1	12123755	7.96665	0.00056835	0.10527	13.3421	0.00038715	2.43076	0.12165	2	93915.7	118	11788.6	7	56165.9	34
Utah_Chill_Units_22	S1_12123775	1	12123775	7.96665	0.00056835	0.10527	13.3421	0.00038715	2.43076	0.12165	2	93915.7	118	11788.6	7	56165.9	34
Utah_Chill_Units_13	S1_12116085	1	12116085	6.24808	0.00056855	0.12613	9.32206	0.00017425	0.2229	0.63772	3	54078.7	117	8655.25	8	34205.4	32
Chilling_Hours_22	S1_19901174	1	19901174	6.24805	0.00056857	0.121	8.35948	0.00040248	1.89797	0.17094	3	38987.1	117	6239.87	8	29567.4	51
Utah_Chill_Units_25	S1_21776138	1	21776138	7.96563	0.00056886	0.09073	16.0608	0.00010734	0.00479	0.94495	2	32003.8	118	4017.73	7	33058	55
Chilling_Hours_22	S1_14527196	1	14527196	7.96157	0.0005709	0.10419	15.9932	0.00011077	0.05674	0.81213	2	50354.7	118	6324.72	7	31469.7	56
Chilling_Hours_22	S1_14527317	1	14527317	7.96157	0.0005709	0.10419	15.9932	0.00011077	0.05674	0.81213	2	50354.7	118	6324.72	7	31469.7	56
Utah_Chill_Units_25	S8_15442696	8	15442696	7.96055	0.00057141	0.09068	14.531	0.00021988	1.34768	0.24803	2	31985.8	118	4018.03	7	33052.8	35
Chill_Portions_14	S1_11879495	1	11879495	6.24349	0.00057177	0.12583	9.43568	0.00015798	0.01642	0.89826	3	177.35	117	28.4056	8	113.089	33
Chilling_Hours_14	S1_12123755	1	12123755	7.95755	0.00057292	0.10833	15.6604	0.00012935	0.34138	0.56015	2	66262.4	118	8326.98	7	34394.6	34
Chilling_Hours_14	S1_12123775	1	12123775	7.95755	0.00057292	0.10833	15.6604	0.00012935	0.34138	0.56015	2	66262.4	118	8326.98	7	34394.6	34
Utah_Chill_Units_14	S1_11867993	1	11867993	7.95698	0.00057321	0.1079	15.6701	0.00012876	0.3318	0.5657	2	83794.3	118	10530.9	7	44367.4	34
Utah_Chill_Units_14	S1_11868011	1	11868011	7.95698	0.00057321	0.1079	15.6701	0.00012876	0.3318	0.5657	2	83794.3	118	10530.9	7	44367.4	34
Utah_Chill_Units_14	S1_11930091	1	11930091	7.95698	0.00057321	0.1079	15.6701	0.00012876	0.3318	0.5657	2	83794.3	118	10530.9	7	44367.4	34
Utah_Chill_Units_14	S1_11930164	1	11930164	7.95698	0.00057321	0.1079	15.6701	0.00012876	0.3318	0.5657	2	83794.3	118	10530.9	7	44367.4	34
Chill_Portions_12	S1_17996317	1	17996317	6.24019	0.0005741	0.12473	9.12457	0.0002067	0.54222	0.46299	3	157.552	117	25.2479	8	104.435	52
Chilling_Hours_24	S1_19868670	1	19868670	6.23803	0.00057563	0.12649	8.27845	0.0004321	2.0148	0.15843	3	9755.91	117	1563.94	8	6050.85	42
Utah_Chill_Units_25	S8_15355561	8	15355561	6.23678	0.00057652	0.10516	8.63243	0.00031705	1.38861	0.24103	3	24729.2	117	3965.06	8	30198.2	33
Chilling_Hours_14	S1_11432310	1	11432310	6.23624	0.0005769	0.12566	5.00109	0.00823	8.10434	0.00522	3	51242.7	117	8216.93	8	32745.6	49
Utah_Chill_Units_23	S1_8687887	1	8687887	6.23577	0.00057723	0.11666	4.94731	0.00864	8.20825	0.00494	3	15377.3	117	2465.98	8	13364	57
Utah_Chill_Units_23	S1_12005820	1	12005820	6.23535	0.00057753	0.11666	9.28376	0.00018011	0.25566	0.61407	3	15376.4	117	2466	8	13363.6	47
Utah_Chill_Units_23	S1_12005841	1	12005841	6.23535	0.00057753	0.11666	9.28376	0.00018011	0.25566	0.61407	3	15376.4	117	2466	8	13363.6	47
Chill_Portions_24	S1_19367317	1	19367317	7.9472	0.00057817	0.10793	15.1359	0.00016536	0.78573	0.3772	2	48.5166	118	6.10487	7	25.5281	39
Utah_Chill_Units_22	S1_17067510	1	17067510	7.9468	0.00057837	0.10504	5.85978	0.017	9.60986	0.00242	2	93709.6	118	11792.1	7	56107	50
Utah_Chill_Units_13	S1_11466297	1	11466297	6.23403	0.00057847	0.12588	8.71813	0.00029422	1.2316	0.26937	3	53973.9	117	8657.94	8	34166	32
Chill_Portions_23	S1_8822695	1	8822695	6.23288	0.00057929	0.12072	9.27919	0.00018082	0.25709	0.61308	3	83.0117	117	13.3184	8	63.0775	55
Chill_Portions_13	S1_15412423	1	15412423	6.23223	0.00057975	0.12553	9.10202	0.00021078	0.56046	0.45558	3	234.139	117	37.5691	8	149.977	50
Utah_Chill_Units_22	S1_11425955	1	11425955	7.93836	0.00058269	0.10494	11.5588	0.00091833	4.02422	0.04714	2	93621.8	118	11793.6	7	56081.9	50
Chilling_Hours_14	S1_11879495	1	11879495	6.22677	0.00058367	0.1255	9.35145	0.00016988	0.1173	0.73259	3	51175.6	117	8218.65	8	32720.5	33
Chilling_Hours_23	S1_16564694	1	16564694	7.93568	0.00058407	0.10317	7.20852	0.00829	8.22518	0.0049	2	8596.85	118	1083.32	7	5545.62	52
Chilling_Hours_23	S1_17592106	1	17592106	7.93568	0.00058407	0.10317	7.20852	0.00829	8.22518	0.0049	2	8596.85	118	1083.32	7	5545.62	52
Utah_Chill_Units_25	S1_21610042	1	21610042	7.93405	0.00058491	0.09041	7.93405	0.00058491	NaN	NaN	2	31891.9	118	4019.62	7	33026	55
Chill_Portions_22	S1_8883514	1	8883514	12.4782	0.00058691	0.08515	12.4782	0.00058691	NaN	NaN	1	424.447	119	34.0152	6	156.132	58
Chilling_Hours_22	S1_17126758	1	17126758	7.92909	0.00058747	0.10381	10.4009	0.00163	5.09903	0.02578	2	50173.6	118	6327.79	7	31417.9	52
Utah_Chill_Units_22	S1_8650344	1	8650344	6.2212	0.00058768	0.12174	9.17771	0.00019741	0.40131	0.52765	3	72403.9	117	11638.3	8	52817.7	56
Chilling_Hours_12	S1_8005589	1	8005589	7.92841	0.00058783	0.1073	10.2323	0.00177	5.25837	0.02361	2	14111.3	118	1779.84	7	7570.91	50
Chilling_Hours_23	S1_9291349	1	9291349	7.92758	0.00058826	0.10308	15.7656	0.00012315	0.19606	0.65873	2	8589.11	118	1083.45	7	5543.41	58
Chill_Portions_13	S1_11399631	1	11399631	7.92739	0.00058835	0.10792	8.05731	0.00533	7.36641	0.00764	2	301.923	118	38.0861	7	157.321	51
Chill_Portions_13	S1_11399784	1	11399784	7.92739	0.00058835	0.10792	8.05731	0.00533	7.36641	0.00764	2	301.923	118	38.0861	7	157.321	51
Chill_Portions_22	S1_8380955	1	8380955	12.4708	0.00058902	0.08511	12.4708	0.00058902	NaN	NaN	1	424.219	119	34.0171	6	156.094	57
Chill_Portions_22	S1_8380993	1	8380993	12.4708	0.00058902	0.08511	12.4708	0.00058902	NaN	NaN	1	424.219	119	34.0171	6	156.094	57
Chilling_Hours_22	S1_9072936	1	9072936	7.92595	0.0005891	0.10378	14.4924	0.00022393	1.32052	0.25282	2	50156.1	118	6328.09	7	31412.9	33
Chill_Portions_13	S1_11432543	1	11432543	6.21722	0.00059057	0.12527	4.38925	0.0145	9.25874	0.00289	3	233.653	117	37.5816	8	149.795	49
Utah_Chill_Units_25	S1_20702793	1	20702793	6.21555	0.00059179	0.10485	7.78361	0.00066795	2.83707	0.09478	3	24656.6	117	3966.92	8	30171	56
Utah_Chill_Units_25	S8_15589574	8	15589574	7.91912	0.00059266	0.09026	13.9971	0.00028321	1.75261	0.18811	2	31839	118	4020.52	7	33010.9	36
Utah_Chill_Units_25	S8_15589639	8	15589639	7.91912	0.00059266	0.09026	13.9971	0.00028321	1.75261	0.18811	2	31839	118	4020.52	7	33010.9	36
Chilling_Hours_25	S6_21762810	6	21762810	7.919	0.00059272	0.09945	7.919	0.00059272	NaN	NaN	2	1656.19	118	209.141	7	1232.65	61
Chilling_Hours_25	S6_21762815	6	21762815	7.919	0.00059272	0.09945	7.919	0.00059272	NaN	NaN	2	1656.19	118	209.141	7	1232.65	61
Chill_Portions_24	S1_19189223	1	19189223	7.91874	0.00059286	0.10759	15.085	0.00016936	0.78032	0.37884	2	48.3634	118	6.10747	7	25.4843	39
Chilling_Hours_23	S1_17549355	1	17549355	6.21226	0.00059419	0.11957	5.95161	0.00345	6.20819	0.01412	3	6642.25	117	1069.22	8	5194.05	53
Chill_Portions_25	S1_754246	1	754246	12.4527	0.00059419	0.07413	12.4527	0.00059419	NaN	NaN	1	49.0355	119	3.93773	6	32.1483	40
Utah_Chill_Units_21	S4_4011034	4	4011034	7.91548	0.00059456	0.10894	7.11584	0.00871	8.27981	0.00476	2	29527	118	3730.29	7	14558.5	54
Chill_Portions_22	S1_14780459	1	14780459	7.91501	0.00059481	0.10613	7.91501	0.00059481	NaN	NaN	2	264.499	118	33.4174	7	148.763	52
Chill_Portions_22	S1_19180739	1	19180739	7.91501	0.00059481	0.10613	7.91501	0.00059481	NaN	NaN	2	264.499	118	33.4174	7	148.763	52
Chilling_Hours_22	S1_18000928	1	18000928	6.20981	0.00059599	0.12036	8.36333	0.00040113	1.79068	0.18344	3	38781.2	117	6245.15	8	29490.2	48
Chill_Portions_23	S1_17110853	1	17110853	7.9091	0.00059792	0.10356	3.97591	0.04844	11.4917	0.0009513	2	106.816	118	13.5055	7	67.0311	52
Chill_Portions_23	S1_17545042	1	17545042	7.9091	0.00059792	0.10356	3.97591	0.04844	11.4917	0.0009513	2	106.816	118	13.5055	7	67.0311	52
Chill_Portions_23	S1_17545179	1	17545179	7.9091	0.00059792	0.10356	3.97591	0.04844	11.4917	0.0009513	2	106.816	118	13.5055	7	67.0311	52
Chill_Portions_23	S1_17545276	1	17545276	7.9091	0.00059792	0.10356	3.97591	0.04844	11.4917	0.0009513	2	106.816	118	13.5055	7	67.0311	52
Chill_Portions_13	S1_9916646	1	9916646	7.90883	0.00059806	0.1077	15.3671	0.00014837	0.5134	0.47509	2	301.3	118	38.0966	7	157.143	53
Chill_Portions_13	S1_9916663	1	9916663	7.90883	0.00059806	0.1077	15.3671	0.00014837	0.5134	0.47509	2	301.3	118	38.0966	7	157.143	53
Chilling_Hours_24	S1_13837159	1	13837159	7.90447	0.00060036	0.10837	15.0601	0.00017135	0.77705	0.37984	2	12538.1	118	1586.21	7	6316.48	36
Utah_Chill_Units_25	S1_16448296	1	16448296	6.20301	0.000601	0.10467	5.42083	0.00559	7.19793	0.00836	3	24613.7	117	3968.02	8	30154.9	53
Chill_Portions_12	S1_10999744	1	10999744	7.8989	0.00060332	0.10677	15.1809	0.0001619	0.66024	0.41811	2	202.297	118	25.6107	7	109.631	50
Chill_Portions_12	S1_15479031	1	15479031	12.4166	0.00060469	0.08544	12.4166	0.00060469	NaN	NaN	1	323.759	119	26.0748	6	114.43	55
Chill_Portions_23	S1_14012480	1	14012480	12.4137	0.00060553	0.08276	12.4137	0.00060553	NaN	NaN	1	170.721	119	13.7526	6	71.051	53
Chill_Portions_23	S1_14473974	1	14473974	12.4137	0.00060553	0.08276	12.4137	0.00060553	NaN	NaN	1	170.721	119	13.7526	6	71.051	53
Chill_Portions_23	S1_14474064	1	14474064	12.4137	0.00060553	0.08276	12.4137	0.00060553	NaN	NaN	1	170.721	119	13.7526	6	71.051	53
Chill_Portions_23	S1_14474134	1	14474134	12.4137	0.00060553	0.08276	12.4137	0.00060553	NaN	NaN	1	170.721	119	13.7526	6	71.051	53
Chill_Portions_23	S1_14551246	1	14551246	12.4137	0.00060553	0.08276	12.4137	0.00060553	NaN	NaN	1	170.721	119	13.7526	6	71.051	53
Chill_Portions_23	S1_14782725	1	14782725	12.4137	0.00060553	0.08276	12.4137	0.00060553	NaN	NaN	1	170.721	119	13.7526	6	71.051	53
Chill_Portions_23	S1_15334766	1	15334766	12.4137	0.00060553	0.08276	12.4137	0.00060553	NaN	NaN	1	170.721	119	13.7526	6	71.051	53
Chill_Portions_23	S1_15334771	1	15334771	12.4137	0.00060553	0.08276	12.4137	0.00060553	NaN	NaN	1	170.721	119	13.7526	6	71.051	53
Chill_Portions_23	S1_18662362	1	18662362	12.4137	0.00060553	0.08276	12.4137	0.00060553	NaN	NaN	1	170.721	119	13.7526	6	71.051	53
Chill_Portions_23	S1_19671075	1	19671075	12.4137	0.00060553	0.08276	12.4137	0.00060553	NaN	NaN	1	170.721	119	13.7526	6	71.051	53
Chill_Portions_23	S1_20759845	1	20759845	12.4137	0.00060553	0.08276	12.4137	0.00060553	NaN	NaN	1	170.721	119	13.7526	6	71.051	53
Chill_Portions_23	S1_20790570	1	20790570	12.4137	0.00060553	0.08276	12.4137	0.00060553	NaN	NaN	1	170.721	119	13.7526	6	71.051	53
Chill_Portions_13	S1_16993035	1	16993035	7.89265	0.00060666	0.1075	8.1054	0.0052	7.25392	0.00811	2	300.756	118	38.1059	7	156.987	53
Chill_Portions_25	S1_13749641	1	13749641	6.19466	0.00060721	0.10726	7.04049	0.00129	4.12956	0.0444	3	23.6497	117	3.81775	8	26.8504	31
Chilling_Hours_23	S1_11461540	1	11461540	6.19415	0.0006076	0.11927	4.4556	0.01363	9.06239	0.0032	3	6625.54	117	1069.64	8	5187.78	52
Chill_Portions_22	S1_17024313	1	17024313	7.88791	0.0006092	0.10581	6.39505	0.01275	8.95335	0.00337	2	263.7	118	33.431	7	148.535	51
Chilling_Hours_22	S1_8650344	1	8650344	6.19169	0.00060944	0.12006	9.1738	0.00019808	0.33143	0.56593	3	38683.5	117	6247.66	8	29453.6	56
Chilling_Hours_23	S1_18271318	1	18271318	12.3993	0.00060976	0.08212	12.3993	0.00060976	NaN	NaN	1	13685.1	119	1103.7	6	5885.13	60
Chill_Portions_25	S1_5397320	1	5397320	6.18911	0.00061139	0.10717	9.3313	0.00017286	0.05428	0.81618	3	23.6314	117	3.81822	8	26.8436	33
Utah_Chill_Units_22	S1_16716059	1	16716059	6.18664	0.00061325	0.12116	4.09436	0.01909	9.76308	0.00225	3	72056.7	117	11647.2	8	52687.5	52
Utah_Chill_Units_22	S1_16716131	1	16716131	6.18664	0.00061325	0.12116	4.09436	0.01909	9.76308	0.00225	3	72056.7	117	11647.2	8	52687.5	52
Chilling_Hours_12	S1_8860746	1	8860746	7.88033	0.00061328	0.10673	15.4785	0.00014083	0.36478	0.54702	2	14035.8	118	1781.12	7	7549.34	33
Utah_Chill_Units_25	S8_10655479	8	10655479	7.87946	0.00061376	0.08986	7.87946	0.00061376	NaN	NaN	2	31698.3	118	4022.91	7	32970.7	61
Chilling_Hours_13	S1_11867993	1	11867993	7.8792	0.0006139	0.10767	15.6892	0.00012762	0.17764	0.67418	2	14793.7	118	1877.56	7	7607.71	34
Chilling_Hours_13	S1_11868011	1	11868011	7.8792	0.0006139	0.10767	15.6892	0.00012762	0.17764	0.67418	2	14793.7	118	1877.56	7	7607.71	34
Chilling_Hours_13	S1_11930091	1	11930091	7.8792	0.0006139	0.10767	15.6892	0.00012762	0.17764	0.67418	2	14793.7	118	1877.56	7	7607.71	34
Chilling_Hours_13	S1_11930164	1	11930164	7.8792	0.0006139	0.10767	15.6892	0.00012762	0.17764	0.67418	2	14793.7	118	1877.56	7	7607.71	34
Utah_Chill_Units_22	S1_19849624	1	19849624	7.87889	0.00061407	0.10425	15.3467	0.00014979	0.47834	0.49053	2	93003.1	118	11804.1	7	55905.1	53
Chilling_Hours_14	S1_10128936	1	10128936	7.87862	0.00061421	0.10738	15.5468	0.0001364	0.30169	0.58386	2	65682.5	118	8336.81	7	34228.9	53
Chilling_Hours_14	S1_10128958	1	10128958	7.87862	0.00061421	0.10738	15.5468	0.0001364	0.30169	0.58386	2	65682.5	118	8336.81	7	34228.9	53
Chilling_Hours_14	S1_10128999	1	10128999	7.87862	0.00061421	0.10738	15.5468	0.0001364	0.30169	0.58386	2	65682.5	118	8336.81	7	34228.9	53
Chilling_Hours_14	S1_10129120	1	10129120	7.87862	0.00061421	0.10738	15.5468	0.0001364	0.30169	0.58386	2	65682.5	118	8336.81	7	34228.9	53
Chilling_Hours_14	S1_10146261	1	10146261	7.87862	0.00061421	0.10738	15.5468	0.0001364	0.30169	0.58386	2	65682.5	118	8336.81	7	34228.9	53
Chilling_Hours_22	S1_15419593	1	15419593	6.18358	0.00061556	0.11992	8.82101	0.00026902	0.9206	0.3393	3	38639.8	117	6248.78	8	29437.2	49
Chill_Portions_25	S3_19044805	3	19044805	6.18309	0.00061594	0.10708	7.24501	0.00108	3.72465	0.05604	3	23.6115	117	3.81873	8	26.8361	36
Chill_Portions_25	S3_19044856	3	19044856	6.18309	0.00061594	0.10708	7.24501	0.00108	3.72465	0.05604	3	23.6115	117	3.81873	8	26.8361	36
Utah_Chill_Units_22	S1_20547350	1	20547350	6.18067	0.00061777	0.12106	7.38036	0.00095484	3.47207	0.06492	3	71996.8	117	11648.7	8	52665	52
Chilling_Hours_22	S1_11995668	1	11995668	7.87173	0.00061796	0.10315	7.87173	0.00061796	NaN	NaN	2	49853.3	118	6333.22	7	31326.4	52
Utah_Chill_Units_22	S1_9210596	1	9210596	7.87067	0.00061853	0.10415	7.87067	0.00061853	NaN	NaN	2	92917.5	118	11805.5	7	55880.7	55
Chill_Portions_25	S1_6846425	1	6846425	6.17893	0.0006191	0.10702	8.97023	0.0002363	0.64961	0.42189	3	23.5978	117	3.81908	8	26.831	35
Chill_Portions_24	S1_20486598	1	20486598	7.86763	0.0006202	0.10697	15.438	0.00014352	0.37794	0.53989	2	48.088	118	6.11213	7	25.4056	42
Chilling_Hours_23	S1_14782753	1	14782753	7.86644	0.00062085	0.10238	7.86644	0.00062085	NaN	NaN	2	8530.66	118	1084.44	7	5526.71	52
Chilling_Hours_23	S1_15418706	1	15418706	7.86644	0.00062085	0.10238	7.86644	0.00062085	NaN	NaN	2	8530.66	118	1084.44	7	5526.71	52
Chilling_Hours_23	S1_19396306	1	19396306	7.86644	0.00062085	0.10238	7.86644	0.00062085	NaN	NaN	2	8530.66	118	1084.44	7	5526.71	52
Chilling_Hours_23	S1_20760771	1	20760771	7.86644	0.00062085	0.10238	7.86644	0.00062085	NaN	NaN	2	8530.66	118	1084.44	7	5526.71	52
Chill_Portions_24	S1_19055913	1	19055913	7.86619	0.00062098	0.10696	14.7997	0.00019369	0.94008	0.33424	2	48.0802	118	6.11227	7	25.4034	39
Chilling_Hours_22	S1_11924378	1	11924378	6.17623	0.00062116	0.1198	9.32582	0.00017369	0.03033	0.86205	3	38600.2	117	6249.79	8	29422.3	53
Chill_Portions_21	S1_11450968	1	11450968	7.86322	0.00062261	0.10814	15.3645	0.00014854	0.43487	0.51089	2	112.172	118	14.2654	7	55.9007	33
Chilling_Hours_24	S1_751089	1	751089	12.3543	0.00062323	0.08627	12.3543	0.00062323	NaN	NaN	1	19962.7	119	1615.85	6	6516.95	38
Chill_Portions_22	S1_12302415	1	12302415	6.17295	0.00062368	0.12261	9.08411	0.00021408	0.43727	0.50974	3	203.713	117	33.001	8	140.436	53
Utah_Chill_Units_23	S3_5754646	3	5754646	6.17149	0.0006248	0.11562	0.67882	0.50918	16.9731	7.1054e-05	3	15240.4	117	2469.49	8	13312.6	47
Chilling_Hours_24	S1_17996317	1	17996317	6.16978	0.00062612	0.12529	7.76647	0.00067814	2.7465	0.10015	3	9663.76	117	1566.3	8	6016.29	52
Chilling_Hours_13	S1_11466196	1	11466196	7.85677	0.00062617	0.1074	15.1338	0.00016552	0.62714	0.42999	2	14756.5	118	1878.19	7	7597.1	33
Chill_Portions_22	S1_11921826	1	11921826	7.85664	0.00062624	0.10544	7.85664	0.00062624	NaN	NaN	2	262.778	118	33.4466	7	148.271	51
Chill_Portions_24	S1_8076745	1	8076745	6.16954	0.00062631	0.12418	8.81165	0.00027122	0.90022	0.34468	3	37.2156	117	6.03215	8	24.1638	29
Utah_Chill_Units_23	S1_9235850	1	9235850	7.85385	0.00062779	0.09942	15.5976	0.0001332	0.21317	0.64514	2	19657.1	118	2502.86	7	14299.1	57
Chilling_Hours_13	S1_11545511	1	11545511	7.8505	0.00062964	0.10732	15.6502	0.00012997	0.16117	0.68881	2	14746.2	118	1878.37	7	7594.13	32
Chilling_Hours_23	S1_11995721	1	11995721	7.8503	0.00062975	0.10219	7.8503	0.00062975	NaN	NaN	2	8515.22	118	1084.7	7	5522.3	48
Chilling_Hours_23	S1_11995773	1	11995773	7.8503	0.00062975	0.10219	7.8503	0.00062975	NaN	NaN	2	8515.22	118	1084.7	7	5522.3	48
Chill_Portions_21	S1_45073881	1	45073881	6.16352	0.00063097	0.12549	1.86988	0.15868	14.3284	0.00024376	3	86.7805	117	14.0797	8	53.4127	59
Chill_Portions_23	S1_9072936	1	9072936	7.8418	0.00063449	0.10278	13.6281	0.00033766	1.94707	0.16552	2	106.014	118	13.5191	7	66.8019	33
Chilling_Hours_23	S1_17024313	1	17024313	7.83999	0.00063551	0.10207	6.8113	0.01022	8.44267	0.00438	2	8505.34	118	1084.87	7	5519.48	51
Chill_Portions_12	S1_14012480	1	14012480	12.3139	0.00063555	0.0848	12.3139	0.00063555	NaN	NaN	1	321.333	119	26.0952	6	114.026	53
Chill_Portions_12	S1_14473974	1	14473974	12.3139	0.00063555	0.0848	12.3139	0.00063555	NaN	NaN	1	321.333	119	26.0952	6	114.026	53
Chill_Portions_12	S1_14474064	1	14474064	12.3139	0.00063555	0.0848	12.3139	0.00063555	NaN	NaN	1	321.333	119	26.0952	6	114.026	53
Chill_Portions_12	S1_14474134	1	14474134	12.3139	0.00063555	0.0848	12.3139	0.00063555	NaN	NaN	1	321.333	119	26.0952	6	114.026	53
Chill_Portions_12	S1_14551246	1	14551246	12.3139	0.00063555	0.0848	12.3139	0.00063555	NaN	NaN	1	321.333	119	26.0952	6	114.026	53
Chill_Portions_12	S1_14782725	1	14782725	12.3139	0.00063555	0.0848	12.3139	0.00063555	NaN	NaN	1	321.333	119	26.0952	6	114.026	53
Chill_Portions_12	S1_15334766	1	15334766	12.3139	0.00063555	0.0848	12.3139	0.00063555	NaN	NaN	1	321.333	119	26.0952	6	114.026	53
Chill_Portions_12	S1_15334771	1	15334771	12.3139	0.00063555	0.0848	12.3139	0.00063555	NaN	NaN	1	321.333	119	26.0952	6	114.026	53
Chill_Portions_12	S1_18662362	1	18662362	12.3139	0.00063555	0.0848	12.3139	0.00063555	NaN	NaN	1	321.333	119	26.0952	6	114.026	53
Chill_Portions_12	S1_19671075	1	19671075	12.3139	0.00063555	0.0848	12.3139	0.00063555	NaN	NaN	1	321.333	119	26.0952	6	114.026	53
Chill_Portions_12	S1_20759845	1	20759845	12.3139	0.00063555	0.0848	12.3139	0.00063555	NaN	NaN	1	321.333	119	26.0952	6	114.026	53
Chill_Portions_12	S1_20790570	1	20790570	12.3139	0.00063555	0.0848	12.3139	0.00063555	NaN	NaN	1	321.333	119	26.0952	6	114.026	53
Utah_Chill_Units_25	S6_15164181	6	15164181	7.83826	0.00063648	0.08945	14.3281	0.00024204	1.31096	0.25454	2	31552	118	4025.39	7	32928.9	41
Utah_Chill_Units_21	S1_751089	1	751089	12.3078	0.00063743	0.08632	12.3078	0.00063743	NaN	NaN	1	46793.9	119	3801.97	6	14941.5	38
Chilling_Hours_12	S1_11930430	1	11930430	6.15444	0.00063808	0.12346	9.22805	0.000189	0.14148	0.70749	3	10824	117	1758.73	8	7155.73	32
Utah_Chill_Units_25	S8_15640275	8	15640275	7.83075	0.00064072	0.08937	14.7456	0.00019869	0.92513	0.3381	2	31525.3	118	4025.84	7	32921.3	36
Chilling_Hours_22	S1_12123755	1	12123755	7.82867	0.0006419	0.10265	12.3304	0.00063048	3.10846	0.08048	2	49612.6	118	6337.3	7	31257.6	34
Chilling_Hours_22	S1_12123775	1	12123775	7.82867	0.0006419	0.10265	12.3304	0.00063048	3.10846	0.08048	2	49612.6	118	6337.3	7	31257.6	34
Chill_Portions_23	S1_10999744	1	10999744	7.82588	0.00064347	0.1026	15.0658	0.00017089	0.63245	0.42806	2	105.824	118	13.5223	7	66.7476	50
Utah_Chill_Units_25	S8_15216474	8	15216474	6.14687	0.00064406	0.10385	8.56676	0.00033575	1.26816	0.26242	3	24421.3	117	3972.96	8	30082.8	34
Utah_Chill_Units_25	S1_8820165	1	8820165	7.82267	0.0006453	0.08929	13.34	0.00038755	2.1738	0.14304	2	31496.6	118	4026.32	7	32913.1	40
Utah_Chill_Units_22	S1_17993042	1	17993042	12.2818	0.00064552	0.08279	12.2818	0.00064552	NaN	NaN	1	147710	119	12026.7	6	58839.9	54
Chilling_Hours_23	S1_20057896	1	20057896	7.81944	0.00064715	0.10184	7.81944	0.00064715	NaN	NaN	2	8485.66	118	1085.2	7	5513.85	52
Utah_Chill_Units_22	S1_9072936	1	9072936	7.81847	0.0006477	0.10354	14.5191	0.00022112	1.10505	0.29531	2	92373.4	118	11814.8	7	55725.2	33
Chill_Portions_21	S6_17789471	6	17789471	7.818	0.00064797	0.10759	7.818	0.00064797	NaN	NaN	2	111.603	118	14.2751	7	55.7379	35
Chill_Portions_12	S1_11930642	1	11930642	12.2734	0.00064816	0.08454	12.2734	0.00064816	NaN	NaN	1	320.375	119	26.1032	6	113.866	53
Chilling_Hours_13	S1_8522513	1	8522513	7.81622	0.00064899	0.10691	15.1768	0.00016221	0.51717	0.47347	2	14689.3	118	1879.33	7	7577.88	32
Chill_Portions_25	S1_3668639	1	3668639	7.81559	0.00064935	0.09153	7.81559	0.00064935	NaN	NaN	2	30.274	118	3.87354	7	29.2004	52
[truncated: 316,961+ more rows]

## Sheet: GxC
Trait	Marker	Chr	Pos	marker_F	p	marker_Rsq	add_F	add_p	dom_F	dom_p	marker_df	marker_MS	error_df	error_MS	model_df	model_MS	minorObs
Chill_Portions_25	S1_38853551	1	38853551	99.0948	3.2587e-18	0.34519	99.0948	3.2587e-18	NaN	NaN	1	447.745	149	4.51835	6	103.977	65
Chill_Portions_25	S1_38862533	1	38862533	99.0948	3.2587e-18	0.34519	99.0948	3.2587e-18	NaN	NaN	1	447.745	149	4.51835	6	103.977	65
Chill_Portions_25	S1_38904565	1	38904565	99.0948	3.2587e-18	0.34519	99.0948	3.2587e-18	NaN	NaN	1	447.745	149	4.51835	6	103.977	65
Chill_Portions_25	S1_38904610	1	38904610	99.0948	3.2587e-18	0.34519	99.0948	3.2587e-18	NaN	NaN	1	447.745	149	4.51835	6	103.977	65
Chill_Portions_25	S1_38904617	1	38904617	99.0948	3.2587e-18	0.34519	99.0948	3.2587e-18	NaN	NaN	1	447.745	149	4.51835	6	103.977	65
Chill_Portions_25	S1_38919219	1	38919219	98.3928	4.0329e-18	0.34372	98.3928	4.0329e-18	NaN	NaN	1	445.834	149	4.53117	6	103.658	64
Chill_Portions_25	S1_39173902	1	39173902	98.3928	4.0329e-18	0.34372	98.3928	4.0329e-18	NaN	NaN	1	445.834	149	4.53117	6	103.658	64
Chill_Portions_25	S1_39252532	1	39252532	98.3928	4.0329e-18	0.34372	98.3928	4.0329e-18	NaN	NaN	1	445.834	149	4.53117	6	103.658	64
Chill_Portions_25	S1_39252567	1	39252567	98.3928	4.0329e-18	0.34372	98.3928	4.0329e-18	NaN	NaN	1	445.834	149	4.53117	6	103.658	64
Chill_Portions_25	S1_39252574	1	39252574	98.3928	4.0329e-18	0.34372	98.3928	4.0329e-18	NaN	NaN	1	445.834	149	4.53117	6	103.658	64
Chill_Portions_25	S1_39304331	1	39304331	98.3928	4.0329e-18	0.34372	98.3928	4.0329e-18	NaN	NaN	1	445.834	149	4.53117	6	103.658	64
Chill_Portions_25	S1_38346258	1	38346258	52.6341	5.4251e-18	0.3592	98.7406	3.6284e-18	4.32442	0.03929	2	232.961	148	4.42605	7	91.7198	62
Chilling_Hours_25	S1_38346258	1	38346258	51.8784	8.448e-18	0.37618	45.2231	3.5159e-10	45.1376	3.6978e-10	2	12285.8	148	236.819	7	4324.11	62
Chill_Portions_25	S1_39179192	1	39179192	51.0136	1.407e-17	0.35266	51.0136	1.407e-17	NaN	NaN	2	228.716	148	4.48342	7	90.5068	65
Chill_Portions_25	S1_39179258	1	39179258	51.0136	1.407e-17	0.35266	51.0136	1.407e-17	NaN	NaN	2	228.716	148	4.48342	7	90.5068	65
Chill_Portions_25	S1_38643779	1	38643779	93.9396	1.5822e-17	0.33418	93.9396	1.5822e-17	NaN	NaN	1	433.458	149	4.61423	6	101.596	64
Chill_Portions_25	S1_38750770	1	38750770	93.9396	1.5822e-17	0.33418	93.9396	1.5822e-17	NaN	NaN	1	433.458	149	4.61423	6	101.596	64
Chill_Portions_25	S1_38750883	1	38750883	93.9396	1.5822e-17	0.33418	93.9396	1.5822e-17	NaN	NaN	1	433.458	149	4.61423	6	101.596	64
Chill_Portions_25	S1_38757562	1	38757562	93.9396	1.5822e-17	0.33418	93.9396	1.5822e-17	NaN	NaN	1	433.458	149	4.61423	6	101.596	64
Chill_Portions_25	S1_38757660	1	38757660	93.9396	1.5822e-17	0.33418	93.9396	1.5822e-17	NaN	NaN	1	433.458	149	4.61423	6	101.596	64
Chill_Portions_25	S1_38844100	1	38844100	49.3126	3.8778e-17	0.3456	49.3126	3.8778e-17	NaN	NaN	2	224.139	148	4.54527	7	89.1993	65
Chill_Portions_25	S1_38844172	1	38844172	49.3126	3.8778e-17	0.3456	49.3126	3.8778e-17	NaN	NaN	2	224.139	148	4.54527	7	89.1993	65
Chill_Portions_25	S1_38844233	1	38844233	49.3126	3.8778e-17	0.3456	49.3126	3.8778e-17	NaN	NaN	2	224.139	148	4.54527	7	89.1993	65
Chill_Portions_25	S1_38862600	1	38862600	49.3126	3.8778e-17	0.3456	49.3126	3.8778e-17	NaN	NaN	2	224.139	148	4.54527	7	89.1993	65
Chill_Portions_25	S1_38912136	1	38912136	49.3126	3.8778e-17	0.3456	49.3126	3.8778e-17	NaN	NaN	2	224.139	148	4.54527	7	89.1993	65
Chill_Portions_25	S1_38912183	1	38912183	49.3126	3.8778e-17	0.3456	49.3126	3.8778e-17	NaN	NaN	2	224.139	148	4.54527	7	89.1993	65
Chill_Portions_25	S1_38841295	1	38841295	49.2234	4.0913e-17	0.34523	49.2234	4.0913e-17	NaN	NaN	2	223.896	148	4.54856	7	89.1296	65
Chill_Portions_25	S1_38841323	1	38841323	49.2234	4.0913e-17	0.34523	49.2234	4.0913e-17	NaN	NaN	2	223.896	148	4.54856	7	89.1296	65
Chill_Portions_25	S1_38841544	1	38841544	49.2234	4.0913e-17	0.34523	49.2234	4.0913e-17	NaN	NaN	2	223.896	148	4.54856	7	89.1296	65
Chill_Portions_25	S1_38938706	1	38938706	48.933	4.8716e-17	0.344	48.933	4.8716e-17	NaN	NaN	2	223.101	148	4.55931	7	88.9025	64
Chill_Portions_25	S1_38953978	1	38953978	48.933	4.8716e-17	0.344	48.933	4.8716e-17	NaN	NaN	2	223.101	148	4.55931	7	88.9025	64
Chill_Portions_25	S1_38956378	1	38956378	48.933	4.8716e-17	0.344	48.933	4.8716e-17	NaN	NaN	2	223.101	148	4.55931	7	88.9025	64
Chill_Portions_25	S1_38961682	1	38961682	48.933	4.8716e-17	0.344	48.933	4.8716e-17	NaN	NaN	2	223.101	148	4.55931	7	88.9025	64
Chill_Portions_25	S1_39123771	1	39123771	48.933	4.8716e-17	0.344	48.933	4.8716e-17	NaN	NaN	2	223.101	148	4.55931	7	88.9025	64
Chill_Portions_25	S1_39130523	1	39130523	48.933	4.8716e-17	0.344	48.933	4.8716e-17	NaN	NaN	2	223.101	148	4.55931	7	88.9025	64
Chill_Portions_25	S1_39150933	1	39150933	48.933	4.8716e-17	0.344	48.933	4.8716e-17	NaN	NaN	2	223.101	148	4.55931	7	88.9025	64
Chill_Portions_25	S1_39208778	1	39208778	48.933	4.8716e-17	0.344	48.933	4.8716e-17	NaN	NaN	2	223.101	148	4.55931	7	88.9025	64
Chill_Portions_25	S1_39212301	1	39212301	48.933	4.8716e-17	0.344	48.933	4.8716e-17	NaN	NaN	2	223.101	148	4.55931	7	88.9025	64
Chill_Portions_25	S1_39235255	1	39235255	48.933	4.8716e-17	0.344	48.933	4.8716e-17	NaN	NaN	2	223.101	148	4.55931	7	88.9025	64
Chill_Portions_25	S1_39504542	1	39504542	48.933	4.8716e-17	0.344	48.933	4.8716e-17	NaN	NaN	2	223.101	148	4.55931	7	88.9025	64
Chill_Portions_25	S1_39504609	1	39504609	48.933	4.8716e-17	0.344	48.933	4.8716e-17	NaN	NaN	2	223.101	148	4.55931	7	88.9025	64
Chill_Portions_25	S1_39504627	1	39504627	48.933	4.8716e-17	0.344	48.933	4.8716e-17	NaN	NaN	2	223.101	148	4.55931	7	88.9025	64
Chill_Portions_25	S1_38958936	1	38958936	48.906	4.9516e-17	0.34389	91.9327	2.9542e-17	4.01752	0.04685	2	223.026	148	4.56031	7	88.8813	63
Chill_Portions_25	S1_38384123	1	38384123	48.1349	7.8885e-17	0.3406	96.4361	7.3298e-18	0.292	0.58975	2	220.896	148	4.5891	7	88.2726	62
Chill_Portions_25	S1_38956196	1	38956196	48.0033	8.5436e-17	0.34004	48.0033	8.5436e-17	NaN	NaN	2	220.53	148	4.59405	7	88.168	63
Chill_Portions_25	S1_39457338	1	39457338	47.6292	1.0724e-16	0.33842	89.5448	6.2537e-17	3.94424	0.04888	2	219.484	148	4.60818	7	87.8692	66
Chill_Portions_25	S1_39457412	1	39457412	47.6292	1.0724e-16	0.33842	89.5448	6.2537e-17	3.94424	0.04888	2	219.484	148	4.60818	7	87.8692	66
Chill_Portions_25	S1_39220067	1	39220067	47.4216	1.2169e-16	0.33752	47.4216	1.2169e-16	NaN	NaN	2	218.901	148	4.61606	7	87.7026	65
Chill_Portions_25	S1_38992466	1	38992466	47.1022	1.4788e-16	0.33614	82.2568	6.4766e-16	8.05354	0.00518	2	218	148	4.62823	7	87.4452	65
Chill_Portions_25	S1_38636094	1	38636094	46.8472	1.7284e-16	0.33502	46.8472	1.7284e-16	NaN	NaN	2	217.277	148	4.638	7	87.2387	63
Chill_Portions_25	S1_38718586	1	38718586	46.7656	1.817e-16	0.33466	46.7656	1.817e-16	NaN	NaN	2	217.045	148	4.64113	7	87.1724	64
Chill_Portions_25	S1_38718632	1	38718632	46.7656	1.817e-16	0.33466	46.7656	1.817e-16	NaN	NaN	2	217.045	148	4.64113	7	87.1724	64
Chill_Portions_25	S1_38718766	1	38718766	46.7656	1.817e-16	0.33466	46.7656	1.817e-16	NaN	NaN	2	217.045	148	4.64113	7	87.1724	64
Chill_Portions_25	S1_38753120	1	38753120	46.7656	1.817e-16	0.33466	46.7656	1.817e-16	NaN	NaN	2	217.045	148	4.64113	7	87.1724	64
Chill_Portions_25	S1_39287467	1	39287467	46.7509	1.8334e-16	0.3346	46.7509	1.8334e-16	NaN	NaN	2	217.003	148	4.6417	7	87.1605	62
Chill_Portions_25	S1_38821285	1	38821285	33.0856	2.1162e-16	0.34834	32.538	1.94e-12	24.0469	2.4611e-06	3	150.608	147	4.55207	8	78.4925	53
Chill_Portions_25	S1_38958882	1	38958882	32.804	2.7175e-16	0.34656	46.3028	2.414e-16	3.95638	0.04855	3	149.84	147	4.56774	8	78.2046	62
Chill_Portions_25	S1_38990790	1	38990790	84.8652	2.7814e-16	0.31361	84.8652	2.7814e-16	NaN	NaN	1	406.782	149	4.79327	6	97.1497	66
Chill_Portions_25	S1_38990817	1	38990817	84.8652	2.7814e-16	0.31361	84.8652	2.7814e-16	NaN	NaN	1	406.782	149	4.79327	6	97.1497	66
Chill_Portions_25	S1_39264495	1	39264495	32.7731	2.7931e-16	0.34636	48.9885	4.7117e-17	0.60434	0.43817	3	149.756	147	4.56946	8	78.1729	62
Chill_Portions_25	S1_39470810	1	39470810	46.0078	2.895e-16	0.33132	46.0078	2.895e-16	NaN	NaN	2	214.877	148	4.67044	7	86.5528	65
Chill_Portions_25	S1_39470824	1	39470824	46.0078	2.895e-16	0.33132	46.0078	2.895e-16	NaN	NaN	2	214.877	148	4.67044	7	86.5528	65
Chill_Portions_25	S1_39220183	1	39220183	45.7486	3.3974e-16	0.33017	45.7486	3.3974e-16	NaN	NaN	2	214.128	148	4.68055	7	86.3391	64
Chill_Portions_25	S1_39220194	1	39220194	45.7486	3.3974e-16	0.33017	45.7486	3.3974e-16	NaN	NaN	2	214.128	148	4.68055	7	86.3391	64
Chill_Portions_25	S1_38938513	1	38938513	32.5033	3.5525e-16	0.34465	45.8416	3.2077e-16	3.98053	0.04788	3	149.015	147	4.58459	8	77.895	62
Chill_Portions_25	S1_38627869	1	38627869	45.4779	4.0166e-16	0.32896	45.4779	4.0166e-16	NaN	NaN	2	213.344	148	4.69115	7	86.1149	63
Chill_Portions_25	S1_38844267	1	38844267	45.2854	4.5256e-16	0.32809	45.2854	4.5256e-16	NaN	NaN	2	212.784	148	4.69872	7	85.9548	63
Chill_Portions_25	S1_39244892	1	39244892	45.2182	4.7184e-16	0.32779	45.2182	4.7184e-16	NaN	NaN	2	212.588	148	4.70137	7	85.8988	65
Chill_Portions_25	S1_38697673	1	38697673	45.103	5.0682e-16	0.32727	45.103	5.0682e-16	NaN	NaN	2	212.251	148	4.70592	7	85.8027	60
Chill_Portions_25	S1_38697899	1	38697899	44.7699	6.2355e-16	0.32577	44.7699	6.2355e-16	NaN	NaN	2	211.274	148	4.71912	7	85.5236	62
Chill_Portions_25	S1_39711033	1	39711033	82.1509	6.7043e-16	0.30714	82.1509	6.7043e-16	NaN	NaN	1	398.395	149	4.84955	6	95.7519	66
Chill_Portions_25	S1_40331755	1	40331755	82.1392	6.7299e-16	0.30712	82.1392	6.7299e-16	NaN	NaN	1	398.358	149	4.8498	6	95.7458	70
Chill_Portions_25	S1_40382961	1	40382961	82.1392	6.7299e-16	0.30712	82.1392	6.7299e-16	NaN	NaN	1	398.358	149	4.8498	6	95.7458	70
Chill_Portions_25	S1_38997831	1	38997831	31.7063	7.2622e-16	0.33952	41.7148	4.289e-15	7.83585	0.00581	3	146.796	147	4.62987	8	77.0631	56
Chill_Portions_25	S1_38997919	1	38997919	44.4693	7.522e-16	0.3244	44.4693	7.522e-16	NaN	NaN	2	210.388	148	4.73109	7	85.2704	55
Chill_Portions_25	S1_37729959	1	37729959	81.7473	7.648e-16	0.30617	81.7473	7.648e-16	NaN	NaN	1	397.131	149	4.85803	6	95.5413	63
Chill_Portions_25	S1_37734066	1	37734066	81.7473	7.648e-16	0.30617	81.7473	7.648e-16	NaN	NaN	1	397.131	149	4.85803	6	95.5413	63
Chill_Portions_25	S1_37739026	1	37739026	81.7473	7.648e-16	0.30617	81.7473	7.648e-16	NaN	NaN	1	397.131	149	4.85803	6	95.5413	63
Chill_Portions_25	S1_37742699	1	37742699	81.7473	7.648e-16	0.30617	81.7473	7.648e-16	NaN	NaN	1	397.131	149	4.85803	6	95.5413	63
Chill_Portions_25	S1_37752107	1	37752107	81.7473	7.648e-16	0.30617	81.7473	7.648e-16	NaN	NaN	1	397.131	149	4.85803	6	95.5413	63
Chill_Portions_25	S1_37752156	1	37752156	81.7473	7.648e-16	0.30617	81.7473	7.648e-16	NaN	NaN	1	397.131	149	4.85803	6	95.5413	63
Chill_Portions_25	S1_39244737	1	39244737	44.4177	7.7683e-16	0.32416	44.4177	7.7683e-16	NaN	NaN	2	210.236	148	4.73315	7	85.2268	63
Chill_Portions_25	S1_37830130	1	37830130	81.618	7.9782e-16	0.30586	81.618	7.9782e-16	NaN	NaN	1	396.725	149	4.86076	6	95.4736	62
Chill_Portions_25	S1_37843820	1	37843820	81.618	7.9782e-16	0.30586	81.618	7.9782e-16	NaN	NaN	1	396.725	149	4.86076	6	95.4736	62
Chill_Portions_25	S1_37843831	1	37843831	81.618	7.9782e-16	0.30586	81.618	7.9782e-16	NaN	NaN	1	396.725	149	4.86076	6	95.4736	62
Chill_Portions_25	S1_37843925	1	37843925	81.618	7.9782e-16	0.30586	81.618	7.9782e-16	NaN	NaN	1	396.725	149	4.86076	6	95.4736	62
Chill_Portions_25	S1_38553691	1	38553691	81.618	7.9782e-16	0.30586	81.618	7.9782e-16	NaN	NaN	1	396.725	149	4.86076	6	95.4736	62
Chill_Portions_25	S1_39472901	1	39472901	31.5884	8.077e-16	0.33875	46.0356	2.8457e-16	2.04434	0.1549	3	146.464	147	4.63664	8	76.9386	66
Chill_Portions_25	S1_38821253	1	38821253	31.5368	8.4628e-16	0.33841	45.1096	5.0475e-16	3.10678	0.08005	3	146.318	147	4.63961	8	76.884	64
Chill_Portions_25	S1_39175678	1	39175678	31.5231	8.5682e-16	0.33832	33.9759	7.1937e-13	18.5565	3.0019e-05	3	146.28	147	4.6404	8	76.8695	56
Chill_Portions_25	S1_38844245	1	38844245	31.3471	1.0046e-15	0.33717	46.379	2.3035e-16	1.17419	0.28032	3	145.782	147	4.65056	8	76.6827	63
Chill_Portions_25	S1_38992425	1	38992425	31.2591	1.088e-15	0.3366	43.417	1.4556e-15	4.74575	0.03096	3	145.532	147	4.65566	8	76.5891	63
Chill_Portions_25	S1_38992561	1	38992561	31.2384	1.1086e-15	0.33646	40.8814	7.3226e-15	8.05488	0.00518	3	145.473	147	4.65687	8	76.5669	63
Chill_Portions_25	S1_40494107	1	40494107	79.6291	1.5329e-15	0.301	79.6291	1.5329e-15	NaN	NaN	1	390.425	149	4.90304	6	94.4235	69
Chill_Portions_25	S1_38700856	1	38700856	43.0731	1.8085e-15	0.31796	43.0731	1.8085e-15	NaN	NaN	2	206.213	148	4.78751	7	84.0776	63
Chill_Portions_25	S1_38871467	1	38871467	43.0697	1.8123e-15	0.31795	43.0697	1.8123e-15	NaN	NaN	2	206.203	148	4.78765	7	84.0746	63
Chill_Portions_25	S1_39472974	1	39472974	30.5093	2.1534e-15	0.33162	39.6362	1.6403e-14	8.32952	0.00449	3	143.38	147	4.69957	8	75.7822	64
Chill_Portions_25	S1_36081528	1	36081528	78.5895	2.1615e-15	0.29843	78.5895	2.1615e-15	NaN	NaN	1	387.088	149	4.92544	6	93.8674	63
Chill_Portions_25	S1_39894205	1	39894205	78.5614	2.1818e-15	0.29836	78.5614	2.1818e-15	NaN	NaN	1	386.997	149	4.92605	6	93.8522	68
Chill_Portions_25	S1_35912466	1	35912466	78.1002	2.5424e-15	0.29721	78.1002	2.5424e-15	NaN	NaN	1	385.507	149	4.93605	6	93.6038	60
Chill_Portions_25	S1_35912475	1	35912475	78.1002	2.5424e-15	0.29721	78.1002	2.5424e-15	NaN	NaN	1	385.507	149	4.93605	6	93.6038	60
Chill_Portions_25	S1_39911779	1	39911779	78.0756	2.5633e-15	0.29715	78.0756	2.5633e-15	NaN	NaN	1	385.427	149	4.93659	6	93.5905	67
Chill_Portions_25	S1_39998809	1	39998809	78.0756	2.5633e-15	0.29715	78.0756	2.5633e-15	NaN	NaN	1	385.427	149	4.93659	6	93.5905	67
Chill_Portions_25	S1_39235133	1	39235133	41.9624	3.6616e-15	0.31273	41.9624	3.6616e-15	NaN	NaN	2	202.82	148	4.83337	7	83.108	61
Chill_Portions_25	S1_38574858	1	38574858	41.9163	3.7711e-15	0.31251	41.9163	3.7711e-15	NaN	NaN	2	202.677	148	4.83529	7	83.0673	59
Chill_Portions_25	S1_38574796	1	38574796	41.8958	3.8207e-15	0.31241	41.8958	3.8207e-15	NaN	NaN	2	202.614	148	4.83615	7	83.0493	58
Chill_Portions_25	S1_40689814	1	40689814	76.5355	4.2828e-15	0.29327	76.5355	4.2828e-15	NaN	NaN	1	380.404	149	4.9703	6	92.7534	68
Chill_Portions_25	S1_40226032	1	40226032	76.4613	4.3905e-15	0.29309	76.4613	4.3905e-15	NaN	NaN	1	380.16	149	4.97193	6	92.7128	68
Chill_Portions_25	S1_40226086	1	40226086	76.4613	4.3905e-15	0.29309	76.4613	4.3905e-15	NaN	NaN	1	380.16	149	4.97193	6	92.7128	68
Chill_Portions_25	S1_36032950	1	36032950	76.3094	4.6195e-15	0.2927	76.3094	4.6195e-15	NaN	NaN	1	379.661	149	4.97528	6	92.6295	64
Chill_Portions_25	S1_36081650	1	36081650	76.3094	4.6195e-15	0.2927	76.3094	4.6195e-15	NaN	NaN	1	379.661	149	4.97528	6	92.6295	64
Chill_Portions_25	S1_36213007	1	36213007	76.3094	4.6195e-15	0.2927	76.3094	4.6195e-15	NaN	NaN	1	379.661	149	4.97528	6	92.6295	64
Chill_Portions_25	S1_36213145	1	36213145	76.3094	4.6195e-15	0.2927	76.3094	4.6195e-15	NaN	NaN	1	379.661	149	4.97528	6	92.6295	64
Chill_Portions_25	S1_37965735	1	37965735	41.4852	4.9683e-15	0.31045	41.4852	4.9683e-15	NaN	NaN	2	201.342	148	4.85334	7	82.6857	62
Chill_Portions_25	S1_38757347	1	38757347	41.4084	5.2187e-15	0.31008	41.4084	5.2187e-15	NaN	NaN	2	201.103	148	4.85657	7	82.6175	62
Chill_Portions_25	S1_38593964	1	38593964	41.1753	6.0611e-15	0.30896	41.1753	6.0611e-15	NaN	NaN	2	200.376	148	4.8664	7	82.4097	62
Chill_Portions_25	S1_39663110	1	39663110	41.0186	6.7037e-15	0.3082	41.0186	6.7037e-15	NaN	NaN	2	199.885	148	4.87303	7	82.2694	66
Chill_Portions_25	S1_38596383	1	38596383	29.2726	6.7315e-15	0.3232	37.513	6.6229e-14	8.82501	0.00347	3	139.742	147	4.77382	8	74.4179	54
Chill_Portions_25	S1_36338084	1	36338084	74.9302	7.3415e-15	0.28918	74.9302	7.3415e-15	NaN	NaN	1	375.095	149	5.00593	6	91.8686	65
Chill_Portions_25	S1_36342575	1	36342575	74.9302	7.3415e-15	0.28918	74.9302	7.3415e-15	NaN	NaN	1	375.095	149	5.00593	6	91.8686	65
Chill_Portions_25	S1_36344735	1	36344735	74.9302	7.3415e-15	0.28918	74.9302	7.3415e-15	NaN	NaN	1	375.095	149	5.00593	6	91.8686	65
Chill_Portions_25	S1_36344763	1	36344763	74.9302	7.3415e-15	0.28918	74.9302	7.3415e-15	NaN	NaN	1	375.095	149	5.00593	6	91.8686	65
Chill_Portions_25	S1_36618616	1	36618616	74.9302	7.3415e-15	0.28918	74.9302	7.3415e-15	NaN	NaN	1	375.095	149	5.00593	6	91.8686	65
Chill_Portions_25	S1_36660740	1	36660740	74.9302	7.3415e-15	0.28918	74.9302	7.3415e-15	NaN	NaN	1	375.095	149	5.00593	6	91.8686	65
Chill_Portions_25	S1_36815475	1	36815475	74.9302	7.3415e-15	0.28918	74.9302	7.3415e-15	NaN	NaN	1	375.095	149	5.00593	6	91.8686	65
Chill_Portions_25	S1_36815484	1	36815484	74.9302	7.3415e-15	0.28918	74.9302	7.3415e-15	NaN	NaN	1	375.095	149	5.00593	6	91.8686	65
Chill_Portions_25	S1_36815548	1	36815548	74.9302	7.3415e-15	0.28918	74.9302	7.3415e-15	NaN	NaN	1	375.095	149	5.00593	6	91.8686	65
Chill_Portions_25	S1_37238512	1	37238512	74.9302	7.3415e-15	0.28918	74.9302	7.3415e-15	NaN	NaN	1	375.095	149	5.00593	6	91.8686	65
Chill_Portions_25	S1_37238557	1	37238557	74.9302	7.3415e-15	0.28918	74.9302	7.3415e-15	NaN	NaN	1	375.095	149	5.00593	6	91.8686	65
Chill_Portions_25	S1_40364687	1	40364687	40.8489	7.4778e-15	0.30738	40.8489	7.4778e-15	NaN	NaN	2	199.352	148	4.88023	7	82.1172	70
Chill_Portions_25	S1_40364699	1	40364699	40.8489	7.4778e-15	0.30738	40.8489	7.4778e-15	NaN	NaN	2	199.352	148	4.88023	7	82.1172	70
Chill_Portions_25	S1_40364812	1	40364812	40.8489	7.4778e-15	0.30738	40.8489	7.4778e-15	NaN	NaN	2	199.352	148	4.88023	7	82.1172	70
Chill_Portions_25	S1_40409973	1	40409973	40.8489	7.4778e-15	0.30738	40.8489	7.4778e-15	NaN	NaN	2	199.352	148	4.88023	7	82.1172	70
Chill_Portions_25	S1_40411934	1	40411934	40.8489	7.4778e-15	0.30738	40.8489	7.4778e-15	NaN	NaN	2	199.352	148	4.88023	7	82.1172	70
Chill_Portions_25	S1_37549568	1	37549568	40.7497	7.9716e-15	0.3069	40.7497	7.9716e-15	NaN	NaN	2	199.04	148	4.88445	7	82.028	56
Chill_Portions_25	S1_37573737	1	37573737	40.6484	8.5095e-15	0.30641	40.6484	8.5095e-15	NaN	NaN	2	198.721	148	4.88876	7	81.9368	63
Chill_Portions_25	S1_37573758	1	37573758	40.6484	8.5095e-15	0.30641	40.6484	8.5095e-15	NaN	NaN	2	198.721	148	4.88876	7	81.9368	63
Chill_Portions_25	S1_37655244	1	37655244	40.6484	8.5095e-15	0.30641	40.6484	8.5095e-15	NaN	NaN	2	198.721	148	4.88876	7	81.9368	63
Chill_Portions_25	S1_37655270	1	37655270	40.6484	8.5095e-15	0.30641	40.6484	8.5095e-15	NaN	NaN	2	198.721	148	4.88876	7	81.9368	63
Chill_Portions_25	S1_37716286	1	37716286	40.6484	8.5095e-15	0.30641	40.6484	8.5095e-15	NaN	NaN	2	198.721	148	4.88876	7	81.9368	63
Chill_Portions_25	S1_37739011	1	37739011	40.6484	8.5095e-15	0.30641	40.6484	8.5095e-15	NaN	NaN	2	198.721	148	4.88876	7	81.9368	63
Chill_Portions_25	S1_37747511	1	37747511	40.6484	8.5095e-15	0.30641	40.6484	8.5095e-15	NaN	NaN	2	198.721	148	4.88876	7	81.9368	63
Chill_Portions_25	S1_37754927	1	37754927	40.6484	8.5095e-15	0.30641	40.6484	8.5095e-15	NaN	NaN	2	198.721	148	4.88876	7	81.9368	63
Chill_Portions_25	S1_37755047	1	37755047	40.6484	8.5095e-15	0.30641	40.6484	8.5095e-15	NaN	NaN	2	198.721	148	4.88876	7	81.9368	63
Chill_Portions_25	S1_37880528	1	37880528	40.5803	8.8924e-15	0.30608	40.5803	8.8924e-15	NaN	NaN	2	198.505	148	4.89167	7	81.8753	62
Chill_Portions_25	S1_37880656	1	37880656	40.5803	8.8924e-15	0.30608	40.5803	8.8924e-15	NaN	NaN	2	198.505	148	4.89167	7	81.8753	62
Chill_Portions_25	S1_37880700	1	37880700	40.5803	8.8924e-15	0.30608	40.5803	8.8924e-15	NaN	NaN	2	198.505	148	4.89167	7	81.8753	62
Chill_Portions_25	S1_37907164	1	37907164	40.5803	8.8924e-15	0.30608	40.5803	8.8924e-15	NaN	NaN	2	198.505	148	4.89167	7	81.8753	62
Chill_Portions_25	S1_37963685	1	37963685	40.5803	8.8924e-15	0.30608	40.5803	8.8924e-15	NaN	NaN	2	198.505	148	4.89167	7	81.8753	62
Chill_Portions_25	S1_37963686	1	37963686	40.5803	8.8924e-15	0.30608	40.5803	8.8924e-15	NaN	NaN	2	198.505	148	4.89167	7	81.8753	62
Chill_Portions_25	S1_37965647	1	37965647	40.5803	8.8924e-15	0.30608	40.5803	8.8924e-15	NaN	NaN	2	198.505	148	4.89167	7	81.8753	62
Chill_Portions_25	S1_37965653	1	37965653	40.5803	8.8924e-15	0.30608	40.5803	8.8924e-15	NaN	NaN	2	198.505	148	4.89167	7	81.8753	62
Chill_Portions_25	S1_38015428	1	38015428	40.5803	8.8924e-15	0.30608	40.5803	8.8924e-15	NaN	NaN	2	198.505	148	4.89167	7	81.8753	62
Chill_Portions_25	S1_38020078	1	38020078	40.5803	8.8924e-15	0.30608	40.5803	8.8924e-15	NaN	NaN	2	198.505	148	4.89167	7	81.8753	62
Chill_Portions_25	S1_38020233	1	38020233	40.5803	8.8924e-15	0.30608	40.5803	8.8924e-15	NaN	NaN	2	198.505	148	4.89167	7	81.8753	62
Chill_Portions_25	S1_38028270	1	38028270	40.5803	8.8924e-15	0.30608	40.5803	8.8924e-15	NaN	NaN	2	198.505	148	4.89167	7	81.8753	62
Chill_Portions_25	S1_38189159	1	38189159	40.5803	8.8924e-15	0.30608	40.5803	8.8924e-15	NaN	NaN	2	198.505	148	4.89167	7	81.8753	62
Chill_Portions_25	S1_38293357	1	38293357	40.5803	8.8924e-15	0.30608	40.5803	8.8924e-15	NaN	NaN	2	198.505	148	4.89167	7	81.8753	62
Chill_Portions_25	S1_38320862	1	38320862	40.5803	8.8924e-15	0.30608	40.5803	8.8924e-15	NaN	NaN	2	198.505	148	4.89167	7	81.8753	62
Chill_Portions_25	S1_38320895	1	38320895	40.5803	8.8924e-15	0.30608	40.5803	8.8924e-15	NaN	NaN	2	198.505	148	4.89167	7	81.8753	62
Chill_Portions_25	S1_38340343	1	38340343	40.5803	8.8924e-15	0.30608	40.5803	8.8924e-15	NaN	NaN	2	198.505	148	4.89167	7	81.8753	62
Chill_Portions_25	S1_38340520	1	38340520	40.5803	8.8924e-15	0.30608	40.5803	8.8924e-15	NaN	NaN	2	198.505	148	4.89167	7	81.8753	62
Chill_Portions_25	S1_38405946	1	38405946	40.5803	8.8924e-15	0.30608	40.5803	8.8924e-15	NaN	NaN	2	198.505	148	4.89167	7	81.8753	62
Chill_Portions_25	S1_38489887	1	38489887	40.5803	8.8924e-15	0.30608	40.5803	8.8924e-15	NaN	NaN	2	198.505	148	4.89167	7	81.8753	62
Chill_Portions_25	S1_38489909	1	38489909	40.5803	8.8924e-15	0.30608	40.5803	8.8924e-15	NaN	NaN	2	198.505	148	4.89167	7	81.8753	62
Chill_Portions_25	S1_38489947	1	38489947	40.5803	8.8924e-15	0.30608	40.5803	8.8924e-15	NaN	NaN	2	198.505	148	4.89167	7	81.8753	62
Chill_Portions_25	S1_38509134	1	38509134	40.5803	8.8924e-15	0.30608	40.5803	8.8924e-15	NaN	NaN	2	198.505	148	4.89167	7	81.8753	62
Chill_Portions_25	S1_38509143	1	38509143	40.5803	8.8924e-15	0.30608	40.5803	8.8924e-15	NaN	NaN	2	198.505	148	4.89167	7	81.8753	62
Chill_Portions_25	S1_39892975	1	39892975	74.2344	9.285e-15	0.28739	74.2344	9.285e-15	NaN	NaN	1	372.77	149	5.02153	6	91.4811	65
Chill_Portions_25	S1_38822145	1	38822145	28.9237	9.3144e-15	0.32078	40.2061	1.1327e-14	4.47225	0.03614	3	138.695	147	4.7952	8	74.0251	59
Chill_Portions_25	S1_38822169	1	38822169	28.9237	9.3144e-15	0.32078	40.2061	1.1327e-14	4.47225	0.03614	3	138.695	147	4.7952	8	74.0251	59
Chill_Portions_25	S1_36171784	1	36171784	40.4479	9.6868e-15	0.30543	40.4479	9.6868e-15	NaN	NaN	2	198.087	148	4.89733	7	81.7557	64
Chill_Portions_25	S1_38871413	1	38871413	28.7405	1.1052e-14	0.3195	39.2359	2.1297e-14	5.41098	0.02138	3	138.141	147	4.80649	8	73.8175	62
Chill_Portions_25	S1_35962159	1	35962159	40.2321	1.1139e-14	0.30438	40.2321	1.1139e-14	NaN	NaN	2	197.402	148	4.90658	7	81.5601	64
Chill_Portions_25	S1_38733548	1	38733548	28.7307	1.1154e-14	0.31943	39.3879	1.9285e-14	5.18755	0.02419	3	138.112	147	4.8071	8	73.8064	65
Chill_Portions_25	S1_37932970	1	37932970	40.2008	1.1366e-14	0.30422	40.2008	1.1366e-14	NaN	NaN	2	197.303	148	4.90792	7	81.5317	61
Chill_Portions_25	S1_36208837	1	36208837	73.2837	1.2813e-14	0.28492	73.2837	1.2813e-14	NaN	NaN	1	369.57	149	5.04301	6	90.9478	63
Chill_Portions_25	S1_40119105	1	40119105	40.0105	1.286e-14	0.30329	40.0105	1.286e-14	NaN	NaN	2	196.696	148	4.91612	7	81.3585	66
Chill_Portions_25	S1_36081552	1	36081552	73.198	1.3192e-14	0.2847	73.198	1.3192e-14	NaN	NaN	1	369.28	149	5.04495	6	90.8995	61
Chill_Portions_25	S1_39505336	1	39505336	39.922	1.362e-14	0.30285	39.922	1.362e-14	NaN	NaN	2	196.414	148	4.91994	7	81.2777	66
Chill_Portions_25	S1_39505379	1	39505379	39.922	1.362e-14	0.30285	39.922	1.362e-14	NaN	NaN	2	196.414	148	4.91994	7	81.2777	66
Chill_Portions_25	S1_39472839	1	39472839	28.4231	1.4878e-14	0.31727	41.3984	5.2526e-15	1.94439	0.1653	3	137.176	147	4.8262	8	73.4555	65
Chill_Portions_25	S1_39244122	1	39244122	39.608	1.6707e-14	0.3013	39.608	1.6707e-14	NaN	NaN	2	195.407	148	4.93354	7	80.9902	62
Chill_Portions_25	S1_39819516	1	39819516	72.3315	1.7718e-14	0.28243	72.3315	1.7718e-14	NaN	NaN	1	366.337	149	5.0647	6	90.409	71
Chill_Portions_25	S1_38817278	1	38817278	28.2183	1.8036e-14	0.31582	41.7471	4.2014e-15	1.10279	0.29538	3	136.549	147	4.839	8	73.2202	60
Chill_Portions_25	S1_39965000	1	39965000	39.3912	1.9243e-14	0.30022	70.7137	3.0828e-14	5.79361	0.01732	2	194.709	148	4.94297	7	80.7908	67
Utah_Chill_Units_24	S1_38643779	1	38643779	72.0098	1.9774e-14	0.3084	72.0098	1.9774e-14	NaN	NaN	1	146122	149	2029.2	6	28577	64
Utah_Chill_Units_24	S1_38750770	1	38750770	72.0098	1.9774e-14	0.3084	72.0098	1.9774e-14	NaN	NaN	1	146122	149	2029.2	6	28577	64
Utah_Chill_Units_24	S1_38750883	1	38750883	72.0098	1.9774e-14	0.3084	72.0098	1.9774e-14	NaN	NaN	1	146122	149	2029.2	6	28577	64
Utah_Chill_Units_24	S1_38757562	1	38757562	72.0098	1.9774e-14	0.3084	72.0098	1.9774e-14	NaN	NaN	1	146122	149	2029.2	6	28577	64
Utah_Chill_Units_24	S1_38757660	1	38757660	72.0098	1.9774e-14	0.3084	72.0098	1.9774e-14	NaN	NaN	1	146122	149	2029.2	6	28577	64
Chill_Portions_25	S1_38299340	1	38299340	39.3331	1.9987e-14	0.29993	39.3331	1.9987e-14	NaN	NaN	2	194.522	148	4.9455	7	80.7372	61
Chill_Portions_25	S1_37472961	1	37472961	71.7043	2.195e-14	0.28078	71.7043	2.195e-14	NaN	NaN	1	364.193	149	5.0791	6	90.0516	61
Chill_Portions_25	S1_37704504	1	37704504	39.0446	2.4135e-14	0.29849	39.0446	2.4135e-14	NaN	NaN	2	193.588	148	4.95812	7	80.4704	62
Chill_Portions_25	S1_38031907	1	38031907	39.0203	2.4523e-14	0.29837	39.0203	2.4523e-14	NaN	NaN	2	193.509	148	4.95919	7	80.4478	61
Chill_Portions_25	S1_37847355	1	37847355	71.2811	2.5373e-14	0.27966	71.2811	2.5373e-14	NaN	NaN	1	362.739	149	5.08885	6	89.8093	61
Chill_Portions_25	S1_37847384	1	37847384	71.2811	2.5373e-14	0.27966	71.2811	2.5373e-14	NaN	NaN	1	362.739	149	5.08885	6	89.8093	61
Chill_Portions_25	S1_37847398	1	37847398	71.2811	2.5373e-14	0.27966	71.2811	2.5373e-14	NaN	NaN	1	362.739	149	5.08885	6	89.8093	61
Chill_Portions_25	S1_38745886	1	38745886	38.88	2.6884e-14	0.29767	38.88	2.6884e-14	NaN	NaN	2	193.053	148	4.96535	7	80.3175	58
Chill_Portions_25	S1_37749191	1	37749191	38.6919	3.0416e-14	0.29672	38.6919	3.0416e-14	NaN	NaN	2	192.439	148	4.97364	7	80.1422	62
Chill_Portions_25	S1_39243998	1	39243998	38.4144	3.6503e-14	0.29532	38.4144	3.6503e-14	NaN	NaN	2	191.531	148	4.98592	7	79.8826	62
Chill_Portions_25	S1_36345025	1	36345025	38.3593	3.7851e-14	0.29504	76.8496	3.856e-15	0.25387	0.61511	2	191.35	148	4.98836	7	79.831	64
Chill_Portions_25	S1_40653432	1	40653432	38.334	3.8486e-14	0.29492	38.334	3.8486e-14	NaN	NaN	2	191.267	148	4.98949	7	79.8073	67
Chill_Portions_25	S1_37832307	1	37832307	27.3882	3.9553e-14	0.30986	40.9649	6.9392e-15	0.50741	0.47739	3	133.972	147	4.89159	8	72.254	61
Chill_Portions_25	S1_37832330	1	37832330	27.3882	3.9553e-14	0.30986	40.9649	6.9392e-15	0.50741	0.47739	3	133.972	147	4.89159	8	72.254	61
Chill_Portions_25	S1_38594160	1	38594160	27.3071	4.2724e-14	0.30927	36.3162	1.4718e-13	6.56025	0.01144	3	133.717	147	4.89678	8	72.1585	60
Chill_Portions_25	S1_40105915	1	40105915	38.1625	4.3095e-14	0.29405	38.1625	4.3095e-14	NaN	NaN	2	190.702	148	4.99712	7	79.6459	53
Chill_Portions_25	S1_36708184	1	36708184	38.1364	4.3844e-14	0.29391	76.2078	4.7793e-15	0.38133	0.53784	2	190.616	148	4.99828	7	79.6213	64
Chill_Portions_25	S1_36997874	1	36997874	38.1364	4.3844e-14	0.29391	38.1364	4.3844e-14	NaN	NaN	2	190.616	148	4.99828	7	79.6213	64
Chill_Portions_25	S1_36171410	1	36171410	38.0985	4.4953e-14	0.29372	65.2231	2.0861e-13	7.93722	0.0055	2	190.491	148	4.99997	7	79.5856	62
Chill_Portions_25	S1_38746060	1	38746060	38.07	4.5808e-14	0.29357	38.07	4.5808e-14	NaN	NaN	2	190.397	148	5.00124	7	79.5587	58
Chill_Portions_25	S1_38746123	1	38746123	38.07	4.5808e-14	0.29357	38.07	4.5808e-14	NaN	NaN	2	190.397	148	5.00124	7	79.5587	58
Chill_Portions_25	S1_40078536	1	40078536	38.0475	4.6493e-14	0.29346	38.0475	4.6493e-14	NaN	NaN	2	190.323	148	5.00225	7	79.5375	68
Chill_Portions_25	S1_40106370	1	40106370	38.0475	4.6493e-14	0.29346	38.0475	4.6493e-14	NaN	NaN	2	190.323	148	5.00225	7	79.5375	68
Chill_Portions_25	S1_40120294	1	40120294	38.0475	4.6493e-14	0.29346	38.0475	4.6493e-14	NaN	NaN	2	190.323	148	5.00225	7	79.5375	68
Chill_Portions_25	S1_40120357	1	40120357	38.0475	4.6493e-14	0.29346	38.0475	4.6493e-14	NaN	NaN	2	190.323	148	5.00225	7	79.5375	68
Chill_Portions_25	S1_40132683	1	40132683	38.0475	4.6493e-14	0.29346	38.0475	4.6493e-14	NaN	NaN	2	190.323	148	5.00225	7	79.5375	68
Chill_Portions_25	S1_40132694	1	40132694	38.0475	4.6493e-14	0.29346	38.0475	4.6493e-14	NaN	NaN	2	190.323	148	5.00225	7	79.5375	68
Chill_Portions_25	S1_40184740	1	40184740	38.0475	4.6493e-14	0.29346	38.0475	4.6493e-14	NaN	NaN	2	190.323	148	5.00225	7	79.5375	68
Chill_Portions_25	S1_40216682	1	40216682	38.0475	4.6493e-14	0.29346	38.0475	4.6493e-14	NaN	NaN	2	190.323	148	5.00225	7	79.5375	68
Chill_Portions_25	S1_35979335	1	35979335	37.9926	4.8208e-14	0.29318	37.9926	4.8208e-14	NaN	NaN	2	190.142	148	5.0047	7	79.4857	64
Chill_Portions_25	S1_35979458	1	35979458	37.9926	4.8208e-14	0.29318	37.9926	4.8208e-14	NaN	NaN	2	190.142	148	5.0047	7	79.4857	64
Chill_Portions_25	S1_35979553	1	35979553	37.9926	4.8208e-14	0.29318	37.9926	4.8208e-14	NaN	NaN	2	190.142	148	5.0047	7	79.4857	64
Chill_Portions_25	S1_36032838	1	36032838	37.9926	4.8208e-14	0.29318	37.9926	4.8208e-14	NaN	NaN	2	190.142	148	5.0047	7	79.4857	64
Chill_Portions_25	S1_36052955	1	36052955	37.9926	4.8208e-14	0.29318	37.9926	4.8208e-14	NaN	NaN	2	190.142	148	5.0047	7	79.4857	64
Chill_Portions_25	S1_36052979	1	36052979	37.9926	4.8208e-14	0.29318	37.9926	4.8208e-14	NaN	NaN	2	190.142	148	5.0047	7	79.4857	64
Chill_Portions_25	S1_36053677	1	36053677	37.9926	4.8208e-14	0.29318	37.9926	4.8208e-14	NaN	NaN	2	190.142	148	5.0047	7	79.4857	64
Chill_Portions_25	S1_36110557	1	36110557	37.9926	4.8208e-14	0.29318	37.9926	4.8208e-14	NaN	NaN	2	190.142	148	5.0047	7	79.4857	64
Chill_Portions_25	S1_36110566	1	36110566	37.9926	4.8208e-14	0.29318	37.9926	4.8208e-14	NaN	NaN	2	190.142	148	5.0047	7	79.4857	64
Chill_Portions_25	S1_36122413	1	36122413	37.9926	4.8208e-14	0.29318	37.9926	4.8208e-14	NaN	NaN	2	190.142	148	5.0047	7	79.4857	64
Chill_Portions_25	S1_36124105	1	36124105	37.9926	4.8208e-14	0.29318	37.9926	4.8208e-14	NaN	NaN	2	190.142	148	5.0047	7	79.4857	64
Chill_Portions_25	S1_36170747	1	36170747	37.9926	4.8208e-14	0.29318	37.9926	4.8208e-14	NaN	NaN	2	190.142	148	5.0047	7	79.4857	64
Chill_Portions_25	S1_37386835	1	37386835	37.9884	4.8344e-14	0.29316	37.9884	4.8344e-14	NaN	NaN	2	190.128	148	5.00489	7	79.4817	64
Chill_Portions_25	S1_37413611	1	37413611	37.9884	4.8344e-14	0.29316	37.9884	4.8344e-14	NaN	NaN	2	190.128	148	5.00489	7	79.4817	64
Chill_Portions_25	S1_37413628	1	37413628	37.9884	4.8344e-14	0.29316	37.9884	4.8344e-14	NaN	NaN	2	190.128	148	5.00489	7	79.4817	64
Chill_Portions_25	S1_37440786	1	37440786	37.9884	4.8344e-14	0.29316	37.9884	4.8344e-14	NaN	NaN	2	190.128	148	5.00489	7	79.4817	64
Chill_Portions_25	S1_39893079	1	39893079	37.7511	5.656e-14	0.29195	37.7511	5.656e-14	NaN	NaN	2	189.341	148	5.01551	7	79.257	64
Chill_Portions_25	S1_37573682	1	37573682	26.9692	5.8976e-14	0.3068	37.5525	6.4516e-14	4.18581	0.04255	3	132.65	147	4.91857	8	71.7582	62
Chill_Portions_25	S1_37977702	1	37977702	37.676	5.9444e-14	0.29156	37.676	5.9444e-14	NaN	NaN	2	189.092	148	5.01888	7	79.1857	59
Chill_Portions_25	S1_36737058	1	36737058	37.6393	6.0908e-14	0.29137	37.6393	6.0908e-14	NaN	NaN	2	188.97	148	5.02054	7	79.1508	59
Chill_Portions_25	S1_36737137	1	36737137	37.6393	6.0908e-14	0.29137	37.6393	6.0908e-14	NaN	NaN	2	188.97	148	5.02054	7	79.1508	59
Chill_Portions_25	S1_39505441	1	39505441	37.5226	6.581e-14	0.29077	37.5226	6.581e-14	NaN	NaN	2	188.581	148	5.02579	7	79.0397	67
Utah_Chill_Units_24	S1_38919219	1	38919219	68.4582	6.7208e-14	0.29797	68.4582	6.7208e-14	NaN	NaN	1	141184	149	2062.34	6	27754	64
Utah_Chill_Units_24	S1_39173902	1	39173902	68.4582	6.7208e-14	0.29797	68.4582	6.7208e-14	NaN	NaN	1	141184	149	2062.34	6	27754	64
Utah_Chill_Units_24	S1_39252532	1	39252532	68.4582	6.7208e-14	0.29797	68.4582	6.7208e-14	NaN	NaN	1	141184	149	2062.34	6	27754	64
Utah_Chill_Units_24	S1_39252567	1	39252567	68.4582	6.7208e-14	0.29797	68.4582	6.7208e-14	NaN	NaN	1	141184	149	2062.34	6	27754	64
Utah_Chill_Units_24	S1_39252574	1	39252574	68.4582	6.7208e-14	0.29797	68.4582	6.7208e-14	NaN	NaN	1	141184	149	2062.34	6	27754	64
Utah_Chill_Units_24	S1_39304331	1	39304331	68.4582	6.7208e-14	0.29797	68.4582	6.7208e-14	NaN	NaN	1	141184	149	2062.34	6	27754	64
Chill_Portions_25	S1_36362730	1	36362730	37.3138	7.5601e-14	0.2897	37.3138	7.5601e-14	NaN	NaN	2	187.883	148	5.03522	7	78.8404	65
Chill_Portions_25	S1_36643992	1	36643992	37.3138	7.5601e-14	0.2897	37.3138	7.5601e-14	NaN	NaN	2	187.883	148	5.03522	7	78.8404	65
Chill_Portions_25	S1_36644009	1	36644009	37.3138	7.5601e-14	0.2897	37.3138	7.5601e-14	NaN	NaN	2	187.883	148	5.03522	7	78.8404	65
Chill_Portions_25	S1_36708073	1	36708073	37.3138	7.5601e-14	0.2897	37.3138	7.5601e-14	NaN	NaN	2	187.883	148	5.03522	7	78.8404	65
Chill_Portions_25	S1_36763333	1	36763333	37.3138	7.5601e-14	0.2897	37.3138	7.5601e-14	NaN	NaN	2	187.883	148	5.03522	7	78.8404	65
Chill_Portions_25	S1_36772376	1	36772376	37.3138	7.5601e-14	0.2897	37.3138	7.5601e-14	NaN	NaN	2	187.883	148	5.03522	7	78.8404	65
Chill_Portions_25	S1_36777083	1	36777083	37.3138	7.5601e-14	0.2897	37.3138	7.5601e-14	NaN	NaN	2	187.883	148	5.03522	7	78.8404	65
Chill_Portions_25	S1_36795696	1	36795696	37.3138	7.5601e-14	0.2897	37.3138	7.5601e-14	NaN	NaN	2	187.883	148	5.03522	7	78.8404	65
Chill_Portions_25	S1_37187064	1	37187064	37.3138	7.5601e-14	0.2897	37.3138	7.5601e-14	NaN	NaN	2	187.883	148	5.03522	7	78.8404	65
Chill_Portions_25	S1_37187177	1	37187177	37.3138	7.5601e-14	0.2897	37.3138	7.5601e-14	NaN	NaN	2	187.883	148	5.03522	7	78.8404	65
Chill_Portions_25	S1_37235944	1	37235944	37.3138	7.5601e-14	0.2897	37.3138	7.5601e-14	NaN	NaN	2	187.883	148	5.03522	7	78.8404	65
Chill_Portions_25	S1_37359989	1	37359989	37.3138	7.5601e-14	0.2897	37.3138	7.5601e-14	NaN	NaN	2	187.883	148	5.03522	7	78.8404	65
Chill_Portions_25	S1_35935092	1	35935092	37.2852	7.7053e-14	0.28955	37.2852	7.7053e-14	NaN	NaN	2	187.787	148	5.03651	7	78.813	62
Chill_Portions_25	S1_38270513	1	38270513	26.6717	7.8421e-14	0.30461	37.6349	6.1086e-14	3.48259	0.06401	3	131.702	147	4.9379	8	71.4029	62
Utah_Chill_Units_24	S1_38853551	1	38853551	67.9012	8.1577e-14	0.29631	67.9012	8.1577e-14	NaN	NaN	1	140395	149	2067.63	6	27622.5	65
Utah_Chill_Units_24	S1_38862533	1	38862533	67.9012	8.1577e-14	0.29631	67.9012	8.1577e-14	NaN	NaN	1	140395	149	2067.63	6	27622.5	65
Utah_Chill_Units_24	S1_38904565	1	38904565	67.9012	8.1577e-14	0.29631	67.9012	8.1577e-14	NaN	NaN	1	140395	149	2067.63	6	27622.5	65
Utah_Chill_Units_24	S1_38904610	1	38904610	67.9012	8.1577e-14	0.29631	67.9012	8.1577e-14	NaN	NaN	1	140395	149	2067.63	6	27622.5	65
Utah_Chill_Units_24	S1_38904617	1	38904617	67.9012	8.1577e-14	0.29631	67.9012	8.1577e-14	NaN	NaN	1	140395	149	2067.63	6	27622.5	65
Chill_Portions_25	S1_36208670	1	36208670	37.1981	8.165e-14	0.2891	37.1981	8.165e-14	NaN	NaN	2	187.495	148	5.04046	7	78.7296	62
Chill_Portions_25	S1_38597160	1	38597160	37.1953	8.1799e-14	0.28909	37.1953	8.1799e-14	NaN	NaN	2	187.486	148	5.04058	7	78.7269	61
Chill_Portions_25	S1_35951875	1	35951875	37.1393	8.4908e-14	0.2888	37.1393	8.4908e-14	NaN	NaN	2	187.298	148	5.04312	7	78.6732	63
Chill_Portions_25	S1_40755542	1	40755542	67.5728	9.1473e-14	0.26965	67.5728	9.1473e-14	NaN	NaN	1	349.756	149	5.17599	6	87.6454	67
Chill_Portions_25	S1_37550924	1	37550924	37.0087	9.2626e-14	0.28812	37.0087	9.2626e-14	NaN	NaN	2	186.859	148	5.04906	7	78.5478	62
Chill_Portions_25	S1_40128494	1	40128494	36.9587	9.5768e-14	0.28786	36.9587	9.5768e-14	NaN	NaN	2	186.69	148	5.05133	7	78.4996	67
Chill_Portions_25	S1_39910751	1	39910751	26.453	9.6764e-14	0.30299	34.8036	4.0883e-13	6.95221	0.00927	3	131.001	147	4.95222	8	71.1398	67
Chill_Portions_25	S1_40653855	1	40653855	36.881	1.0086e-13	0.28746	36.881	1.0086e-13	NaN	NaN	2	186.429	148	5.05487	7	78.4249	67
Chill_Portions_25	S1_37755244	1	37755244	36.8735	1.0137e-13	0.28742	36.8735	1.0137e-13	NaN	NaN	2	186.403	148	5.05521	7	78.4176	59
Chill_Portions_25	S1_36575090	1	36575090	36.8665	1.0184e-13	0.28738	36.8665	1.0184e-13	NaN	NaN	2	186.38	148	5.05553	7	78.4108	64
Chill_Portions_25	S1_36665121	1	36665121	36.8665	1.0184e-13	0.28738	36.8665	1.0184e-13	NaN	NaN	2	186.38	148	5.05553	7	78.4108	64
Chill_Portions_25	S1_36665231	1	36665231	36.8665	1.0184e-13	0.28738	36.8665	1.0184e-13	NaN	NaN	2	186.38	148	5.05553	7	78.4108	64
Chill_Portions_25	S1_40558948	1	40558948	36.8663	1.0185e-13	0.28738	36.8663	1.0185e-13	NaN	NaN	2	186.379	148	5.05554	7	78.4107	67
Chill_Portions_25	S1_40559087	1	40559087	36.8663	1.0185e-13	0.28738	36.8663	1.0185e-13	NaN	NaN	2	186.379	148	5.05554	7	78.4107	67
Chill_Portions_25	S1_38270254	1	38270254	26.3629	1.0553e-13	0.30232	37.1267	8.5621e-14	3.55392	0.06138	3	130.711	147	4.95814	8	71.0311	62
Chill_Portions_25	S1_38546723	1	38546723	36.7993	1.0651e-13	0.28703	36.7993	1.0651e-13	NaN	NaN	2	186.153	148	5.0586	7	78.346	61
Chill_Portions_25	S1_38758726	1	38758726	36.7828	1.077e-13	0.28694	36.7828	1.077e-13	NaN	NaN	2	186.097	148	5.05935	7	78.3301	58
Chill_Portions_25	S1_38054910	1	38054910	36.4723	1.3255e-13	0.28532	36.4723	1.3255e-13	NaN	NaN	2	185.045	148	5.07357	7	78.0294	59
Chill_Portions_25	S1_38054927	1	38054927	36.4723	1.3255e-13	0.28532	36.4723	1.3255e-13	NaN	NaN	2	185.045	148	5.07357	7	78.0294	59
Chill_Portions_25	S1_38054947	1	38054947	36.4723	1.3255e-13	0.28532	36.4723	1.3255e-13	NaN	NaN	2	185.045	148	5.07357	7	78.0294	59
Chill_Portions_25	S1_38055140	1	38055140	36.4545	1.3415e-13	0.28523	36.4545	1.3415e-13	NaN	NaN	2	184.984	148	5.07439	7	78.0121	59
Chill_Portions_25	S1_38968639	1	38968639	36.3898	1.4009e-13	0.28489	36.3898	1.4009e-13	NaN	NaN	2	184.764	148	5.07736	7	77.9493	60
Chill_Portions_25	S1_37659049	1	37659049	25.9671	1.5467e-13	0.29935	39.1567	2.2429e-14	0.07643	0.78258	3	129.428	147	4.98432	8	70.55	61
Chill_Portions_25	S1_39456824	1	39456824	25.854	1.7258e-13	0.2985	28.2753	3.982e-11	15.4789	0.00012824	3	129.059	147	4.99184	8	70.4117	49
Chill_Portions_25	S1_38951480	1	38951480	25.8508	1.7313e-13	0.29847	39.0138	2.4627e-14	0.03396	0.85404	3	129.048	147	4.99206	8	70.4077	54
Utah_Chill_Units_24	S1_38757347	1	38757347	36.0654	1.7417e-13	0.31015	36.0654	1.7417e-13	NaN	NaN	2	73476.1	148	2037.3	7	24613.2	62
Chill_Portions_25	S1_38968823	1	38968823	36.0628	1.7448e-13	0.28317	36.0628	1.7448e-13	NaN	NaN	2	183.648	148	5.09245	7	77.6303	59
Chill_Portions_25	S1_36293216	1	36293216	36.0382	1.7739e-13	0.28304	36.0382	1.7739e-13	NaN	NaN	2	183.564	148	5.09359	7	77.6063	64
Chill_Portions_25	S1_36000562	1	36000562	25.7962	1.8254e-13	0.29806	33.2879	1.1545e-12	7.76813	0.00602	3	128.87	147	4.9957	8	70.3408	63
Chill_Portions_25	S1_35957617	1	35957617	25.6996	2.0048e-13	0.29733	36.9192	9.8319e-14	2.50806	0.11541	3	128.554	147	5.00216	8	70.2222	63
Chill_Portions_25	S1_36081020	1	36081020	25.6903	2.023e-13	0.29726	33.7399	8.4582e-13	6.90081	0.00953	3	128.523	147	5.00278	8	70.2108	62
Chill_Portions_25	S1_38817368	1	38817368	35.8316	2.0386e-13	0.28194	35.8316	2.0386e-13	NaN	NaN	2	182.855	148	5.10317	7	77.4036	59
Chill_Portions_25	S1_38817403	1	38817403	35.8316	2.0386e-13	0.28194	35.8316	2.0386e-13	NaN	NaN	2	182.855	148	5.10317	7	77.4036	59
Utah_Chill_Units_24	S1_38718586	1	38718586	35.8217	2.0522e-13	0.30874	35.8217	2.0522e-13	NaN	NaN	2	73141.5	148	2041.82	7	24517.6	64
Utah_Chill_Units_24	S1_38718632	1	38718632	35.8217	2.0522e-13	0.30874	35.8217	2.0522e-13	NaN	NaN	2	73141.5	148	2041.82	7	24517.6	64
Utah_Chill_Units_24	S1_38718766	1	38718766	35.8217	2.0522e-13	0.30874	35.8217	2.0522e-13	NaN	NaN	2	73141.5	148	2041.82	7	24517.6	64
Utah_Chill_Units_24	S1_38753120	1	38753120	35.8217	2.0522e-13	0.30874	35.8217	2.0522e-13	NaN	NaN	2	73141.5	148	2041.82	7	24517.6	64
Chill_Portions_25	S1_36997795	1	36997795	65.1489	2.1415e-13	0.26292	65.1489	2.1415e-13	NaN	NaN	1	341.027	149	5.23457	6	86.1905	64
Chill_Portions_25	S1_40070745	1	40070745	25.6072	2.1934e-13	0.29662	32.7714	1.65e-12	8.12391	0.005	3	128.25	147	5.00836	8	70.1083	58
Chill_Portions_25	S1_37650226	1	37650226	35.6897	2.2432e-13	0.28119	35.6897	2.2432e-13	NaN	NaN	2	182.366	148	5.10977	7	77.2641	62
Chill_Portions_25	S1_37650289	1	37650289	35.6897	2.2432e-13	0.28119	35.6897	2.2432e-13	NaN	NaN	2	182.366	148	5.10977	7	77.2641	62
Chill_Portions_25	S1_37662386	1	37662386	25.5625	2.2909e-13	0.29628	29.928	1.216e-11	12.2725	0.00060931	3	128.103	147	5.01136	8	70.0531	58
Chill_Portions_25	S1_38499214	1	38499214	35.607	2.372e-13	0.28075	35.607	2.372e-13	NaN	NaN	2	182.081	148	5.11363	7	77.1826	60
Chill_Portions_25	S1_38049380	1	38049380	35.5959	2.3898e-13	0.28069	35.5959	2.3898e-13	NaN	NaN	2	182.043	148	5.11414	7	77.1717	58
Chill_Portions_25	S1_37658866	1	37658866	25.5092	2.4128e-13	0.29588	38.4892	3.4749e-14	0.04562	0.83116	3	127.927	147	5.01494	8	69.9873	60
Chill_Portions_25	S1_36008127	1	36008127	35.5801	2.4155e-13	0.28061	35.5801	2.4155e-13	NaN	NaN	2	181.988	148	5.11488	7	77.156	60
Chill_Portions_25	S1_36241668	1	36241668	25.4949	2.4467e-13	0.29577	34.0432	6.8697e-13	6.0672	0.01493	3	127.88	147	5.01591	8	69.9696	63
Chill_Portions_25	S1_38510474	1	38510474	35.5369	2.487e-13	0.28038	35.5369	2.487e-13	NaN	NaN	2	181.839	148	5.1169	7	77.1134	59
Chill_Portions_25	S1_38478464	1	38478464	35.4001	2.7279e-13	0.27965	35.4001	2.7279e-13	NaN	NaN	2	181.365	148	5.1233	7	76.9781	59
Chill_Portions_25	S1_37397441	1	37397441	25.3428	2.8377e-13	0.29461	38.2529	4.06e-14	0.02614	0.87179	3	127.377	147	5.02616	8	69.7811	61
Chill_Portions_25	S1_35649091	1	35649091	35.326	2.8683e-13	0.27925	35.326	2.8683e-13	NaN	NaN	2	181.108	148	5.12677	7	76.9047	61
Chill_Portions_25	S1_40708477	1	40708477	25.2669	3.0563e-13	0.29402	35.6502	2.3039e-13	3.36228	0.06873	3	127.125	147	5.03131	8	69.6866	67
Utah_Chill_Units_24	S1_39457338	1	39457338	35.206	3.1109e-13	0.30514	69.0528	5.4682e-14	1.24553	0.26622	2	72289.7	148	2053.33	7	24274.2	66
Utah_Chill_Units_24	S1_39457412	1	39457412	35.206	3.1109e-13	0.30514	69.0528	5.4682e-14	1.24553	0.26622	2	72289.7	148	2053.33	7	24274.2	66
Utah_Chill_Units_24	S1_38871467	1	38871467	35.1278	3.2803e-13	0.30468	35.1278	3.2803e-13	NaN	NaN	2	72180.8	148	2054.8	7	24243.1	63
Chill_Portions_25	S1_40424985	1	40424985	25.191	3.2917e-13	0.29344	37.6771	5.9404e-14	0.48235	0.48846	3	126.873	147	5.03645	8	69.592	61
Chill_Portions_25	S1_36180205	1	36180205	25.1573	3.402e-13	0.29318	35.8891	1.9612e-13	2.81398	0.09557	3	126.761	147	5.03874	8	69.55	63
Chill_Portions_25	S1_35504401	1	35504401	63.6097	3.6948e-13	0.25856	63.6097	3.6948e-13	NaN	NaN	1	335.38	149	5.27247	6	85.2494	60
Chill_Portions_25	S1_35518175	1	35518175	63.6097	3.6948e-13	0.25856	63.6097	3.6948e-13	NaN	NaN	1	335.38	149	5.27247	6	85.2494	60
Chill_Portions_25	S1_35518228	1	35518228	63.6097	3.6948e-13	0.25856	63.6097	3.6948e-13	NaN	NaN	1	335.38	149	5.27247	6	85.2494	60
Chill_Portions_25	S1_35585731	1	35585731	63.6097	3.6948e-13	0.25856	63.6097	3.6948e-13	NaN	NaN	1	335.38	149	5.27247	6	85.2494	60
Chill_Portions_25	S1_35585766	1	35585766	63.6097	3.6948e-13	0.25856	63.6097	3.6948e-13	NaN	NaN	1	335.38	149	5.27247	6	85.2494	60
Chill_Portions_25	S1_35634699	1	35634699	63.6097	3.6948e-13	0.25856	63.6097	3.6948e-13	NaN	NaN	1	335.38	149	5.27247	6	85.2494	60
Utah_Chill_Units_24	S1_38700856	1	38700856	34.8597	3.9352e-13	0.3031	34.8597	3.9352e-13	NaN	NaN	2	71806.3	148	2059.86	7	24136.1	63
Utah_Chill_Units_24	S1_38956196	1	38956196	34.858	3.9399e-13	0.30309	34.858	3.9399e-13	NaN	NaN	2	71803.9	148	2059.9	7	24135.4	63
Chill_Portions_25	S1_38049582	1	38049582	25.0004	3.9672e-13	0.29197	36.8694	1.0164e-13	1.17505	0.28014	3	126.238	147	5.04943	8	69.3536	59
Chill_Portions_25	S1_36877818	1	36877818	34.8426	3.9814e-13	0.27665	34.8426	3.9814e-13	NaN	NaN	2	179.423	148	5.14954	7	76.4233	61
Chill_Portions_25	S1_37977792	1	37977792	24.9385	4.2156e-13	0.29149	36.5826	1.2312e-13	1.43511	0.23286	3	126.03	147	5.05365	8	69.2759	59
Utah_Chill_Units_24	S1_40331755	1	40331755	63.191	4.2887e-13	0.28188	63.191	4.2887e-13	NaN	NaN	1	133556	149	2113.53	6	26482.7	70
Utah_Chill_Units_24	S1_40382961	1	40382961	63.191	4.2887e-13	0.28188	63.191	4.2887e-13	NaN	NaN	1	133556	149	2113.53	6	26482.7	70
Utah_Chill_Units_24	S1_39179192	1	39179192	34.7019	4.3811e-13	0.30217	34.7019	4.3811e-13	NaN	NaN	2	71585	148	2062.85	7	24072.9	65
Utah_Chill_Units_24	S1_39179258	1	39179258	34.7019	4.3811e-13	0.30217	34.7019	4.3811e-13	NaN	NaN	2	71585	148	2062.85	7	24072.9	65
Chill_Portions_25	S1_40132609	1	40132609	34.6964	4.3978e-13	0.27586	34.6964	4.3978e-13	NaN	NaN	2	178.911	148	5.15647	7	76.2768	64
Chill_Portions_25	S1_35691320	1	35691320	24.8596	4.5551e-13	0.29088	33.7418	8.4471e-13	5.18624	0.02421	3	125.766	147	5.05905	8	69.1767	45
Chill_Portions_25	S1_37453915	1	37453915	24.8411	4.6385e-13	0.29074	36.2079	1.5827e-13	1.74362	0.18873	3	125.704	147	5.06032	8	69.1535	61
Utah_Chill_Units_25	S1_35912466	1	35912466	62.9524	4.6697e-13	0.2552	62.9524	4.6697e-13	NaN	NaN	1	370527	149	5885.82	6	95818.4	60
Utah_Chill_Units_25	S1_35912475	1	35912475	62.9524	4.6697e-13	0.2552	62.9524	4.6697e-13	NaN	NaN	1	370527	149	5885.82	6	95818.4	60
Chill_Portions_25	S1_35997652	1	35997652	34.5553	4.8412e-13	0.2751	34.5553	4.8412e-13	NaN	NaN	2	178.415	148	5.16316	7	76.1352	63
Chill_Portions_25	S1_37549544	1	37549544	34.5194	4.9612e-13	0.2749	34.5194	4.9612e-13	NaN	NaN	2	178.288	148	5.16487	7	76.0991	55
Chill_Portions_25	S1_36080922	1	36080922	24.748	5.083e-13	0.29001	32.6883	1.7479e-12	6.45701	0.01209	3	125.391	147	5.0667	8	69.0362	62
Chill_Portions_25	S1_37410741	1	37410741	24.7289	5.1795e-13	0.28986	25.3558	3.395e-10	17.7394	4.3973e-05	3	125.327	147	5.06802	8	69.012	57
Utah_Chill_Units_24	S1_39470810	1	39470810	34.4333	5.2614e-13	0.30057	34.4333	5.2614e-13	NaN	NaN	2	71206.9	148	2067.96	7	23964.8	65
Utah_Chill_Units_24	S1_39470824	1	39470824	34.4333	5.2614e-13	0.30057	34.4333	5.2614e-13	NaN	NaN	2	71206.9	148	2067.96	7	23964.8	65
Chill_Portions_25	S1_35585670	1	35585670	62.4391	5.6097e-13	0.25521	62.4391	5.6097e-13	NaN	NaN	1	331.031	149	5.30166	6	84.5246	61
Utah_Chill_Units_24	S1_39287467	1	39287467	34.3249	5.6658e-13	0.29992	34.3249	5.6658e-13	NaN	NaN	2	71053.7	148	2070.03	7	23921.1	62
Chill_Portions_25	S1_36008255	1	36008255	34.2681	5.8899e-13	0.27354	34.2681	5.8899e-13	NaN	NaN	2	177.401	148	5.17686	7	75.8456	58
Chill_Portions_25	S1_37999326	1	37999326	24.5737	6.035e-13	0.28865	26.4939	1.4616e-10	15.531	0.00012509	3	124.803	147	5.07871	8	68.8156	57
Utah_Chill_Units_24	S1_40494107	1	40494107	62.2054	6.0993e-13	0.27877	62.2054	6.0993e-13	NaN	NaN	1	132087	149	2123.39	6	26237.8	69
Utah_Chill_Units_24	S1_38938706	1	38938706	34.0922	6.6428e-13	0.29853	34.0922	6.6428e-13	NaN	NaN	2	70724	148	2074.49	7	23826.9	64
Utah_Chill_Units_24	S1_38953978	1	38953978	34.0922	6.6428e-13	0.29853	34.0922	6.6428e-13	NaN	NaN	2	70724	148	2074.49	7	23826.9	64
Utah_Chill_Units_24	S1_38956378	1	38956378	34.0922	6.6428e-13	0.29853	34.0922	6.6428e-13	NaN	NaN	2	70724	148	2074.49	7	23826.9	64
Utah_Chill_Units_24	S1_38961682	1	38961682	34.0922	6.6428e-13	0.29853	34.0922	6.6428e-13	NaN	NaN	2	70724	148	2074.49	7	23826.9	64
Utah_Chill_Units_24	S1_39123771	1	39123771	34.0922	6.6428e-13	0.29853	34.0922	6.6428e-13	NaN	NaN	2	70724	148	2074.49	7	23826.9	64
Utah_Chill_Units_24	S1_39130523	1	39130523	34.0922	6.6428e-13	0.29853	34.0922	6.6428e-13	NaN	NaN	2	70724	148	2074.49	7	23826.9	64
Utah_Chill_Units_24	S1_39150933	1	39150933	34.0922	6.6428e-13	0.29853	34.0922	6.6428e-13	NaN	NaN	2	70724	148	2074.49	7	23826.9	64
Utah_Chill_Units_24	S1_39208778	1	39208778	34.0922	6.6428e-13	0.29853	34.0922	6.6428e-13	NaN	NaN	2	70724	148	2074.49	7	23826.9	64
Utah_Chill_Units_24	S1_39212301	1	39212301	34.0922	6.6428e-13	0.29853	34.0922	6.6428e-13	NaN	NaN	2	70724	148	2074.49	7	23826.9	64
Utah_Chill_Units_24	S1_39235255	1	39235255	34.0922	6.6428e-13	0.29853	34.0922	6.6428e-13	NaN	NaN	2	70724	148	2074.49	7	23826.9	64
Utah_Chill_Units_24	S1_39504542	1	39504542	34.0922	6.6428e-13	0.29853	34.0922	6.6428e-13	NaN	NaN	2	70724	148	2074.49	7	23826.9	64
Utah_Chill_Units_24	S1_39504609	1	39504609	34.0922	6.6428e-13	0.29853	34.0922	6.6428e-13	NaN	NaN	2	70724	148	2074.49	7	23826.9	64
Utah_Chill_Units_24	S1_39504627	1	39504627	34.0922	6.6428e-13	0.29853	34.0922	6.6428e-13	NaN	NaN	2	70724	148	2074.49	7	23826.9	64
Chill_Portions_25	S1_38546621	1	38546621	24.4725	6.6684e-13	0.28786	35.9528	1.8787e-13	1.34455	0.24811	3	124.46	147	5.0857	8	68.6871	60
Chill_Portions_25	S1_38546631	1	38546631	24.4725	6.6684e-13	0.28786	35.9528	1.8787e-13	1.34455	0.24811	3	124.46	147	5.0857	8	68.6871	60
Chill_Portions_25	S1_35957892	1	35957892	24.444	6.859e-13	0.28763	33.9751	7.1979e-13	4.00309	0.04726	3	124.363	147	5.08768	8	68.6508	62
Utah_Chill_Units_24	S1_38958936	1	38958936	34.0055	7.0495e-13	0.29801	64.8538	2.3768e-13	2.50296	0.11577	2	70600.7	148	2076.16	7	23791.6	63
Chill_Portions_25	S1_40515596	1	40515596	24.412	7.0795e-13	0.28738	35.4288	2.6756e-13	1.93213	0.16663	3	124.254	147	5.0899	8	68.61	66
Chill_Portions_25	S1_36763177	1	36763177	33.9935	7.1078e-13	0.27203	33.9935	7.1078e-13	NaN	NaN	2	176.427	148	5.19003	7	75.5672	61
Chill_Portions_25	S1_36080895	1	36080895	24.3409	7.5945e-13	0.28682	32.0046	2.8126e-12	6.59417	0.01123	3	124.013	147	5.09483	8	68.5194	61
Utah_Chill_Units_24	S1_38627869	1	38627869	33.8942	7.6084e-13	0.29734	33.8942	7.6084e-13	NaN	NaN	2	70442.2	148	2078.3	7	23746.3	63
Chill_Portions_25	S1_34969304	1	34969304	61.574	7.6498e-13	0.25271	61.574	7.6498e-13	NaN	NaN	1	327.785	149	5.32344	6	83.9836	61
Chill_Portions_25	S1_35054246	1	35054246	61.574	7.6498e-13	0.25271	61.574	7.6498e-13	NaN	NaN	1	327.785	149	5.32344	6	83.9836	61
Chill_Portions_25	S1_35054334	1	35054334	61.574	7.6498e-13	0.25271	61.574	7.6498e-13	NaN	NaN	1	327.785	149	5.32344	6	83.9836	61
Chill_Portions_25	S1_35054381	1	35054381	61.574	7.6498e-13	0.25271	61.574	7.6498e-13	NaN	NaN	1	327.785	149	5.32344	6	83.9836	61
Chill_Portions_25	S1_35095579	1	35095579	61.574	7.6498e-13	0.25271	61.574	7.6498e-13	NaN	NaN	1	327.785	149	5.32344	6	83.9836	61
Chill_Portions_25	S1_35126193	1	35126193	61.574	7.6498e-13	0.25271	61.574	7.6498e-13	NaN	NaN	1	327.785	149	5.32344	6	83.9836	61
Chill_Portions_25	S1_35258924	1	35258924	61.574	7.6498e-13	0.25271	61.574	7.6498e-13	NaN	NaN	1	327.785	149	5.32344	6	83.9836	61
Chill_Portions_25	S1_35270331	1	35270331	61.574	7.6498e-13	0.25271	61.574	7.6498e-13	NaN	NaN	1	327.785	149	5.32344	6	83.9836	61
Chill_Portions_25	S1_35273034	1	35273034	61.574	7.6498e-13	0.25271	61.574	7.6498e-13	NaN	NaN	1	327.785	149	5.32344	6	83.9836	61
Chill_Portions_25	S1_35274151	1	35274151	61.574	7.6498e-13	0.25271	61.574	7.6498e-13	NaN	NaN	1	327.785	149	5.32344	6	83.9836	61
Chill_Portions_25	S1_37537842	1	37537842	33.8155	8.0302e-13	0.27106	33.8155	8.0302e-13	NaN	NaN	2	175.793	148	5.19859	7	75.3861	61
Chill_Portions_25	S1_37537865	1	37537865	33.8155	8.0302e-13	0.27106	33.8155	8.0302e-13	NaN	NaN	2	175.793	148	5.19859	7	75.3861	61
Chill_Portions_25	S1_39372228	1	39372228	33.8147	8.0346e-13	0.27105	33.8147	8.0346e-13	NaN	NaN	2	175.79	148	5.19863	7	75.3853	57
Chill_Portions_25	S1_39372262	1	39372262	33.8147	8.0346e-13	0.27105	33.8147	8.0346e-13	NaN	NaN	2	175.79	148	5.19863	7	75.3853	57
Chill_Portions_25	S1_39372326	1	39372326	33.8025	8.1026e-13	0.27098	33.8025	8.1026e-13	NaN	NaN	2	175.747	148	5.19922	7	75.3728	57
Utah_Chill_Units_24	S1_38844100	1	38844100	33.7918	8.1621e-13	0.29673	33.7918	8.1621e-13	NaN	NaN	2	70296.1	148	2080.27	7	23704.6	65
Utah_Chill_Units_24	S1_38844172	1	38844172	33.7918	8.1621e-13	0.29673	33.7918	8.1621e-13	NaN	NaN	2	70296.1	148	2080.27	7	23704.6	65
Utah_Chill_Units_24	S1_38844233	1	38844233	33.7918	8.1621e-13	0.29673	33.7918	8.1621e-13	NaN	NaN	2	70296.1	148	2080.27	7	23704.6	65
Utah_Chill_Units_24	S1_38862600	1	38862600	33.7918	8.1621e-13	0.29673	33.7918	8.1621e-13	NaN	NaN	2	70296.1	148	2080.27	7	23704.6	65
Utah_Chill_Units_24	S1_38912136	1	38912136	33.7918	8.1621e-13	0.29673	33.7918	8.1621e-13	NaN	NaN	2	70296.1	148	2080.27	7	23704.6	65
Utah_Chill_Units_24	S1_38912183	1	38912183	33.7918	8.1621e-13	0.29673	33.7918	8.1621e-13	NaN	NaN	2	70296.1	148	2080.27	7	23704.6	65
Utah_Chill_Units_24	S1_38841295	1	38841295	33.7837	8.2077e-13	0.29668	33.7837	8.2077e-13	NaN	NaN	2	70284.5	148	2080.43	7	23701.3	65
Utah_Chill_Units_24	S1_38841323	1	38841323	33.7837	8.2077e-13	0.29668	33.7837	8.2077e-13	NaN	NaN	2	70284.5	148	2080.43	7	23701.3	65
Utah_Chill_Units_24	S1_38841544	1	38841544	33.7837	8.2077e-13	0.29668	33.7837	8.2077e-13	NaN	NaN	2	70284.5	148	2080.43	7	23701.3	65
Chill_Portions_25	S1_37932807	1	37932807	24.2429	8.3685e-13	0.28605	35.8665	1.9912e-13	0.99707	0.31966	3	123.679	147	5.10165	8	68.394	58
Utah_Chill_Units_25	S1_39894205	1	39894205	61.2942	8.4594e-13	0.25044	61.2942	8.4594e-13	NaN	NaN	1	363611	149	5932.23	6	94665.9	68
Chill_Portions_25	S1_38054758	1	38054758	24.2105	8.641e-13	0.2858	35.4055	2.7181e-13	1.55507	0.21437	3	123.568	147	5.1039	8	68.3526	58
Chill_Portions_25	S1_37662185	1	37662185	24.1799	8.907e-13	0.28555	33.8882	7.6397e-13	3.5813	0.0604	3	123.464	147	5.10604	8	68.3134	60
Utah_Chill_Units_24	S1_39711033	1	39711033	61.1507	8.9078e-13	0.27542	61.1507	8.9078e-13	NaN	NaN	1	130499	149	2134.05	6	25973.1	66
Utah_Chill_Units_24	S1_38636094	1	38636094	33.6302	9.1206e-13	0.29575	33.6302	9.1206e-13	NaN	NaN	2	70065	148	2083.39	7	23638.6	63
Chill_Portions_25	S1_40677781	1	40677781	33.628	9.1345e-13	0.27002	33.628	9.1345e-13	NaN	NaN	2	175.123	148	5.20765	7	75.1946	63
Chill_Portions_25	S1_40384734	1	40384734	33.6108	9.2429e-13	0.26993	33.6108	9.2429e-13	NaN	NaN	2	175.061	148	5.20848	7	75.177	63
Utah_Chill_Units_24	S1_39911779	1	39911779	61.0442	9.2559e-13	0.27508	61.0442	9.2559e-13	NaN	NaN	1	130338	149	2135.13	6	25946.3	67
Utah_Chill_Units_24	S1_39998809	1	39998809	61.0442	9.2559e-13	0.27508	61.0442	9.2559e-13	NaN	NaN	1	130338	149	2135.13	6	25946.3	67
Chill_Portions_25	S1_40767423	1	40767423	33.5895	9.3792e-13	0.26981	33.5895	9.3792e-13	NaN	NaN	2	174.985	148	5.20951	7	75.1552	67
Chill_Portions_25	S1_40767473	1	40767473	33.5895	9.3792e-13	0.26981	33.5895	9.3792e-13	NaN	NaN	2	174.985	148	5.20951	7	75.1552	67
Chilling_Hours_25	S1_30480664	1	30480664	24.1176	9.4746e-13	0.30108	11.7132	1.895e-05	42.377	1.1151e-09	3	6555.25	147	271.803	8	3170.36	66
Chilling_Hours_25	S1_30480708	1	30480708	24.1176	9.4746e-13	0.30108	11.7132	1.895e-05	42.377	1.1151e-09	3	6555.25	147	271.803	8	3170.36	66
Utah_Chill_Units_24	S1_39894205	1	39894205	60.8199	1.0035e-12	0.27436	60.8199	1.0035e-12	NaN	NaN	1	129997	149	2137.42	6	25889.6	68
Utah_Chill_Units_24	S1_40689814	1	40689814	60.7823	1.0173e-12	0.27424	60.7823	1.0173e-12	NaN	NaN	1	129940	149	2137.8	6	25880.1	68
Chill_Portions_25	S1_37436269	1	37436269	33.4375	1.0414e-12	0.26897	33.4375	1.0414e-12	NaN	NaN	2	174.44	148	5.21689	7	74.9994	57
Chill_Portions_25	S1_40471030	1	40471030	23.976	1.0905e-12	0.28394	35.5424	2.4778e-13	0.89407	0.34593	3	122.764	147	5.12031	8	68.0512	62
Chill_Portions_25	S1_35911887	1	35911887	33.3571	1.1007e-12	0.26852	33.3571	1.1007e-12	NaN	NaN	2	174.151	148	5.22079	7	74.9168	56
Chill_Portions_25	S1_37815255	1	37815255	33.3358	1.117e-12	0.26841	33.3358	1.117e-12	NaN	NaN	2	174.074	148	5.22183	7	74.8949	57
Utah_Chill_Units_24	S1_39892975	1	39892975	60.5069	1.1236e-12	0.27336	60.5069	1.1236e-12	NaN	NaN	1	129522	149	2140.61	6	25810.3	65
Chill_Portions_25	S1_40754659	1	40754659	33.2217	1.2085e-12	0.26777	33.2217	1.2085e-12	NaN	NaN	2	173.662	148	5.22739	7	74.7773	66
Chill_Portions_25	S1_37324021	1	37324021	23.8619	1.2215e-12	0.28303	34.0329	6.9181e-13	2.72605	0.10086	3	122.372	147	5.12832	8	67.9039	61
Chill_Portions_25	S1_35227913	1	35227913	33.0589	1.3523e-12	0.26686	33.0589	1.3523e-12	NaN	NaN	2	173.074	148	5.23534	7	74.6093	50
Chill_Portions_25	S1_37486640	1	37486640	23.7544	1.3596e-12	0.28217	30.1235	1.0581e-11	8.11839	0.00501	3	122	147	5.1359	8	67.7647	55
Chill_Portions_25	S1_35684902	1	35684902	23.7499	1.3657e-12	0.28213	25.8236	2.3982e-10	14.7902	0.00017848	3	121.985	147	5.13622	8	67.7588	58
Chill_Portions_25	S1_38055099	1	38055099	32.9904	1.4179e-12	0.26648	32.9904	1.4179e-12	NaN	NaN	2	172.826	148	5.23869	7	74.5384	55
Utah_Chill_Units_24	S1_38697673	1	38697673	32.9757	1.4323e-12	0.29177	32.9757	1.4323e-12	NaN	NaN	2	69121.8	148	2096.14	7	23369.1	60
Chill_Portions_25	S1_35600440	1	35600440	32.9071	1.5019e-12	0.26602	32.9071	1.5019e-12	NaN	NaN	2	172.524	148	5.24277	7	74.4522	59
Chill_Portions_25	S1_35600492	1	35600492	32.9071	1.5019e-12	0.26602	32.9071	1.5019e-12	NaN	NaN	2	172.524	148	5.24277	7	74.4522	59
Chill_Portions_25	S1_35227842	1	35227842	32.8847	1.5254e-12	0.26589	32.8847	1.5254e-12	NaN	NaN	2	172.443	148	5.24387	7	74.4289	51
Chilling_Hours_25	S1_30480915	1	30480915	23.5823	1.6143e-12	0.29657	10.6769	4.6617e-05	43.2912	7.7662e-10	3	6457.02	147	273.808	8	3133.53	68
Chill_Portions_25	S1_36080703	1	36080703	23.5813	1.6159e-12	0.28078	34.7236	4.3169e-13	1.20182	0.27475	3	121.4	147	5.14815	8	67.5396	61
Chill_Portions_25	S1_37815396	1	37815396	32.7996	1.618e-12	0.26541	32.7996	1.618e-12	NaN	NaN	2	172.134	148	5.24804	7	74.3406	58
Chill_Portions_25	S1_37436246	1	37436246	32.797	1.621e-12	0.2654	32.797	1.621e-12	NaN	NaN	2	172.124	148	5.24817	7	74.3378	57
Utah_Chill_Units_24	S1_38871413	1	38871413	23.4973	1.7574e-12	0.30678	31.9746	2.8723e-12	4.87033	0.02887	3	48451.8	147	2062.02	8	21336.9	62
Chill_Portions_25	S1_40384686	1	40384686	23.4967	1.7585e-12	0.2801	35.4614	2.6172e-13	0.0314	0.8596	3	121.106	147	5.15416	8	67.4292	62
Utah_Chill_Units_24	S1_38346258	1	38346258	32.6288	1.8215e-12	0.28964	63.6168	3.6854e-13	1.44911	0.23059	2	68617.1	148	2102.96	7	23224.9	62
Chill_Portions_25	S1_38055193	1	38055193	32.6076	1.8485e-12	0.26434	32.6076	1.8485e-12	NaN	NaN	2	171.435	148	5.25749	7	74.1408	55
Chill_Portions_25	S1_36229298	1	36229298	32.5607	1.9098e-12	0.26407	32.5607	1.9098e-12	NaN	NaN	2	171.263	148	5.25981	7	74.0918	60
Chill_Portions_25	S1_38484874	1	38484874	23.3406	2.0559e-12	0.27884	32.3579	2.1988e-12	3.9959	0.04745	3	120.561	147	5.16528	8	67.2248	54
Utah_Chill_Units_24	S1_39472901	1	39472901	23.3335	2.0705e-12	0.30533	34.0372	6.898e-13	1.63432	0.20312	3	48223.1	147	2066.69	8	21251.2	66
Chill_Portions_25	S1_38510322	1	38510322	32.4434	2.0718e-12	0.26341	32.4434	2.0718e-12	NaN	NaN	2	170.834	148	5.26561	7	73.9693	58
Chill_Portions_25	S1_36634529	1	36634529	32.4376	2.0802e-12	0.26338	32.4376	2.0802e-12	NaN	NaN	2	170.813	148	5.26589	7	73.9632	64
Chill_Portions_25	S1_36634642	1	36634642	32.4376	2.0802e-12	0.26338	32.4376	2.0802e-12	NaN	NaN	2	170.813	148	5.26589	7	73.9632	64
Utah_Chill_Units_24	S1_39264495	1	39264495	23.2636	2.2208e-12	0.30471	34.9822	3.621e-13	0.20309	0.6529	3	48125.1	147	2068.69	8	21214.4	62
Utah_Chill_Units_24	S1_38990790	1	38990790	58.6266	2.2232e-12	0.26726	58.6266	2.2232e-12	NaN	NaN	1	126633	149	2159.99	6	25328.9	66
Utah_Chill_Units_24	S1_38990817	1	38990817	58.6266	2.2232e-12	0.26726	58.6266	2.2232e-12	NaN	NaN	1	126633	149	2159.99	6	25328.9	66
Utah_Chill_Units_24	S1_38821285	1	38821285	23.2614	2.2258e-12	0.30469	21.2277	7.8465e-09	21.4597	7.8933e-06	3	48122	147	2068.75	8	21213.2	53
Utah_Chill_Units_24	S1_38758726	1	38758726	32.263	2.3489e-12	0.28738	32.263	2.3489e-12	NaN	NaN	2	68081.4	148	2110.2	7	23071.8	58
Chill_Portions_25	S1_39509364	1	39509364	32.1703	2.5056e-12	0.26187	32.1703	2.5056e-12	NaN	NaN	2	169.832	148	5.27915	7	73.6829	68
Utah_Chill_Units_24	S1_39220067	1	39220067	32.091	2.6482e-12	0.28631	32.091	2.6482e-12	NaN	NaN	2	67828.2	148	2113.62	7	22999.5	65
Chill_Portions_25	S1_39509319	1	39509319	32.0905	2.649e-12	0.26141	32.0905	2.649e-12	NaN	NaN	2	169.538	148	5.28312	7	73.5989	69
Utah_Chill_Units_24	S1_38745886	1	38745886	31.9952	2.8312e-12	0.28571	31.9952	2.8312e-12	NaN	NaN	2	67686.8	148	2115.53	7	22959.1	58
Utah_Chill_Units_24	S1_38992466	1	38992466	31.9885	2.8444e-12	0.28567	52.5648	2.0997e-11	8.69685	0.00371	2	67677	148	2115.67	7	22956.3	65
Utah_Chill_Units_24	S1_40226032	1	40226032	57.8273	2.9773e-12	0.26464	57.8273	2.9773e-12	NaN	NaN	1	125389	149	2168.34	6	25121.6	68
Utah_Chill_Units_24	S1_40226086	1	40226086	57.8273	2.9773e-12	0.26464	57.8273	2.9773e-12	NaN	NaN	1	125389	149	2168.34	6	25121.6	68
Utah_Chill_Units_25	S1_35935092	1	35935092	31.8847	3.0585e-12	0.25874	31.8847	3.0585e-12	NaN	NaN	2	187830	148	5890.91	7	82863.3	62
Utah_Chill_Units_25	S1_38636094	1	38636094	31.8208	3.198e-12	0.25837	31.8208	3.198e-12	NaN	NaN	2	187567	148	5894.46	7	82788.2	63
Chill_Portions_25	S1_35521834	1	35521834	31.8127	3.2163e-12	0.25983	31.8127	3.2163e-12	NaN	NaN	2	168.512	148	5.29699	7	73.3057	60
Utah_Chill_Units_25	S1_39911779	1	39911779	57.5496	3.2962e-12	0.2394	57.5496	3.2962e-12	NaN	NaN	1	347587	149	6039.78	6	91995.1	67
Utah_Chill_Units_25	S1_39998809	1	39998809	57.5496	3.2962e-12	0.2394	57.5496	3.2962e-12	NaN	NaN	1	347587	149	6039.78	6	91995.1	67
Utah_Chill_Units_24	S1_39244737	1	39244737	31.7515	3.357e-12	0.28419	31.7515	3.357e-12	NaN	NaN	2	67326.1	148	2120.41	7	22856	63
Utah_Chill_Units_24	S1_38938513	1	38938513	22.8209	3.4669e-12	0.30075	29.3318	1.8613e-11	7.30138	0.0077	3	47500.3	147	2081.44	8	20980.1	62
Chill_Portions_25	S1_35227820	1	35227820	31.6858	3.5149e-12	0.2591	31.6858	3.5149e-12	NaN	NaN	2	168.041	148	5.30335	7	73.1712	50
Chill_Portions_25	S1_39760185	1	39760185	22.8037	3.5275e-12	0.27446	33.0642	1.3473e-12	1.88663	0.17167	3	118.668	147	5.2039	8	66.5152	64
Chill_Portions_25	S1_35374583	1	35374583	31.6136	3.6973e-12	0.25869	31.6136	3.6973e-12	NaN	NaN	2	167.773	148	5.30698	7	73.0945	60
Chill_Portions_25	S1_35384858	1	35384858	31.6136	3.6973e-12	0.25869	31.6136	3.6973e-12	NaN	NaN	2	167.773	148	5.30698	7	73.0945	60
Chill_Portions_25	S1_35398734	1	35398734	31.6136	3.6973e-12	0.25869	31.6136	3.6973e-12	NaN	NaN	2	167.773	148	5.30698	7	73.0945	60
Chill_Portions_25	S1_35398752	1	35398752	31.6136	3.6973e-12	0.25869	31.6136	3.6973e-12	NaN	NaN	2	167.773	148	5.30698	7	73.0945	60
Chill_Portions_25	S1_35420175	1	35420175	31.6136	3.6973e-12	0.25869	31.6136	3.6973e-12	NaN	NaN	2	167.773	148	5.30698	7	73.0945	60
Chill_Portions_25	S1_35420192	1	35420192	31.6136	3.6973e-12	0.25869	31.6136	3.6973e-12	NaN	NaN	2	167.773	148	5.30698	7	73.0945	60
Chill_Portions_25	S1_35424208	1	35424208	31.6136	3.6973e-12	0.25869	31.6136	3.6973e-12	NaN	NaN	2	167.773	148	5.30698	7	73.0945	60
Chill_Portions_25	S1_38758826	1	38758826	31.5975	3.7391e-12	0.2586	31.5975	3.7391e-12	NaN	NaN	2	167.713	148	5.30779	7	73.0775	57
Utah_Chill_Units_25	S1_39244892	1	39244892	31.5785	3.7892e-12	0.257	31.5785	3.7892e-12	NaN	NaN	2	186566	148	5907.99	7	82502.2	65
Chill_Portions_25	S1_35031602	1	35031602	31.5236	3.938e-12	0.25817	31.5236	3.938e-12	NaN	NaN	2	167.438	148	5.3115	7	72.9989	60
Utah_Chill_Units_24	S1_40364687	1	40364687	31.4746	4.0756e-12	0.28245	31.4746	4.0756e-12	NaN	NaN	2	66914.2	148	2125.97	7	22738.4	70
Utah_Chill_Units_24	S1_40364699	1	40364699	31.4746	4.0756e-12	0.28245	31.4746	4.0756e-12	NaN	NaN	2	66914.2	148	2125.97	7	22738.4	70
Utah_Chill_Units_24	S1_40364812	1	40364812	31.4746	4.0756e-12	0.28245	31.4746	4.0756e-12	NaN	NaN	2	66914.2	148	2125.97	7	22738.4	70
Utah_Chill_Units_24	S1_40409973	1	40409973	31.4746	4.0756e-12	0.28245	31.4746	4.0756e-12	NaN	NaN	2	66914.2	148	2125.97	7	22738.4	70
Utah_Chill_Units_24	S1_40411934	1	40411934	31.4746	4.0756e-12	0.28245	31.4746	4.0756e-12	NaN	NaN	2	66914.2	148	2125.97	7	22738.4	70
Chill_Portions_25	S1_37680378	1	37680378	31.4723	4.0822e-12	0.25788	31.4723	4.0822e-12	NaN	NaN	2	167.247	148	5.31409	7	72.9443	59
Utah_Chill_Units_24	S1_38697899	1	38697899	31.4598	4.1182e-12	0.28236	31.4598	4.1182e-12	NaN	NaN	2	66892.1	148	2126.27	7	22732	62
Utah_Chill_Units_24	S1_39220183	1	39220183	31.4162	4.2462e-12	0.28208	31.4162	4.2462e-12	NaN	NaN	2	66827	148	2127.15	7	22713.4	64
Utah_Chill_Units_24	S1_39220194	1	39220194	31.4162	4.2462e-12	0.28208	31.4162	4.2462e-12	NaN	NaN	2	66827	148	2127.15	7	22713.4	64
Utah_Chill_Units_24	S1_38746060	1	38746060	31.3978	4.3014e-12	0.28197	31.3978	4.3014e-12	NaN	NaN	2	66799.6	148	2127.52	7	22705.6	58
Utah_Chill_Units_24	S1_38746123	1	38746123	31.3978	4.3014e-12	0.28197	31.3978	4.3014e-12	NaN	NaN	2	66799.6	148	2127.52	7	22705.6	58
Chill_Portions_25	S1_40163717	1	40163717	22.5715	4.4609e-12	0.27255	28.8912	2.5537e-11	7.42404	0.00722	3	117.841	147	5.22079	8	66.2049	48
Chill_Portions_25	S1_40163727	1	40163727	22.5715	4.4609e-12	0.27255	28.8912	2.5537e-11	7.42404	0.00722	3	117.841	147	5.22079	8	66.2049	48
Chill_Portions_25	S1_36081786	1	36081786	31.3171	4.5523e-12	0.25699	31.3171	4.5523e-12	NaN	NaN	2	166.667	148	5.32192	7	72.7787	60
Utah_Chill_Units_24	S1_38992425	1	38992425	22.5193	4.703e-12	0.29803	28.0175	4.7997e-11	8.63297	0.00383	3	47070.2	147	2090.22	8	20818.8	63
Utah_Chill_Units_25	S1_39892975	1	39892975	56.4565	4.927e-12	0.2361	56.4565	4.927e-12	NaN	NaN	1	342799	149	6071.91	6	91197.1	65
Chilling_Hours_25	S7_824834	7	824834	31.2042	4.9284e-12	0.27074	31.2042	4.9284e-12	NaN	NaN	2	8841.94	148	283.358	7	3340.15	71
Chill_Portions_25	S1_35200526	1	35200526	31.1849	4.9958e-12	0.25622	31.1849	4.9958e-12	NaN	NaN	2	166.172	148	5.32861	7	72.6372	62
Utah_Chill_Units_25	S1_40494107	1	40494107	56.3341	5.1545e-12	0.23573	56.3341	5.1545e-12	NaN	NaN	1	342260	149	6075.53	6	91107.3	69
Utah_Chill_Units_24	S1_40119105	1	40119105	31.1394	5.1582e-12	0.28033	31.1394	5.1582e-12	NaN	NaN	2	66412.6	148	2132.75	7	22595	66
Chill_Portions_25	S1_38749520	1	38749520	22.4119	5.2442e-12	0.27123	27.7489	5.8337e-11	8.80943	0.0035	3	117.269	147	5.23245	8	65.9905	59
Chill_Portions_25	S1_37456326	1	37456326	22.3988	5.3144e-12	0.27112	28.5131	3.3532e-11	7.61948	0.00651	3	117.222	147	5.23341	8	65.9728	60
Chilling_Hours_25	S7_824789	7	824789	31.0883	5.3471e-12	0.27003	31.0883	5.3471e-12	NaN	NaN	2	8818.83	148	283.67	7	3333.55	64
Chilling_Hours_25	S7_824807	7	824807	31.0883	5.3471e-12	0.27003	31.0883	5.3471e-12	NaN	NaN	2	8818.83	148	283.67	7	3333.55	64
Chill_Portions_25	S1_37933161	1	37933161	22.3859	5.3842e-12	0.27101	31.9484	2.9252e-12	2.57911	0.11043	3	117.176	147	5.23436	8	65.9555	57
Chill_Portions_25	S1_37933167	1	37933167	22.3859	5.3842e-12	0.27101	31.9484	2.9252e-12	2.57911	0.11043	3	117.176	147	5.23436	8	65.9555	57
Chill_Portions_25	S1_38919120	1	38919120	56.2092	5.3977e-12	0.23672	56.2092	5.3977e-12	NaN	NaN	1	307.049	149	5.46261	6	80.5276	54
Utah_Chill_Units_25	S1_35951875	1	35951875	31.0736	5.4028e-12	0.2541	31.0736	5.4028e-12	NaN	NaN	2	184465	148	5936.38	7	81901.9	63
Utah_Chill_Units_24	S1_38958882	1	38958882	22.373	5.4551e-12	0.2967	31.9964	2.8289e-12	2.48451	0.11712	3	46860.3	147	2094.5	8	20740.1	62
Chill_Portions_25	S1_35692948	1	35692948	22.3581	5.5386e-12	0.27078	27.4908	7.0399e-11	9.08792	0.00303	3	117.076	147	5.2364	8	65.918	63
Utah_Chill_Units_24	S1_38844245	1	38844245	22.3472	5.6002e-12	0.29647	33.6577	8.9497e-13	0.12437	0.72485	3	46823.1	147	2095.26	8	20726.2	63
Utah_Chill_Units_25	S1_39264495	1	39264495	22.3179	5.7693e-12	0.26888	33.5473	9.6555e-13	0.21489	0.64365	3	130130	147	5830.77	8	74346.9	62
Utah_Chill_Units_25	S1_36208837	1	36208837	56.0159	5.7972e-12	0.23476	56.0159	5.7972e-12	NaN	NaN	1	340855	149	6084.96	6	90873.1	63
Utah_Chill_Units_24	S1_38844267	1	38844267	30.9734	5.798e-12	0.27928	30.9734	5.798e-12	NaN	NaN	2	66163	148	2136.12	7	22523.7	63
Chill_Portions_25	S1_34713255	1	34713255	55.9927	5.8471e-12	0.23606	55.9927	5.8471e-12	NaN	NaN	1	306.19	149	5.46838	6	80.3843	60
Chill_Portions_25	S1_34917514	1	34917514	55.9927	5.8471e-12	0.23606	55.9927	5.8471e-12	NaN	NaN	1	306.19	149	5.46838	6	80.3843	60
Chill_Portions_25	S1_37537752	1	37537752	30.9502	5.8938e-12	0.25486	30.9502	5.8938e-12	NaN	NaN	2	165.29	148	5.34053	7	72.3852	60
Utah_Chill_Units_24	S1_39244892	1	39244892	30.9495	5.8966e-12	0.27913	30.9495	5.8966e-12	NaN	NaN	2	66127	148	2136.61	7	22513.4	65
Utah_Chill_Units_24	S1_38992561	1	38992561	22.267	6.0753e-12	0.29574	27.3633	7.7261e-11	9.08482	0.00304	3	46707.6	147	2097.62	8	20682.9	63
Chill_Portions_25	S1_38757419	1	38757419	30.8438	6.3532e-12	0.25424	30.8438	6.3532e-12	NaN	NaN	2	164.889	148	5.34595	7	72.2707	56
Utah_Chill_Units_24	S1_39819516	1	39819516	55.6825	6.5581e-12	0.25749	55.6825	6.5581e-12	NaN	NaN	1	122004	149	2191.06	6	24557.3	71
Utah_Chill_Units_24	S1_37830130	1	37830130	55.6032	6.7535e-12	0.25723	55.6032	6.7535e-12	NaN	NaN	1	121877	149	2191.91	6	24536.2	62
Utah_Chill_Units_24	S1_37843820	1	37843820	55.6032	6.7535e-12	0.25723	55.6032	6.7535e-12	NaN	NaN	1	121877	149	2191.91	6	24536.2	62
Utah_Chill_Units_24	S1_37843831	1	37843831	55.6032	6.7535e-12	0.25723	55.6032	6.7535e-12	NaN	NaN	1	121877	149	2191.91	6	24536.2	62
Utah_Chill_Units_24	S1_37843925	1	37843925	55.6032	6.7535e-12	0.25723	55.6032	6.7535e-12	NaN	NaN	1	121877	149	2191.91	6	24536.2	62
Utah_Chill_Units_24	S1_38553691	1	38553691	55.6032	6.7535e-12	0.25723	55.6032	6.7535e-12	NaN	NaN	1	121877	149	2191.91	6	24536.2	62
Utah_Chill_Units_25	S1_38956196	1	38956196	30.7375	6.8482e-12	0.25216	30.7375	6.8482e-12	NaN	NaN	2	183055	148	5955.43	7	81499.2	63
Utah_Chill_Units_24	S1_38821253	1	38821253	22.1374	6.9317e-12	0.29455	32.9616	1.4463e-12	0.64642	0.4227	3	46520.4	147	2101.44	8	20612.6	64
Utah_Chill_Units_25	S1_38919219	1	38919219	55.4966	7.0256e-12	0.23318	55.4966	7.0256e-12	NaN	NaN	1	338552	149	6100.42	6	90489.4	64
Utah_Chill_Units_25	S1_39173902	1	39173902	55.4966	7.0256e-12	0.23318	55.4966	7.0256e-12	NaN	NaN	1	338552	149	6100.42	6	90489.4	64
Utah_Chill_Units_25	S1_39252532	1	39252532	55.4966	7.0256e-12	0.23318	55.4966	7.0256e-12	NaN	NaN	1	338552	149	6100.42	6	90489.4	64
Utah_Chill_Units_25	S1_39252567	1	39252567	55.4966	7.0256e-12	0.23318	55.4966	7.0256e-12	NaN	NaN	1	338552	149	6100.42	6	90489.4	64
Utah_Chill_Units_25	S1_39252574	1	39252574	55.4966	7.0256e-12	0.23318	55.4966	7.0256e-12	NaN	NaN	1	338552	149	6100.42	6	90489.4	64
Utah_Chill_Units_25	S1_39304331	1	39304331	55.4966	7.0256e-12	0.23318	55.4966	7.0256e-12	NaN	NaN	1	338552	149	6100.42	6	90489.4	64
Utah_Chill_Units_24	S1_38733548	1	38733548	22.123	7.0345e-12	0.29442	31.4031	4.2856e-12	2.79922	0.09644	3	46499.5	147	2101.86	8	20604.8	65
Chill_Portions_25	S1_39150804	1	39150804	30.6722	7.1718e-12	0.25324	30.6722	7.1718e-12	NaN	NaN	2	164.241	148	5.35471	7	72.0854	68
Utah_Chill_Units_24	S1_40471030	1	40471030	22.0928	7.2541e-12	0.29414	33.2408	1.1927e-12	0.16974	0.68094	3	46455.7	147	2102.76	8	20588.4	62
Chill_Portions_25	S1_34966998	1	34966998	55.3785	7.3399e-12	0.23417	55.3785	7.3399e-12	NaN	NaN	1	303.741	149	5.48481	6	79.9762	62
Utah_Chill_Units_25	S1_36081528	1	36081528	55.3413	7.4418e-12	0.2327	55.3413	7.4418e-12	NaN	NaN	1	337862	149	6105.05	6	90374.3	63
Utah_Chill_Units_25	S1_38938706	1	38938706	30.6148	7.4687e-12	0.25145	30.6148	7.4687e-12	NaN	NaN	2	182538	148	5962.42	7	81351.5	64
Utah_Chill_Units_25	S1_38953978	1	38953978	30.6148	7.4687e-12	0.25145	30.6148	7.4687e-12	NaN	NaN	2	182538	148	5962.42	7	81351.5	64
Utah_Chill_Units_25	S1_38956378	1	38956378	30.6148	7.4687e-12	0.25145	30.6148	7.4687e-12	NaN	NaN	2	182538	148	5962.42	7	81351.5	64
Utah_Chill_Units_25	S1_38961682	1	38961682	30.6148	7.4687e-12	0.25145	30.6148	7.4687e-12	NaN	NaN	2	182538	148	5962.42	7	81351.5	64
Utah_Chill_Units_25	S1_39123771	1	39123771	30.6148	7.4687e-12	0.25145	30.6148	7.4687e-12	NaN	NaN	2	182538	148	5962.42	7	81351.5	64
Utah_Chill_Units_25	S1_39130523	1	39130523	30.6148	7.4687e-12	0.25145	30.6148	7.4687e-12	NaN	NaN	2	182538	148	5962.42	7	81351.5	64
Utah_Chill_Units_25	S1_39150933	1	39150933	30.6148	7.4687e-12	0.25145	30.6148	7.4687e-12	NaN	NaN	2	182538	148	5962.42	7	81351.5	64
Utah_Chill_Units_25	S1_39208778	1	39208778	30.6148	7.4687e-12	0.25145	30.6148	7.4687e-12	NaN	NaN	2	182538	148	5962.42	7	81351.5	64
Utah_Chill_Units_25	S1_39212301	1	39212301	30.6148	7.4687e-12	0.25145	30.6148	7.4687e-12	NaN	NaN	2	182538	148	5962.42	7	81351.5	64
Utah_Chill_Units_25	S1_39235255	1	39235255	30.6148	7.4687e-12	0.25145	30.6148	7.4687e-12	NaN	NaN	2	182538	148	5962.42	7	81351.5	64
Utah_Chill_Units_25	S1_39504542	1	39504542	30.6148	7.4687e-12	0.25145	30.6148	7.4687e-12	NaN	NaN	2	182538	148	5962.42	7	81351.5	64
Utah_Chill_Units_25	S1_39504609	1	39504609	30.6148	7.4687e-12	0.25145	30.6148	7.4687e-12	NaN	NaN	2	182538	148	5962.42	7	81351.5	64
Utah_Chill_Units_25	S1_39504627	1	39504627	30.6148	7.4687e-12	0.25145	30.6148	7.4687e-12	NaN	NaN	2	182538	148	5962.42	7	81351.5	64
Utah_Chill_Units_24	S1_39965000	1	39965000	30.6136	7.4754e-12	0.27698	56.1916	5.4328e-12	3.93038	0.04927	2	65619.3	148	2143.47	7	22368.4	67
Chill_Portions_25	S1_34964999	1	34964999	30.6077	7.5064e-12	0.25287	30.6077	7.5064e-12	NaN	NaN	2	163.996	148	5.35801	7	72.0156	61
Chill_Portions_25	S1_34995387	1	34995387	30.6077	7.5064e-12	0.25287	30.6077	7.5064e-12	NaN	NaN	2	163.996	148	5.35801	7	72.0156	61
Chill_Portions_25	S1_35041371	1	35041371	30.6077	7.5064e-12	0.25287	30.6077	7.5064e-12	NaN	NaN	2	163.996	148	5.35801	7	72.0156	61
Chill_Portions_25	S1_35041424	1	35041424	30.6077	7.5064e-12	0.25287	30.6077	7.5064e-12	NaN	NaN	2	163.996	148	5.35801	7	72.0156	61
Chill_Portions_25	S1_35042718	1	35042718	30.6077	7.5064e-12	0.25287	30.6077	7.5064e-12	NaN	NaN	2	163.996	148	5.35801	7	72.0156	61
Chill_Portions_25	S1_35083893	1	35083893	30.6077	7.5064e-12	0.25287	30.6077	7.5064e-12	NaN	NaN	2	163.996	148	5.35801	7	72.0156	61
Chill_Portions_25	S1_35202774	1	35202774	30.6077	7.5064e-12	0.25287	30.6077	7.5064e-12	NaN	NaN	2	163.996	148	5.35801	7	72.0156	61
Chill_Portions_25	S1_35202818	1	35202818	30.6077	7.5064e-12	0.25287	30.6077	7.5064e-12	NaN	NaN	2	163.996	148	5.35801	7	72.0156	61
Chill_Portions_25	S1_35256252	1	35256252	30.6077	7.5064e-12	0.25287	30.6077	7.5064e-12	NaN	NaN	2	163.996	148	5.35801	7	72.0156	61
Chill_Portions_25	S1_35256264	1	35256264	30.6077	7.5064e-12	0.25287	30.6077	7.5064e-12	NaN	NaN	2	163.996	148	5.35801	7	72.0156	61
Chill_Portions_25	S1_35316246	1	35316246	30.6077	7.5064e-12	0.25287	30.6077	7.5064e-12	NaN	NaN	2	163.996	148	5.35801	7	72.0156	61
Chill_Portions_25	S1_35352496	1	35352496	30.6077	7.5064e-12	0.25287	30.6077	7.5064e-12	NaN	NaN	2	163.996	148	5.35801	7	72.0156	61
Chill_Portions_25	S1_35352606	1	35352606	30.6077	7.5064e-12	0.25287	30.6077	7.5064e-12	NaN	NaN	2	163.996	148	5.35801	7	72.0156	61
Chill_Portions_25	S1_36756010	1	36756010	30.5797	7.6566e-12	0.2527	30.5797	7.6566e-12	NaN	NaN	2	163.89	148	5.35944	7	71.9853	55
Chill_Portions_25	S1_36756028	1	36756028	30.5797	7.6566e-12	0.2527	30.5797	7.6566e-12	NaN	NaN	2	163.89	148	5.35944	7	71.9853	55
Chill_Portions_25	S1_36764071	1	36764071	30.5588	7.7708e-12	0.25258	30.5588	7.7708e-12	NaN	NaN	2	163.811	148	5.36052	7	71.9626	55
Chill_Portions_25	S1_36081961	1	36081961	30.538	7.8862e-12	0.25246	30.538	7.8862e-12	NaN	NaN	2	163.732	148	5.36158	7	71.94	58
Utah_Chill_Units_24	S1_39472974	1	39472974	21.9837	8.1073e-12	0.29314	27.7437	5.856e-11	7.88322	0.00567	3	46297.4	147	2105.99	8	20529	64
Utah_Chill_Units_25	S1_38992466	1	38992466	30.4942	8.1342e-12	0.25075	50.4598	4.6569e-11	8.11806	0.00501	2	182029	148	5969.3	7	81206	65
Utah_Chill_Units_24	S1_37729959	1	37729959	55.0948	8.1548e-12	0.25551	55.0948	8.1548e-12	NaN	NaN	1	121064	149	2197.37	6	24400.6	63
Utah_Chill_Units_24	S1_37734066	1	37734066	55.0948	8.1548e-12	0.25551	55.0948	8.1548e-12	NaN	NaN	1	121064	149	2197.37	6	24400.6	63
Utah_Chill_Units_24	S1_37739026	1	37739026	55.0948	8.1548e-12	0.25551	55.0948	8.1548e-12	NaN	NaN	1	121064	149	2197.37	6	24400.6	63
Utah_Chill_Units_24	S1_37742699	1	37742699	55.0948	8.1548e-12	0.25551	55.0948	8.1548e-12	NaN	NaN	1	121064	149	2197.37	6	24400.6	63
Utah_Chill_Units_24	S1_37752107	1	37752107	55.0948	8.1548e-12	0.25551	55.0948	8.1548e-12	NaN	NaN	1	121064	149	2197.37	6	24400.6	63
Utah_Chill_Units_24	S1_37752156	1	37752156	55.0948	8.1548e-12	0.25551	55.0948	8.1548e-12	NaN	NaN	1	121064	149	2197.37	6	24400.6	63
Utah_Chill_Units_25	S1_39965000	1	39965000	30.4905	8.1558e-12	0.25072	49.7111	6.1959e-11	8.70071	0.0037	2	182013	148	5969.51	7	81201.5	67
Utah_Chill_Units_24	S1_38757419	1	38757419	30.4667	8.2944e-12	0.27604	30.4667	8.2944e-12	NaN	NaN	2	65396.3	148	2146.48	7	22304.7	56
Utah_Chill_Units_24	S1_38593964	1	38593964	30.4605	8.3311e-12	0.276	30.4605	8.3311e-12	NaN	NaN	2	65386.8	148	2146.61	7	22302	62
Utah_Chill_Units_24	S1_39663110	1	39663110	30.4506	8.3896e-12	0.27594	30.4506	8.3896e-12	NaN	NaN	2	65371.8	148	2146.82	7	22297.7	66
Chill_Portions_25	S1_38484952	1	38484952	21.9194	8.6578e-12	0.26711	30.517	8.0041e-12	3.63672	0.05847	3	115.489	147	5.26879	8	65.3228	54
Chill_Portions_25	S1_34861172	1	34861172	30.3603	8.944e-12	0.25142	30.3603	8.944e-12	NaN	NaN	2	163.056	148	5.37071	7	71.7471	61
Chill_Portions_25	S1_34861201	1	34861201	30.3603	8.944e-12	0.25142	30.3603	8.944e-12	NaN	NaN	2	163.056	148	5.37071	7	71.7471	61
Chill_Portions_25	S1_35474560	1	35474560	54.6405	9.6554e-12	0.23189	54.6405	9.6554e-12	NaN	NaN	1	300.779	149	5.50469	6	79.4826	59
Utah_Chill_Units_24	S1_38919120	1	38919120	54.5527	9.9762e-12	0.25367	54.5527	9.9762e-12	NaN	NaN	1	120192	149	2203.22	6	24255.3	54
Chill_Portions_25	S1_39294859	1	39294859	30.1814	1.0155e-11	0.25037	30.1814	1.0155e-11	NaN	NaN	2	162.374	148	5.37993	7	71.5521	54
Chill_Portions_25	S1_35118241	1	35118241	30.1573	1.033e-11	0.25022	30.1573	1.033e-11	NaN	NaN	2	162.282	148	5.38118	7	71.5257	60
Chill_Portions_25	S1_37249685	1	37249685	21.743	1.0368e-11	0.26562	32.8282	1.5863e-12	0.0113	0.9155	3	114.845	147	5.28193	8	65.0815	60
Chill_Portions_25	S1_36081844	1	36081844	30.1403	1.0456e-11	0.25012	30.1403	1.0456e-11	NaN	NaN	2	162.217	148	5.38206	7	71.5072	57
Chill_Portions_25	S1_37464804	1	37464804	30.1323	1.0515e-11	0.25008	30.1323	1.0515e-11	NaN	NaN	2	162.186	148	5.38247	7	71.4984	56
Utah_Chill_Units_25	S1_40105915	1	40105915	30.1121	1.0667e-11	0.24851	30.1121	1.0667e-11	NaN	NaN	2	180408	148	5991.21	7	80742.8	53
Chill_Portions_25	S1_35379771	1	35379771	30.1109	1.0676e-11	0.24995	30.1109	1.0676e-11	NaN	NaN	2	162.105	148	5.38358	7	71.4751	59
Chill_Portions_25	S1_35379874	1	35379874	30.1109	1.0676e-11	0.24995	30.1109	1.0676e-11	NaN	NaN	2	162.105	148	5.38358	7	71.4751	59
Chill_Portions_25	S1_37680589	1	37680589	30.1076	1.0702e-11	0.24993	30.1076	1.0702e-11	NaN	NaN	2	162.092	148	5.38375	7	71.4714	59
Chill_Portions_25	S1_37680603	1	37680603	30.1076	1.0702e-11	0.24993	30.1076	1.0702e-11	NaN	NaN	2	162.092	148	5.38375	7	71.4714	59
Utah_Chill_Units_24	S1_39893079	1	39893079	30.101	1.0752e-11	0.27369	30.101	1.0752e-11	NaN	NaN	2	64838.4	148	2154.02	7	22145.3	64
Chill_Portions_25	S1_36229400	1	36229400	21.6958	1.0882e-11	0.26522	29.3496	1.8378e-11	4.85807	0.02907	3	114.672	147	5.28545	8	65.0166	61
Chill_Portions_25	S1_35393131	1	35393131	30.0833	1.0888e-11	0.24979	30.0833	1.0888e-11	NaN	NaN	2	161.999	148	5.385	7	71.4449	58
Chill_Portions_25	S1_35503684	1	35503684	30.0655	1.1027e-11	0.24968	30.0655	1.1027e-11	NaN	NaN	2	161.931	148	5.38593	7	71.4254	59
Utah_Chill_Units_24	S1_39175678	1	39175678	21.6715	1.1156e-11	0.29025	23.3011	1.5938e-09	14.2425	0.00023251	3	45841.6	147	2115.29	8	20358.1	56
Chill_Portions_25	S1_38594812	1	38594812	21.6547	1.135e-11	0.26487	30.6557	7.2562e-12	2.8758	0.09204	3	114.522	147	5.28853	8	64.9602	52
Chill_Portions_25	S1_40569561	1	40569561	30.0122	1.1453e-11	0.24937	30.0122	1.1453e-11	NaN	NaN	2	161.726	148	5.38869	7	71.367	57
Chill_Portions_25	S1_37439496	1	37439496	29.974	1.1769e-11	0.24914	29.974	1.1769e-11	NaN	NaN	2	161.58	148	5.39067	7	71.3251	59
Utah_Chill_Units_25	S1_38844100	1	38844100	29.9295	1.2147e-11	0.24744	29.9295	1.2147e-11	NaN	NaN	2	179629	148	6001.73	7	80520.2	65
Utah_Chill_Units_25	S1_38844172	1	38844172	29.9295	1.2147e-11	0.24744	29.9295	1.2147e-11	NaN	NaN	2	179629	148	6001.73	7	80520.2	65
Utah_Chill_Units_25	S1_38844233	1	38844233	29.9295	1.2147e-11	0.24744	29.9295	1.2147e-11	NaN	NaN	2	179629	148	6001.73	7	80520.2	65
Utah_Chill_Units_25	S1_38862600	1	38862600	29.9295	1.2147e-11	0.24744	29.9295	1.2147e-11	NaN	NaN	2	179629	148	6001.73	7	80520.2	65
Utah_Chill_Units_25	S1_38912136	1	38912136	29.9295	1.2147e-11	0.24744	29.9295	1.2147e-11	NaN	NaN	2	179629	148	6001.73	7	80520.2	65
Utah_Chill_Units_25	S1_38912183	1	38912183	29.9295	1.2147e-11	0.24744	29.9295	1.2147e-11	NaN	NaN	2	179629	148	6001.73	7	80520.2	65
Utah_Chill_Units_25	S1_38853551	1	38853551	53.9503	1.2489e-11	0.22841	53.9503	1.2489e-11	NaN	NaN	1	331627	149	6146.89	6	89335.2	65
Utah_Chill_Units_25	S1_38862533	1	38862533	53.9503	1.2489e-11	0.22841	53.9503	1.2489e-11	NaN	NaN	1	331627	149	6146.89	6	89335.2	65
Utah_Chill_Units_25	S1_38904565	1	38904565	53.9503	1.2489e-11	0.22841	53.9503	1.2489e-11	NaN	NaN	1	331627	149	6146.89	6	89335.2	65
Utah_Chill_Units_25	S1_38904610	1	38904610	53.9503	1.2489e-11	0.22841	53.9503	1.2489e-11	NaN	NaN	1	331627	149	6146.89	6	89335.2	65
Utah_Chill_Units_25	S1_38904617	1	38904617	53.9503	1.2489e-11	0.22841	53.9503	1.2489e-11	NaN	NaN	1	331627	149	6146.89	6	89335.2	65
Utah_Chill_Units_25	S1_39711033	1	39711033	53.9326	1.2572e-11	0.22835	53.9326	1.2572e-11	NaN	NaN	1	331547	149	6147.43	6	89321.8	66
Utah_Chill_Units_24	S1_40653432	1	40653432	29.8638	1.2729e-11	0.27215	29.8638	1.2729e-11	NaN	NaN	2	64474.2	148	2158.95	7	22041.2	67
Chilling_Hours_25	S1_2966136	1	2966136	21.5274	1.2934e-11	0.27861	0.10713	0.89847	64.2763	3.0961e-13	3	6066.11	147	281.786	8	2986.94	71
Utah_Chill_Units_25	S1_40558948	1	40558948	29.8227	1.3108e-11	0.24681	29.8227	1.3108e-11	NaN	NaN	2	179172	148	6007.91	7	80389.7	67
Utah_Chill_Units_25	S1_40559087	1	40559087	29.8227	1.3108e-11	0.24681	29.8227	1.3108e-11	NaN	NaN	2	179172	148	6007.91	7	80389.7	67
Chill_Portions_25	S1_33673366	1	33673366	53.8077	1.3173e-11	0.22929	53.8077	1.3173e-11	NaN	NaN	1	297.411	149	5.5273	6	78.9213	62
Chill_Portions_25	S1_33982616	1	33982616	53.8077	1.3173e-11	0.22929	53.8077	1.3173e-11	NaN	NaN	1	297.411	149	5.5273	6	78.9213	62
Utah_Chill_Units_25	S1_35979335	1	35979335	29.7874	1.3441e-11	0.2466	29.7874	1.3441e-11	NaN	NaN	2	179021	148	6009.95	7	80346.5	64
Utah_Chill_Units_25	S1_35979458	1	35979458	29.7874	1.3441e-11	0.2466	29.7874	1.3441e-11	NaN	NaN	2	179021	148	6009.95	7	80346.5	64
Utah_Chill_Units_25	S1_35979553	1	35979553	29.7874	1.3441e-11	0.2466	29.7874	1.3441e-11	NaN	NaN	2	179021	148	6009.95	7	80346.5	64
Utah_Chill_Units_25	S1_36032838	1	36032838	29.7874	1.3441e-11	0.2466	29.7874	1.3441e-11	NaN	NaN	2	179021	148	6009.95	7	80346.5	64
Utah_Chill_Units_25	S1_36052955	1	36052955	29.7874	1.3441e-11	0.2466	29.7874	1.3441e-11	NaN	NaN	2	179021	148	6009.95	7	80346.5	64
Utah_Chill_Units_25	S1_36052979	1	36052979	29.7874	1.3441e-11	0.2466	29.7874	1.3441e-11	NaN	NaN	2	179021	148	6009.95	7	80346.5	64
Utah_Chill_Units_25	S1_36053677	1	36053677	29.7874	1.3441e-11	0.2466	29.7874	1.3441e-11	NaN	NaN	2	179021	148	6009.95	7	80346.5	64
Utah_Chill_Units_25	S1_36110557	1	36110557	29.7874	1.3441e-11	0.2466	29.7874	1.3441e-11	NaN	NaN	2	179021	148	6009.95	7	80346.5	64
Utah_Chill_Units_25	S1_36110566	1	36110566	29.7874	1.3441e-11	0.2466	29.7874	1.3441e-11	NaN	NaN	2	179021	148	6009.95	7	80346.5	64
Utah_Chill_Units_25	S1_36122413	1	36122413	29.7874	1.3441e-11	0.2466	29.7874	1.3441e-11	NaN	NaN	2	179021	148	6009.95	7	80346.5	64
Utah_Chill_Units_25	S1_36124105	1	36124105	29.7874	1.3441e-11	0.2466	29.7874	1.3441e-11	NaN	NaN	2	179021	148	6009.95	7	80346.5	64
Utah_Chill_Units_25	S1_36170747	1	36170747	29.7874	1.3441e-11	0.2466	29.7874	1.3441e-11	NaN	NaN	2	179021	148	6009.95	7	80346.5	64
Utah_Chill_Units_25	S1_38992425	1	38992425	21.4853	1.3505e-11	0.26191	27.2887	8.1587e-11	7.48649	0.00698	3	126756	147	5899.64	8	73081.4	63
Chill_Portions_25	S1_36229362	1	36229362	21.4712	1.3702e-11	0.26331	29.1514	2.1183e-11	4.66642	0.03238	3	113.847	147	5.3023	8	64.707	61
Chill_Portions_25	S1_39711348	1	39711348	21.4415	1.4127e-11	0.26306	28.7741	2.7781e-11	5.159	0.02458	3	113.737	147	5.30454	8	64.666	62
Utah_Chill_Units_24	S1_38574796	1	38574796	29.7108	1.4197e-11	0.27116	29.7108	1.4197e-11	NaN	NaN	2	64238.5	148	2162.13	7	21973.9	58
Utah_Chill_Units_24	S1_38384123	1	38384123	29.7049	1.4256e-11	0.27112	57.9106	2.8879e-12	1.35948	0.2455	2	64229.5	148	2162.25	7	21971.3	62
Chill_Portions_25	S1_35435679	1	35435679	21.4121	1.4561e-11	0.26281	31.2786	4.6772e-12	1.47731	0.22614	3	113.629	147	5.30675	8	64.6253	58
Utah_Chill_Units_25	S1_36032950	1	36032950	53.5083	1.4735e-11	0.22703	53.5083	1.4735e-11	NaN	NaN	1	329628	149	6160.31	6	89001.9	64
Utah_Chill_Units_25	S1_36081650	1	36081650	53.5083	1.4735e-11	0.22703	53.5083	1.4735e-11	NaN	NaN	1	329628	149	6160.31	6	89001.9	64
Utah_Chill_Units_25	S1_36213007	1	36213007	53.5083	1.4735e-11	0.22703	53.5083	1.4735e-11	NaN	NaN	1	329628	149	6160.31	6	89001.9	64
Utah_Chill_Units_25	S1_36213145	1	36213145	53.5083	1.4735e-11	0.22703	53.5083	1.4735e-11	NaN	NaN	1	329628	149	6160.31	6	89001.9	64
Utah_Chill_Units_24	S1_40558948	1	40558948	29.6017	1.5346e-11	0.27044	29.6017	1.5346e-11	NaN	NaN	2	64070.1	148	2164.41	7	21925.7	67
Utah_Chill_Units_24	S1_40559087	1	40559087	29.6017	1.5346e-11	0.27044	29.6017	1.5346e-11	NaN	NaN	2	64070.1	148	2164.41	7	21925.7	67
Utah_Chill_Units_24	S1_38574858	1	38574858	29.5952	1.5418e-11	0.2704	29.5952	1.5418e-11	NaN	NaN	2	64060	148	2164.54	7	21922.9	59
Utah_Chill_Units_25	S1_36000562	1	36000562	21.3466	1.5576e-11	0.26073	25.0105	4.3927e-10	10.7301	0.00131	3	126186	147	5911.28	8	72867.6	63
Utah_Chill_Units_25	S1_39910751	1	39910751	21.3179	1.6042e-11	0.26049	24.1727	8.238e-10	12.0114	0.00069339	3	126067	147	5913.69	8	72823.3	67
Utah_Chill_Units_25	S1_40331755	1	40331755	53.2143	1.6451e-11	0.22611	53.2143	1.6451e-11	NaN	NaN	1	328293	149	6169.27	6	88779.5	70
Utah_Chill_Units_25	S1_40382961	1	40382961	53.2143	1.6451e-11	0.22611	53.2143	1.6451e-11	NaN	NaN	1	328293	149	6169.27	6	88779.5	70
Utah_Chill_Units_25	S1_38574796	1	38574796	29.498	1.6526e-11	0.24489	29.498	1.6526e-11	NaN	NaN	2	177777	148	6026.75	7	79991.3	58
Utah_Chill_Units_25	S1_38992561	1	38992561	21.2617	1.6999e-11	0.26001	26.7176	1.2398e-10	7.86957	0.00571	3	125836	147	5918.42	8	72736.3	63
Chill_Portions_25	S1_37815483	1	37815483	29.4309	1.7339e-11	0.24591	29.4309	1.7339e-11	NaN	NaN	2	159.485	148	5.41897	7	70.7267	59
Utah_Chill_Units_25	S1_39893079	1	39893079	29.4022	1.7699e-11	0.24432	29.4022	1.7699e-11	NaN	NaN	2	177364	148	6032.34	7	79873.1	64
Utah_Chill_Units_25	S1_40364687	1	40364687	29.3996	1.7731e-11	0.2443	29.3996	1.7731e-11	NaN	NaN	2	177353	148	6032.49	7	79870	70
Utah_Chill_Units_25	S1_40364699	1	40364699	29.3996	1.7731e-11	0.2443	29.3996	1.7731e-11	NaN	NaN	2	177353	148	6032.49	7	79870	70
Utah_Chill_Units_25	S1_40364812	1	40364812	29.3996	1.7731e-11	0.2443	29.3996	1.7731e-11	NaN	NaN	2	177353	148	6032.49	7	79870	70
Utah_Chill_Units_25	S1_40409973	1	40409973	29.3996	1.7731e-11	0.2443	29.3996	1.7731e-11	NaN	NaN	2	177353	148	6032.49	7	79870	70
Utah_Chill_Units_25	S1_40411934	1	40411934	29.3996	1.7731e-11	0.2443	29.3996	1.7731e-11	NaN	NaN	2	177353	148	6032.49	7	79870	70
Utah_Chill_Units_25	S1_39244737	1	39244737	29.3425	1.8472e-11	0.24396	29.3425	1.8472e-11	NaN	NaN	2	177106	148	6035.83	7	79799.4	63
Chilling_Hours_25	S1_1194463	1	1194463	29.3072	1.8945e-11	0.25895	9.44643	0.00252	46.2962	2.3536e-10	2	8456.91	148	288.561	7	3230.14	76
Utah_Chill_Units_25	S1_40078536	1	40078536	29.2998	1.9046e-11	0.24371	29.2998	1.9046e-11	NaN	NaN	2	176921	148	6038.32	7	79746.7	68
Utah_Chill_Units_25	S1_40106370	1	40106370	29.2998	1.9046e-11	0.24371	29.2998	1.9046e-11	NaN	NaN	2	176921	148	6038.32	7	79746.7	68
Utah_Chill_Units_25	S1_40120294	1	40120294	29.2998	1.9046e-11	0.24371	29.2998	1.9046e-11	NaN	NaN	2	176921	148	6038.32	7	79746.7	68
Utah_Chill_Units_25	S1_40120357	1	40120357	29.2998	1.9046e-11	0.24371	29.2998	1.9046e-11	NaN	NaN	2	176921	148	6038.32	7	79746.7	68
Utah_Chill_Units_25	S1_40132683	1	40132683	29.2998	1.9046e-11	0.24371	29.2998	1.9046e-11	NaN	NaN	2	176921	148	6038.32	7	79746.7	68
Utah_Chill_Units_25	S1_40132694	1	40132694	29.2998	1.9046e-11	0.24371	29.2998	1.9046e-11	NaN	NaN	2	176921	148	6038.32	7	79746.7	68
Utah_Chill_Units_25	S1_40184740	1	40184740	29.2998	1.9046e-11	0.24371	29.2998	1.9046e-11	NaN	NaN	2	176921	148	6038.32	7	79746.7	68
Utah_Chill_Units_25	S1_40216682	1	40216682	29.2998	1.9046e-11	0.24371	29.2998	1.9046e-11	NaN	NaN	2	176921	148	6038.32	7	79746.7	68
Utah_Chill_Units_25	S1_38574858	1	38574858	29.2828	1.9279e-11	0.24361	29.2828	1.9279e-11	NaN	NaN	2	176848	148	6039.31	7	79725.7	59
Utah_Chill_Units_25	S1_40226032	1	40226032	52.7886	1.9302e-11	0.22478	52.7886	1.9302e-11	NaN	NaN	1	326354	149	6182.28	6	88456.3	68
Utah_Chill_Units_25	S1_40226086	1	40226086	52.7886	1.9302e-11	0.22478	52.7886	1.9302e-11	NaN	NaN	1	326354	149	6182.28	6	88456.3	68
Utah_Chill_Units_24	S1_39505336	1	39505336	29.2775	1.9351e-11	0.26832	29.2775	1.9351e-11	NaN	NaN	2	63567.4	148	2171.2	7	21782.1	66
Utah_Chill_Units_24	S1_39505379	1	39505379	29.2775	1.9351e-11	0.26832	29.2775	1.9351e-11	NaN	NaN	2	63567.4	148	2171.2	7	21782.1	66
Utah_Chill_Units_25	S1_37965735	1	37965735	29.2447	1.9813e-11	0.24338	29.2447	1.9813e-11	NaN	NaN	2	176683	148	6041.54	7	79678.5	62
Chill_Portions_25	S1_37413764	1	37413764	21.0979	2.0126e-11	0.26011	28.0336	4.7441e-11	5.51589	0.02018	3	112.463	147	5.33053	8	64.1883	59
Chill_Portions_25	S1_34963969	1	34963969	29.1928	2.0563e-11	0.24448	29.1928	2.0563e-11	NaN	NaN	2	158.56	148	5.43147	7	70.4624	60
Chill_Portions_25	S1_35455004	1	35455004	21.0719	2.0676e-11	0.25989	30.9048	6.0856e-12	1.28645	0.25855	3	112.366	147	5.33252	8	64.1518	59
Utah_Chill_Units_25	S1_40119105	1	40119105	29.1665	2.0954e-11	0.24292	29.1665	2.0954e-11	NaN	NaN	2	176344	148	6046.12	7	79581.8	66
Utah_Chill_Units_25	S1_37704504	1	37704504	29.1508	2.1192e-11	0.24282	29.1508	2.1192e-11	NaN	NaN	2	176276	148	6047.04	7	79562.3	62
Chill_Portions_25	S1_34727110	1	34727110	29.1414	2.1335e-11	0.24418	29.1414	2.1335e-11	NaN	NaN	2	158.36	148	5.43418	7	70.4052	59
Utah_Chill_Units_25	S1_38958936	1	38958936	29.1027	2.1936e-11	0.24253	47.961	1.2131e-10	7.9934	0.00534	2	176067	148	6049.86	7	79502.7	63
Utah_Chill_Units_25	S1_35962159	1	35962159	29.0817	2.227e-11	0.24241	29.0817	2.227e-11	NaN	NaN	2	175976	148	6051.1	7	79476.6	64
Chill_Portions_25	S1_35372524	1	35372524	20.9954	2.2375e-11	0.25923	28.8814	2.5718e-11	4.03795	0.04632	3	112.081	147	5.33834	8	64.0449	60
Utah_Chill_Units_25	S1_39220183	1	39220183	29.0433	2.2892e-11	0.24218	29.0433	2.2892e-11	NaN	NaN	2	175809	148	6053.35	7	79429	64
Utah_Chill_Units_25	S1_39220194	1	39220194	29.0433	2.2892e-11	0.24218	29.0433	2.2892e-11	NaN	NaN	2	175809	148	6053.35	7	79429	64
Utah_Chill_Units_25	S1_39470810	1	39470810	29.0262	2.3175e-11	0.24208	29.0262	2.3175e-11	NaN	NaN	2	175735	148	6054.36	7	79407.6	65
Utah_Chill_Units_25	S1_39470824	1	39470824	29.0262	2.3175e-11	0.24208	29.0262	2.3175e-11	NaN	NaN	2	175735	148	6054.36	7	79407.6	65
Chill_Portions_25	S1_35410040	1	35410040	20.9386	2.373e-11	0.25874	29.4067	1.7641e-11	3.1485	0.07807	3	111.868	147	5.34268	8	63.9651	60
Chill_Portions_25	S1_35161260	1	35161260	28.9279	2.4871e-11	0.24289	28.9279	2.4871e-11	NaN	NaN	2	157.526	148	5.44545	7	70.1668	61
Utah_Chill_Units_24	S1_39235133	1	39235133	28.9186	2.5038e-11	0.26596	28.9186	2.5038e-11	NaN	NaN	2	63007.1	148	2178.77	7	21622	61
Utah_Chill_Units_25	S1_35200526	1	35200526	28.8628	2.6064e-11	0.2411	28.8628	2.6064e-11	NaN	NaN	2	175023	148	6063.97	7	79204.3	62
Utah_Chill_Units_24	S1_40755542	1	40755542	51.9894	2.6081e-11	0.24483	51.9894	2.6081e-11	NaN	NaN	1	116005	149	2231.32	6	23557.5	67
Utah_Chill_Units_25	S1_39175678	1	39175678	20.8265	2.6653e-11	0.25627	25.819	2.4064e-10	8.2958	0.00457	3	124028	147	5955.31	8	72058.5	56
Chill_Portions_25	S1_35684794	1	35684794	28.8092	2.7088e-11	0.24217	28.8092	2.7088e-11	NaN	NaN	2	157.06	148	5.45174	7	70.0339	57
Utah_Chill_Units_24	S1_40078536	1	40078536	28.7869	2.7528e-11	0.26509	28.7869	2.7528e-11	NaN	NaN	2	62800.4	148	2181.56	7	21563	68
Utah_Chill_Units_24	S1_40106370	1	40106370	28.7869	2.7528e-11	0.26509	28.7869	2.7528e-11	NaN	NaN	2	62800.4	148	2181.56	7	21563	68
Utah_Chill_Units_24	S1_40120294	1	40120294	28.7869	2.7528e-11	0.26509	28.7869	2.7528e-11	NaN	NaN	2	62800.4	148	2181.56	7	21563	68
Utah_Chill_Units_24	S1_40120357	1	40120357	28.7869	2.7528e-11	0.26509	28.7869	2.7528e-11	NaN	NaN	2	62800.4	148	2181.56	7	21563	68
Utah_Chill_Units_24	S1_40132683	1	40132683	28.7869	2.7528e-11	0.26509	28.7869	2.7528e-11	NaN	NaN	2	62800.4	148	2181.56	7	21563	68
Utah_Chill_Units_24	S1_40132694	1	40132694	28.7869	2.7528e-11	0.26509	28.7869	2.7528e-11	NaN	NaN	2	62800.4	148	2181.56	7	21563	68
Utah_Chill_Units_24	S1_40184740	1	40184740	28.7869	2.7528e-11	0.26509	28.7869	2.7528e-11	NaN	NaN	2	62800.4	148	2181.56	7	21563	68
Utah_Chill_Units_24	S1_40216682	1	40216682	28.7869	2.7528e-11	0.26509	28.7869	2.7528e-11	NaN	NaN	2	62800.4	148	2181.56	7	21563	68
Chill_Portions_25	S1_35432813	1	35432813	28.7776	2.7712e-11	0.24198	28.7776	2.7712e-11	NaN	NaN	2	156.936	148	5.45342	7	69.9984	62
Utah_Chill_Units_25	S1_38938513	1	38938513	20.7789	2.8001e-11	0.25586	30.8767	6.2071e-12	0.70586	0.40218	3	123829	147	5959.37	8	71983.9	62
Utah_Chill_Units_25	S1_40689814	1	40689814	51.7743	2.8288e-11	0.22157	51.7743	2.8288e-11	NaN	NaN	1	321701	149	6213.51	6	87680.8	68
Utah_Chill_Units_24	S1_39910751	1	39910751	20.7673	2.8339e-11	0.28175	28.9428	2.4605e-11	3.4557	0.06503	3	44498.2	147	2142.71	8	19854.3	67
Chill_Portions_25	S1_36204456	1	36204456	28.7445	2.8381e-11	0.24178	28.7445	2.8381e-11	NaN	NaN	2	156.806	148	5.45518	7	69.9612	61
Chill_Portions_25	S1_35521741	1	35521741	28.7385	2.8502e-11	0.24174	28.7385	2.8502e-11	NaN	NaN	2	156.783	148	5.45549	7	69.9546	59
Chill_Portions_25	S1_35521766	1	35521766	28.7385	2.8502e-11	0.24174	28.7385	2.8502e-11	NaN	NaN	2	156.783	148	5.45549	7	69.9546	59
Chill_Portions_25	S1_36413577	1	36413577	20.7078	3.0143e-11	0.25673	31.2638	4.726e-12	0.0129	0.90972	3	111.002	147	5.36036	8	63.6401	61
Utah_Chill_Units_25	S1_40653855	1	40653855	28.6511	3.0356e-11	0.23982	28.6511	3.0356e-11	NaN	NaN	2	174098	148	6076.48	7	78939.9	67
Utah_Chill_Units_25	S1_38821253	1	38821253	20.6885	3.0755e-11	0.25508	30.4956	8.1263e-12	1.05258	0.3066	3	123450	147	5967.1	8	71841.8	64
Utah_Chill_Units_25	S1_38821285	1	38821285	20.6588	3.1719e-11	0.25482	19.3889	3.3213e-08	18.5898	2.9557e-05	3	123325	147	5969.65	8	71795	53
Utah_Chill_Units_24	S1_40128494	1	40128494	28.5692	3.2204e-11	0.26364	28.5692	3.2204e-11	NaN	NaN	2	62457.7	148	2186.2	7	21465.1	67
Utah_Chill_Units_24	S1_39244122	1	39244122	28.564	3.2325e-11	0.2636	28.564	3.2325e-11	NaN	NaN	2	62449.6	148	2186.31	7	21462.7	62
Utah_Chill_Units_24	S1_38758826	1	38758826	28.5466	3.2732e-11	0.26349	28.5466	3.2732e-11	NaN	NaN	2	62422.1	148	2186.68	7	21454.9	57
Utah_Chill_Units_25	S1_38718586	1	38718586	28.5121	3.3558e-11	0.23898	28.5121	3.3558e-11	NaN	NaN	2	173488	148	6084.72	7	78765.7	64
Utah_Chill_Units_25	S1_38718632	1	38718632	28.5121	3.3558e-11	0.23898	28.5121	3.3558e-11	NaN	NaN	2	173488	148	6084.72	7	78765.7	64
Utah_Chill_Units_25	S1_38718766	1	38718766	28.5121	3.3558e-11	0.23898	28.5121	3.3558e-11	NaN	NaN	2	173488	148	6084.72	7	78765.7	64
Utah_Chill_Units_25	S1_38753120	1	38753120	28.5121	3.3558e-11	0.23898	28.5121	3.3558e-11	NaN	NaN	2	173488	148	6084.72	7	78765.7	64
Chill_Portions_25	S1_38484969	1	38484969	20.5933	3.3952e-11	0.25573	28.2595	4.0278e-11	4.08336	0.04512	3	110.569	147	5.36919	8	63.478	53
Chill_Portions_25	S1_36569407	1	36569407	28.4649	3.472e-11	0.24008	28.4649	3.472e-11	NaN	NaN	2	155.705	148	5.47006	7	69.6466	59
Utah_Chill_Units_25	S1_38643779	1	38643779	51.1404	3.5961e-11	0.21955	51.1404	3.5961e-11	NaN	NaN	1	318768	149	6233.2	6	87192	64
Utah_Chill_Units_25	S1_38750770	1	38750770	51.1404	3.5961e-11	0.21955	51.1404	3.5961e-11	NaN	NaN	1	318768	149	6233.2	6	87192	64
Utah_Chill_Units_25	S1_38750883	1	38750883	51.1404	3.5961e-11	0.21955	51.1404	3.5961e-11	NaN	NaN	1	318768	149	6233.2	6	87192	64
Utah_Chill_Units_25	S1_38757562	1	38757562	51.1404	3.5961e-11	0.21955	51.1404	3.5961e-11	NaN	NaN	1	318768	149	6233.2	6	87192	64
Utah_Chill_Units_25	S1_38757660	1	38757660	51.1404	3.5961e-11	0.21955	51.1404	3.5961e-11	NaN	NaN	1	318768	149	6233.2	6	87192	64
Utah_Chill_Units_25	S1_39179192	1	39179192	28.3992	3.6408e-11	0.2383	28.3992	3.6408e-11	NaN	NaN	2	172992	148	6091.42	7	78623.9	65
Utah_Chill_Units_25	S1_39179258	1	39179258	28.3992	3.6408e-11	0.2383	28.3992	3.6408e-11	NaN	NaN	2	172992	148	6091.42	7	78623.9	65
Chill_Portions_25	S1_35441781	1	35441781	28.3836	3.6822e-11	0.23959	28.3836	3.6822e-11	NaN	NaN	2	155.383	148	5.47441	7	69.5547	59
Chill_Portions_25	S1_35420079	1	35420079	28.3766	3.7009e-11	0.23954	28.3766	3.7009e-11	NaN	NaN	2	155.355	148	5.47478	7	69.5468	61
Utah_Chill_Units_24	S1_37847355	1	37847355	51.0641	3.7017e-11	0.24159	51.0641	3.7017e-11	NaN	NaN	1	114467	149	2241.64	6	23301.2	61
Utah_Chill_Units_24	S1_37847384	1	37847384	51.0641	3.7017e-11	0.24159	51.0641	3.7017e-11	NaN	NaN	1	114467	149	2241.64	6	23301.2	61
Utah_Chill_Units_24	S1_37847398	1	37847398	51.0641	3.7017e-11	0.24159	51.0641	3.7017e-11	NaN	NaN	1	114467	149	2241.64	6	23301.2	61
Utah_Chill_Units_25	S1_38627869	1	38627869	28.3721	3.7128e-11	0.23813	28.3721	3.7128e-11	NaN	NaN	2	172872	148	6093.04	7	78589.8	63
Utah_Chill_Units_25	S1_34963969	1	34963969	28.3349	3.8141e-11	0.23791	28.3349	3.8141e-11	NaN	NaN	2	172708	148	6095.25	7	78543	60
Utah_Chill_Units_24	S1_40653855	1	40653855	28.3208	3.853e-11	0.26198	28.3208	3.853e-11	NaN	NaN	2	62065.1	148	2191.5	7	21352.9	67
Chill_Portions_25	S1_35011072	1	35011072	28.3103	3.8826e-11	0.23914	28.3103	3.8826e-11	NaN	NaN	2	155.093	148	5.47833	7	69.4718	62
Chill_Portions_25	S1_37742502	1	37742502	28.3004	3.9106e-11	0.23908	28.3004	3.9106e-11	NaN	NaN	2	155.054	148	5.47886	7	69.4605	53
Utah_Chill_Units_25	S1_37410741	1	37410741	20.4286	4.0303e-11	0.25282	20.3092	1.6075e-08	16.432	8.1449e-05	3	122356	147	5989.44	8	71431.3	57
Chill_Portions_25	S1_39147880	1	39147880	20.4192	4.07e-11	0.2542	29.4025	1.7695e-11	2.03952	0.15538	3	109.909	147	5.38266	8	63.2306	56
Utah_Chill_Units_25	S1_37386835	1	37386835	28.2149	4.16e-11	0.23718	28.2149	4.16e-11	NaN	NaN	2	172179	148	6102.41	7	78391.7	64
Utah_Chill_Units_25	S1_37413611	1	37413611	28.2149	4.16e-11	0.23718	28.2149	4.16e-11	NaN	NaN	2	172179	148	6102.41	7	78391.7	64
Utah_Chill_Units_25	S1_37413628	1	37413628	28.2149	4.16e-11	0.23718	28.2149	4.16e-11	NaN	NaN	2	172179	148	6102.41	7	78391.7	64
Utah_Chill_Units_25	S1_37440786	1	37440786	28.2149	4.16e-11	0.23718	28.2149	4.16e-11	NaN	NaN	2	172179	148	6102.41	7	78391.7	64
Utah_Chill_Units_25	S1_39287467	1	39287467	28.2137	4.1638e-11	0.23717	28.2137	4.1638e-11	NaN	NaN	2	172173	148	6102.48	7	78390.1	62
Chill_Portions_25	S1_36174118	1	36174118	28.1436	4.3804e-11	0.23812	28.1436	4.3804e-11	NaN	NaN	2	154.432	148	5.48726	7	69.2828	55
Chill_Portions_25	S1_36174175	1	36174175	28.1436	4.3804e-11	0.23812	28.1436	4.3804e-11	NaN	NaN	2	154.432	148	5.48726	7	69.2828	55
Chill_Portions_25	S1_34462142	1	34462142	50.5999	4.4153e-11	0.21909	50.5999	4.4153e-11	NaN	NaN	1	284.175	149	5.61613	6	76.7153	61
Chill_Portions_25	S1_34542076	1	34542076	50.5999	4.4153e-11	0.21909	50.5999	4.4153e-11	NaN	NaN	1	284.175	149	5.61613	6	76.7153	61
Chill_Portions_25	S1_34542121	1	34542121	50.5999	4.4153e-11	0.21909	50.5999	4.4153e-11	NaN	NaN	1	284.175	149	5.61613	6	76.7153	61
Utah_Chill_Units_25	S1_35011072	1	35011072	28.1276	4.4316e-11	0.23665	28.1276	4.4316e-11	NaN	NaN	2	171793	148	6107.63	7	78281.4	62
Utah_Chill_Units_24	S1_38951480	1	38951480	20.3356	4.4408e-11	0.27761	30.7089	6.9882e-12	0.00275	0.95824	3	43844.4	147	2156.05	8	19609.2	54
Chill_Portions_25	S1_34014184	1	34014184	28.0835	4.5755e-11	0.23775	28.0835	4.5755e-11	NaN	NaN	2	154.192	148	5.4905	7	69.2145	63
Utah_Chill_Units_25	S1_37749191	1	37749191	28.0782	4.593e-11	0.23634	28.0782	4.593e-11	NaN	NaN	2	171574	148	6110.58	7	78218.9	62
Utah_Chill_Units_25	S1_36208670	1	36208670	28.0765	4.5986e-11	0.23633	28.0765	4.5986e-11	NaN	NaN	2	171567	148	6110.68	7	78216.8	62
Utah_Chill_Units_24	S1_38594160	1	38594160	20.2656	4.7773e-11	0.27693	28.9717	2.41e-11	2.33189	0.1289	3	43737.7	147	2158.23	8	19569.2	60
Chill_Portions_25	S1_40577346	1	40577346	20.2643	4.7836e-11	0.25284	29.9237	1.2197e-11	0.96121	0.32849	3	109.32	147	5.39469	8	63.0095	57
Utah_Chill_Units_25	S1_40132609	1	40132609	28.0105	4.8243e-11	0.23593	28.0105	4.8243e-11	NaN	NaN	2	171274	148	6114.64	7	78133.1	64
Utah_Chill_Units_25	S1_35649091	1	35649091	27.9716	4.9624e-11	0.23569	27.9716	4.9624e-11	NaN	NaN	2	171101	148	6116.97	7	78083.8	61
Chill_Portions_25	S1_35316465	1	35316465	27.9621	4.9965e-11	0.237	27.9621	4.9965e-11	NaN	NaN	2	153.709	148	5.49703	7	69.0763	60
Utah_Chill_Units_24	S1_40515596	1	40515596	20.2074	5.0767e-11	0.27637	30.4963	8.1222e-12	0.02954	0.86377	3	43648.8	147	2160.04	8	19535.8	66
Utah_Chill_Units_24	S1_40677781	1	40677781	27.9082	5.1962e-11	0.25921	27.9082	5.1962e-11	NaN	NaN	2	61408.4	148	2200.37	7	21165.3	63
Utah_Chill_Units_24	S1_40708477	1	40708477	20.1768	5.2419e-11	0.27607	28.262	4.0205e-11	3.17546	0.07682	3	43602	147	2161	8	19518.2	67
Utah_Chill_Units_24	S1_38596383	1	38596383	20.1722	5.2669e-11	0.27603	23.886	1.0229e-09	9.87872	0.00202	3	43595	147	2161.14	8	19515.6	54
Utah_Chill_Units_25	S1_39220067	1	39220067	27.862	5.3734e-11	0.23502	27.862	5.3734e-11	NaN	NaN	2	170614	148	6123.55	7	77944.6	65
Utah_Chill_Units_24	S1_39472839	1	39472839	20.1505	5.3879e-11	0.27582	29.3578	1.827e-11	1.52687	0.21855	3	43561.7	147	2161.82	8	19503.2	65
Chill_Portions_25	S1_35010952	1	35010952	27.8507	5.4178e-11	0.23632	27.8507	5.4178e-11	NaN	NaN	2	153.264	148	5.50305	7	68.9491	60
Chilling_Hours_25	S7_14574010	7	14574010	20.1413	5.4399e-11	0.2659	4.59099	0.01163	48.3071	1.1028e-10	3	5789.32	147	287.435	8	2883.14	74
Chill_Portions_25	S1_35274019	1	35274019	27.8367	5.4729e-11	0.23623	27.8367	5.4729e-11	NaN	NaN	2	153.208	148	5.5038	7	68.9332	60
Chill_Portions_25	S1_34643576	1	34643576	27.8266	5.5135e-11	0.23617	27.8266	5.5135e-11	NaN	NaN	2	153.167	148	5.50435	7	68.9215	60
Chill_Portions_25	S1_34648284	1	34648284	27.8266	5.5135e-11	0.23617	27.8266	5.5135e-11	NaN	NaN	2	153.167	148	5.50435	7	68.9215	60
Chill_Portions_25	S1_37538894	1	37538894	27.8178	5.5488e-11	0.23612	27.8178	5.5488e-11	NaN	NaN	2	153.132	148	5.50483	7	68.9115	56
Chill_Portions_25	S1_37371851	1	37371851	20.1068	5.6403e-11	0.25145	26.5736	1.3783e-10	5.54205	0.01989	3	108.717	147	5.40699	8	62.7835	56
Chill_Portions_25	S1_38257144	1	38257144	20.1018	5.6698e-11	0.2514	25.2394	3.7028e-10	7.58173	0.00664	3	108.698	147	5.40738	8	62.7763	55
Utah_Chill_Units_25	S1_39457338	1	39457338	27.7676	5.7547e-11	0.23444	41.8686	1.3243e-09	10.8882	0.00121	2	170194	148	6129.23	7	77824.6	66
Utah_Chill_Units_25	S1_39457412	1	39457412	27.7676	5.7547e-11	0.23444	41.8686	1.3243e-09	10.8882	0.00121	2	170194	148	6129.23	7	77824.6	66
Chill_Portions_25	S1_37413709	1	37413709	20.0862	5.7632e-11	0.25126	26.7881	1.1772e-10	5.17202	0.0244	3	108.638	147	5.4086	8	62.7538	58
Utah_Chill_Units_24	S1_38822145	1	38822145	20.077	5.8187e-11	0.2751	26.3663	1.6057e-10	5.79138	0.01735	3	43449	147	2164.12	8	19460.9	59
Utah_Chill_Units_24	S1_38822169	1	38822169	20.077	5.8187e-11	0.2751	26.3663	1.6057e-10	5.79138	0.01735	3	43449	147	2164.12	8	19460.9	59
Chill_Portions_25	S1_33312587	1	33312587	49.8489	5.8782e-11	0.21665	49.8489	5.8782e-11	NaN	NaN	1	281.015	149	5.63734	6	76.1886	63
Chill_Portions_25	S1_33615756	1	33615756	49.8489	5.8782e-11	0.21665	49.8489	5.8782e-11	NaN	NaN	1	281.015	149	5.63734	6	76.1886	63
Chill_Portions_25	S1_33615843	1	33615843	49.8489	5.8782e-11	0.21665	49.8489	5.8782e-11	NaN	NaN	1	281.015	149	5.63734	6	76.1886	63
Chill_Portions_25	S1_35130602	1	35130602	27.7293	5.9177e-11	0.23557	27.7293	5.9177e-11	NaN	NaN	2	152.778	148	5.50962	7	68.8102	62
Utah_Chill_Units_24	S1_37880528	1	37880528	27.7108	5.9977e-11	0.25788	27.7108	5.9977e-11	NaN	NaN	2	61092.4	148	2204.65	7	21075	62
Utah_Chill_Units_24	S1_37880656	1	37880656	27.7108	5.9977e-11	0.25788	27.7108	5.9977e-11	NaN	NaN	2	61092.4	148	2204.65	7	21075	62
Utah_Chill_Units_24	S1_37880700	1	37880700	27.7108	5.9977e-11	0.25788	27.7108	5.9977e-11	NaN	NaN	2	61092.4	148	2204.65	7	21075	62
Utah_Chill_Units_24	S1_37907164	1	37907164	27.7108	5.9977e-11	0.25788	27.7108	5.9977e-11	NaN	NaN	2	61092.4	148	2204.65	7	21075	62
Utah_Chill_Units_24	S1_37963685	1	37963685	27.7108	5.9977e-11	0.25788	27.7108	5.9977e-11	NaN	NaN	2	61092.4	148	2204.65	7	21075	62
Utah_Chill_Units_24	S1_37963686	1	37963686	27.7108	5.9977e-11	0.25788	27.7108	5.9977e-11	NaN	NaN	2	61092.4	148	2204.65	7	21075	62
Utah_Chill_Units_24	S1_37965647	1	37965647	27.7108	5.9977e-11	0.25788	27.7108	5.9977e-11	NaN	NaN	2	61092.4	148	2204.65	7	21075	62
Utah_Chill_Units_24	S1_37965653	1	37965653	27.7108	5.9977e-11	0.25788	27.7108	5.9977e-11	NaN	NaN	2	61092.4	148	2204.65	7	21075	62
Utah_Chill_Units_24	S1_38015428	1	38015428	27.7108	5.9977e-11	0.25788	27.7108	5.9977e-11	NaN	NaN	2	61092.4	148	2204.65	7	21075	62
Utah_Chill_Units_24	S1_38020078	1	38020078	27.7108	5.9977e-11	0.25788	27.7108	5.9977e-11	NaN	NaN	2	61092.4	148	2204.65	7	21075	62
Utah_Chill_Units_24	S1_38020233	1	38020233	27.7108	5.9977e-11	0.25788	27.7108	5.9977e-11	NaN	NaN	2	61092.4	148	2204.65	7	21075	62
Utah_Chill_Units_24	S1_38028270	1	38028270	27.7108	5.9977e-11	0.25788	27.7108	5.9977e-11	NaN	NaN	2	61092.4	148	2204.65	7	21075	62
Utah_Chill_Units_24	S1_38189159	1	38189159	27.7108	5.9977e-11	0.25788	27.7108	5.9977e-11	NaN	NaN	2	61092.4	148	2204.65	7	21075	62
Utah_Chill_Units_24	S1_38293357	1	38293357	27.7108	5.9977e-11	0.25788	27.7108	5.9977e-11	NaN	NaN	2	61092.4	148	2204.65	7	21075	62
Utah_Chill_Units_24	S1_38320862	1	38320862	27.7108	5.9977e-11	0.25788	27.7108	5.9977e-11	NaN	NaN	2	61092.4	148	2204.65	7	21075	62
Utah_Chill_Units_24	S1_38320895	1	38320895	27.7108	5.9977e-11	0.25788	27.7108	5.9977e-11	NaN	NaN	2	61092.4	148	2204.65	7	21075	62
Utah_Chill_Units_24	S1_38340343	1	38340343	27.7108	5.9977e-11	0.25788	27.7108	5.9977e-11	NaN	NaN	2	61092.4	148	2204.65	7	21075	62
Utah_Chill_Units_24	S1_38340520	1	38340520	27.7108	5.9977e-11	0.25788	27.7108	5.9977e-11	NaN	NaN	2	61092.4	148	2204.65	7	21075	62
Utah_Chill_Units_24	S1_38405946	1	38405946	27.7108	5.9977e-11	0.25788	27.7108	5.9977e-11	NaN	NaN	2	61092.4	148	2204.65	7	21075	62
Utah_Chill_Units_24	S1_38489887	1	38489887	27.7108	5.9977e-11	0.25788	27.7108	5.9977e-11	NaN	NaN	2	61092.4	148	2204.65	7	21075	62
Utah_Chill_Units_24	S1_38489909	1	38489909	27.7108	5.9977e-11	0.25788	27.7108	5.9977e-11	NaN	NaN	2	61092.4	148	2204.65	7	21075	62
Utah_Chill_Units_24	S1_38489947	1	38489947	27.7108	5.9977e-11	0.25788	27.7108	5.9977e-11	NaN	NaN	2	61092.4	148	2204.65	7	21075	62
Utah_Chill_Units_24	S1_38509134	1	38509134	27.7108	5.9977e-11	0.25788	27.7108	5.9977e-11	NaN	NaN	2	61092.4	148	2204.65	7	21075	62
Utah_Chill_Units_24	S1_38509143	1	38509143	27.7108	5.9977e-11	0.25788	27.7108	5.9977e-11	NaN	NaN	2	61092.4	148	2204.65	7	21075	62
Utah_Chill_Units_25	S1_36180205	1	36180205	20.0479	5.9989e-11	0.24948	30.0047	1.1514e-11	0.38409	0.53638	3	120738	147	6022.46	8	70824.6	63
Chill_Portions_25	S1_36592590	1	36592590	20.0359	6.0748e-11	0.25082	26.8919	1.0909e-10	4.9048	0.02832	3	108.445	147	5.41254	8	62.6815	57
Utah_Chill_Units_25	S1_37729959	1	37729959	49.7373	6.1341e-11	0.21504	49.7373	6.1341e-11	NaN	NaN	1	312211	149	6277.2	6	86099.2	63
Utah_Chill_Units_25	S1_37734066	1	37734066	49.7373	6.1341e-11	0.21504	49.7373	6.1341e-11	NaN	NaN	1	312211	149	6277.2	6	86099.2	63
Utah_Chill_Units_25	S1_37739026	1	37739026	49.7373	6.1341e-11	0.21504	49.7373	6.1341e-11	NaN	NaN	1	312211	149	6277.2	6	86099.2	63
Utah_Chill_Units_25	S1_37742699	1	37742699	49.7373	6.1341e-11	0.21504	49.7373	6.1341e-11	NaN	NaN	1	312211	149	6277.2	6	86099.2	63
Utah_Chill_Units_25	S1_37752107	1	37752107	49.7373	6.1341e-11	0.21504	49.7373	6.1341e-11	NaN	NaN	1	312211	149	6277.2	6	86099.2	63
Utah_Chill_Units_25	S1_37752156	1	37752156	49.7373	6.1341e-11	0.21504	49.7373	6.1341e-11	NaN	NaN	1	312211	149	6277.2	6	86099.2	63
Chilling_Hours_25	S1_19585405	1	19585405	20.0083	6.2532e-11	0.26465	0.40494	0.66776	58.8981	2.1217e-12	3	5762.16	147	287.989	8	2872.96	64
Utah_Chill_Units_24	S1_37965735	1	37965735	27.6393	6.3181e-11	0.25739	27.6393	6.3181e-11	NaN	NaN	2	60977.7	148	2206.2	7	21042.2	62
Chill_Portions_25	S1_35054973	1	35054973	19.9876	6.3904e-11	0.25039	28.9308	2.482e-11	1.79169	0.18279	3	108.259	147	5.41633	8	62.6118	59
Chill_Portions_25	S1_33747106	1	33747106	27.6159	6.4267e-11	0.23487	27.6159	6.4267e-11	NaN	NaN	2	152.323	148	5.51576	7	68.6803	61
Chill_Portions_25	S1_39294952	1	39294952	19.9734	6.4864e-11	0.25026	12.4831	9.7776e-06	30.0529	1.785e-07	3	108.205	147	5.41745	8	62.5913	48
Chill_Portions_25	S1_39294964	1	39294964	19.9734	6.4864e-11	0.25026	12.4831	9.7776e-06	30.0529	1.785e-07	3	108.205	147	5.41745	8	62.5913	48
Chill_Portions_25	S1_38644789	1	38644789	19.958	6.5918e-11	0.25013	27.0079	1.0019e-10	4.5591	0.0344	3	108.145	147	5.41865	8	62.5691	54
Utah_Chill_Units_25	S1_38593964	1	38593964	27.5728	6.6315e-11	0.23325	27.5728	6.6315e-11	NaN	NaN	2	169324	148	6140.99	7	77576.1	62
Utah_Chill_Units_25	S1_40128494	1	40128494	27.5601	6.6931e-11	0.23317	27.5601	6.6931e-11	NaN	NaN	2	169267	148	6141.75	7	77559.8	67
Utah_Chill_Units_25	S1_38958882	1	38958882	19.9392	6.7232e-11	0.24851	24.8006	5.1399e-10	7.90296	0.00561	3	120272	147	6031.96	8	70650.1	62
Utah_Chill_Units_25	S1_37573737	1	37573737	27.5354	6.815e-11	0.23301	27.5354	6.815e-11	NaN	NaN	2	169157	148	6143.25	7	77528.2	63
Utah_Chill_Units_25	S1_37573758	1	37573758	27.5354	6.815e-11	0.23301	27.5354	6.815e-11	NaN	NaN	2	169157	148	6143.25	7	77528.2	63
Utah_Chill_Units_25	S1_37655244	1	37655244	27.5354	6.815e-11	0.23301	27.5354	6.815e-11	NaN	NaN	2	169157	148	6143.25	7	77528.2	63
Utah_Chill_Units_25	S1_37655270	1	37655270	27.5354	6.815e-11	0.23301	27.5354	6.815e-11	NaN	NaN	2	169157	148	6143.25	7	77528.2	63
Utah_Chill_Units_25	S1_37716286	1	37716286	27.5354	6.815e-11	0.23301	27.5354	6.815e-11	NaN	NaN	2	169157	148	6143.25	7	77528.2	63
Utah_Chill_Units_25	S1_37739011	1	37739011	27.5354	6.815e-11	0.23301	27.5354	6.815e-11	NaN	NaN	2	169157	148	6143.25	7	77528.2	63
Utah_Chill_Units_25	S1_37747511	1	37747511	27.5354	6.815e-11	0.23301	27.5354	6.815e-11	NaN	NaN	2	169157	148	6143.25	7	77528.2	63
Utah_Chill_Units_25	S1_37754927	1	37754927	27.5354	6.815e-11	0.23301	27.5354	6.815e-11	NaN	NaN	2	169157	148	6143.25	7	77528.2	63
Utah_Chill_Units_25	S1_37755047	1	37755047	27.5354	6.815e-11	0.23301	27.5354	6.815e-11	NaN	NaN	2	169157	148	6143.25	7	77528.2	63
Chill_Portions_25	S1_34099539	1	34099539	49.4296	6.8999e-11	0.21528	49.4296	6.8999e-11	NaN	NaN	1	279.24	149	5.64925	6	75.8928	61
Chill_Portions_25	S1_34124049	1	34124049	49.4296	6.8999e-11	0.21528	49.4296	6.8999e-11	NaN	NaN	1	279.24	149	5.64925	6	75.8928	61
Chill_Portions_25	S1_34373738	1	34373738	49.4296	6.8999e-11	0.21528	49.4296	6.8999e-11	NaN	NaN	1	279.24	149	5.64925	6	75.8928	61
Chill_Portions_25	S1_34373776	1	34373776	49.4296	6.8999e-11	0.21528	49.4296	6.8999e-11	NaN	NaN	1	279.24	149	5.64925	6	75.8928	61
Chill_Portions_25	S1_34374894	1	34374894	49.4296	6.8999e-11	0.21528	49.4296	6.8999e-11	NaN	NaN	1	279.24	149	5.64925	6	75.8928	61
Utah_Chill_Units_25	S1_34847455	1	34847455	27.5005	6.9903e-11	0.2328	27.5005	6.9903e-11	NaN	NaN	2	169001	148	6145.36	7	77483.6	60
Utah_Chill_Units_25	S1_39663110	1	39663110	27.4841	7.0745e-11	0.2327	27.4841	7.0745e-11	NaN	NaN	2	168927	148	6146.35	7	77462.6	66
Chill_Portions_25	S1_34954530	1	34954530	27.4824	7.0833e-11	0.23404	27.4824	7.0833e-11	NaN	NaN	2	151.786	148	5.52302	7	68.5269	60
Chill_Portions_25	S1_35031563	1	35031563	27.4824	7.0833e-11	0.23404	27.4824	7.0833e-11	NaN	NaN	2	151.786	148	5.52302	7	68.5269	60
Utah_Chill_Units_25	S1_35957892	1	35957892	19.8761	7.1837e-11	0.24795	29.1982	2.0484e-11	1.16618	0.28196	3	120001	147	6037.48	8	70548.5	62
Utah_Chill_Units_25	S1_38844267	1	38844267	27.4572	7.2147e-11	0.23253	27.4572	7.2147e-11	NaN	NaN	2	168806	148	6147.98	7	77428.1	63
Utah_Chill_Units_24	S1_37573737	1	37573737	27.4536	7.2333e-11	0.25613	27.4536	7.2333e-11	NaN	NaN	2	60679	148	2210.23	7	20956.9	63
Utah_Chill_Units_24	S1_37573758	1	37573758	27.4536	7.2333e-11	0.25613	27.4536	7.2333e-11	NaN	NaN	2	60679	148	2210.23	7	20956.9	63
Utah_Chill_Units_24	S1_37655244	1	37655244	27.4536	7.2333e-11	0.25613	27.4536	7.2333e-11	NaN	NaN	2	60679	148	2210.23	7	20956.9	63
Utah_Chill_Units_24	S1_37655270	1	37655270	27.4536	7.2333e-11	0.25613	27.4536	7.2333e-11	NaN	NaN	2	60679	148	2210.23	7	20956.9	63
Utah_Chill_Units_24	S1_37716286	1	37716286	27.4536	7.2333e-11	0.25613	27.4536	7.2333e-11	NaN	NaN	2	60679	148	2210.23	7	20956.9	63
Utah_Chill_Units_24	S1_37739011	1	37739011	27.4536	7.2333e-11	0.25613	27.4536	7.2333e-11	NaN	NaN	2	60679	148	2210.23	7	20956.9	63
Utah_Chill_Units_24	S1_37747511	1	37747511	27.4536	7.2333e-11	0.25613	27.4536	7.2333e-11	NaN	NaN	2	60679	148	2210.23	7	20956.9	63
Utah_Chill_Units_24	S1_37754927	1	37754927	27.4536	7.2333e-11	0.25613	27.4536	7.2333e-11	NaN	NaN	2	60679	148	2210.23	7	20956.9	63
Utah_Chill_Units_24	S1_37755047	1	37755047	27.4536	7.2333e-11	0.25613	27.4536	7.2333e-11	NaN	NaN	2	60679	148	2210.23	7	20956.9	63
Utah_Chill_Units_25	S1_36877818	1	36877818	27.4469	7.2691e-11	0.23247	27.4469	7.2691e-11	NaN	NaN	2	168760	148	6148.61	7	77414.9	61
Utah_Chill_Units_25	S1_40515596	1	40515596	19.8635	7.2792e-11	0.24784	29.6383	1.495e-11	0.51007	0.47624	3	119947	147	6038.59	8	70528.2	66
Chill_Portions_25	S1_36231923	1	36231923	19.8431	7.4368e-11	0.2491	24.4312	6.7815e-10	8.26751	0.00464	3	107.702	147	5.4277	8	62.4029	53
Chill_Portions_25	S1_33394014	1	33394014	27.3922	7.5648e-11	0.23348	27.3922	7.5648e-11	NaN	NaN	2	151.422	148	5.52793	7	68.423	64
Chill_Portions_25	S1_33595959	1	33595959	27.3776	7.6461e-11	0.23339	27.3776	7.6461e-11	NaN	NaN	2	151.363	148	5.52873	7	68.4061	62
Chill_Portions_25	S1_34932264	1	34932264	27.3621	7.7333e-11	0.23329	27.3621	7.7333e-11	NaN	NaN	2	151.301	148	5.52958	7	68.3882	61
Utah_Chill_Units_25	S1_34969304	1	34969304	49.0924	7.8511e-11	0.21294	49.0924	7.8511e-11	NaN	NaN	1	309166	149	6297.64	6	85591.7	61
Utah_Chill_Units_25	S1_35054246	1	35054246	49.0924	7.8511e-11	0.21294	49.0924	7.8511e-11	NaN	NaN	1	309166	149	6297.64	6	85591.7	61
Utah_Chill_Units_25	S1_35054334	1	35054334	49.0924	7.8511e-11	0.21294	49.0924	7.8511e-11	NaN	NaN	1	309166	149	6297.64	6	85591.7	61
Utah_Chill_Units_25	S1_35054381	1	35054381	49.0924	7.8511e-11	0.21294	49.0924	7.8511e-11	NaN	NaN	1	309166	149	6297.64	6	85591.7	61
Utah_Chill_Units_25	S1_35095579	1	35095579	49.0924	7.8511e-11	0.21294	49.0924	7.8511e-11	NaN	NaN	1	309166	149	6297.64	6	85591.7	61
Utah_Chill_Units_25	S1_35126193	1	35126193	49.0924	7.8511e-11	0.21294	49.0924	7.8511e-11	NaN	NaN	1	309166	149	6297.64	6	85591.7	61
Utah_Chill_Units_25	S1_35258924	1	35258924	49.0924	7.8511e-11	0.21294	49.0924	7.8511e-11	NaN	NaN	1	309166	149	6297.64	6	85591.7	61
Utah_Chill_Units_25	S1_35270331	1	35270331	49.0924	7.8511e-11	0.21294	49.0924	7.8511e-11	NaN	NaN	1	309166	149	6297.64	6	85591.7	61
Utah_Chill_Units_25	S1_35273034	1	35273034	49.0924	7.8511e-11	0.21294	49.0924	7.8511e-11	NaN	NaN	1	309166	149	6297.64	6	85591.7	61
Utah_Chill_Units_25	S1_35274151	1	35274151	49.0924	7.8511e-11	0.21294	49.0924	7.8511e-11	NaN	NaN	1	309166	149	6297.64	6	85591.7	61
Utah_Chill_Units_24	S1_37658866	1	37658866	19.7814	7.9346e-11	0.27222	29.7483	1.3821e-11	0.17804	0.67368	3	42993.3	147	2173.42	8	19290	60
Utah_Chill_Units_25	S1_37472961	1	37472961	48.9978	8.1413e-11	0.21263	48.9978	8.1413e-11	NaN	NaN	1	308718	149	6300.65	6	85517	61
Utah_Chill_Units_24	S1_36081528	1	36081528	48.9605	8.2585e-11	0.2341	48.9605	8.2585e-11	NaN	NaN	1	110918	149	2265.46	6	22709.7	63
Utah_Chill_Units_25	S1_35130602	1	35130602	27.2698	8.2725e-11	0.23137	27.2698	8.2725e-11	NaN	NaN	2	167964	148	6159.36	7	77187.5	62
Chill_Portions_25	S1_36174262	1	36174262	27.2695	8.274e-11	0.23272	27.2695	8.274e-11	NaN	NaN	2	150.927	148	5.53463	7	68.2814	56
Chill_Portions_25	S1_36174290	1	36174290	27.2695	8.274e-11	0.23272	27.2695	8.274e-11	NaN	NaN	2	150.927	148	5.53463	7	68.2814	56
Utah_Chill_Units_25	S1_36241668	1	36241668	19.7407	8.2819e-11	0.24675	28.7558	2.8151e-11	1.51172	0.22084	3	119419	147	6049.37	8	70330.1	63
Utah_Chill_Units_25	S1_40708477	1	40708477	19.7374	8.3106e-11	0.24672	25.3884	3.3137e-10	6.53609	0.01158	3	119405	147	6049.66	8	70324.7	67
Utah_Chill_Units_25	S1_40070745	1	40070745	19.7238	8.43e-11	0.2466	26.0321	2.0551e-10	5.51793	0.02015	3	119346	147	6050.86	8	70302.8	58
Chill_Portions_25	S1_35336898	1	35336898	27.2233	8.5586e-11	0.23243	27.2233	8.5586e-11	NaN	NaN	2	150.74	148	5.53716	7	68.2279	60
Utah_Chill_Units_24	S1_38597160	1	38597160	27.2222	8.565e-11	0.25455	27.2222	8.565e-11	NaN	NaN	2	60305	148	2215.29	7	20850	61
Chill_Portions_25	S1_34993601	1	34993601	27.2108	8.6372e-11	0.23235	27.2108	8.6372e-11	NaN	NaN	2	150.689	148	5.53784	7	68.2135	62
Chill_Portions_25	S1_34993621	1	34993621	27.2108	8.6372e-11	0.23235	27.2108	8.6372e-11	NaN	NaN	2	150.689	148	5.53784	7	68.2135	62
Utah_Chill_Units_25	S1_38757347	1	38757347	27.2039	8.6806e-11	0.23096	27.2039	8.6806e-11	NaN	NaN	2	167668	148	6163.37	7	77102.8	62
Utah_Chill_Units_24	S1_39505441	1	39505441	27.1879	8.7825e-11	0.25432	27.1879	8.7825e-11	NaN	NaN	2	60249.5	148	2216.04	7	20834.1	67
Utah_Chill_Units_25	S1_36008255	1	36008255	27.168	8.9115e-11	0.23074	27.168	8.9115e-11	NaN	NaN	2	167506	148	6165.56	7	77056.5	58
Chill_Portions_25	S1_35117239	1	35117239	27.1511	9.0227e-11	0.23198	27.1511	9.0227e-11	NaN	NaN	2	150.447	148	5.54111	7	68.1444	60
Utah_Chill_Units_25	S1_38758726	1	38758726	27.1131	9.2771e-11	0.2304	27.1131	9.2771e-11	NaN	NaN	2	167258	148	6168.91	7	76985.7	58
Utah_Chill_Units_24	S1_40132609	1	40132609	27.0978	9.3813e-11	0.2537	27.0978	9.3813e-11	NaN	NaN	2	60103.3	148	2218.01	7	20792.4	64
Utah_Chill_Units_25	S1_34964999	1	34964999	27.0955	9.3974e-11	0.23029	27.0955	9.3974e-11	NaN	NaN	2	167178	148	6169.98	7	76963	61
Utah_Chill_Units_25	S1_34995387	1	34995387	27.0955	9.3974e-11	0.23029	27.0955	9.3974e-11	NaN	NaN	2	167178	148	6169.98	7	76963	61
Utah_Chill_Units_25	S1_35041371	1	35041371	27.0955	9.3974e-11	0.23029	27.0955	9.3974e-11	NaN	NaN	2	167178	148	6169.98	7	76963	61
Utah_Chill_Units_25	S1_35041424	1	35041424	27.0955	9.3974e-11	0.23029	27.0955	9.3974e-11	NaN	NaN	2	167178	148	6169.98	7	76963	61
Utah_Chill_Units_25	S1_35042718	1	35042718	27.0955	9.3974e-11	0.23029	27.0955	9.3974e-11	NaN	NaN	2	167178	148	6169.98	7	76963	61
Utah_Chill_Units_25	S1_35083893	1	35083893	27.0955	9.3974e-11	0.23029	27.0955	9.3974e-11	NaN	NaN	2	167178	148	6169.98	7	76963	61
Utah_Chill_Units_25	S1_35202774	1	35202774	27.0955	9.3974e-11	0.23029	27.0955	9.3974e-11	NaN	NaN	2	167178	148	6169.98	7	76963	61
Utah_Chill_Units_25	S1_35202818	1	35202818	27.0955	9.3974e-11	0.23029	27.0955	9.3974e-11	NaN	NaN	2	167178	148	6169.98	7	76963	61
Utah_Chill_Units_25	S1_35256252	1	35256252	27.0955	9.3974e-11	0.23029	27.0955	9.3974e-11	NaN	NaN	2	167178	148	6169.98	7	76963	61
Utah_Chill_Units_25	S1_35256264	1	35256264	27.0955	9.3974e-11	0.23029	27.0955	9.3974e-11	NaN	NaN	2	167178	148	6169.98	7	76963	61
Utah_Chill_Units_25	S1_35316246	1	35316246	27.0955	9.3974e-11	0.23029	27.0955	9.3974e-11	NaN	NaN	2	167178	148	6169.98	7	76963	61
Utah_Chill_Units_25	S1_35352496	1	35352496	27.0955	9.3974e-11	0.23029	27.0955	9.3974e-11	NaN	NaN	2	167178	148	6169.98	7	76963	61
Utah_Chill_Units_25	S1_35352606	1	35352606	27.0955	9.3974e-11	0.23029	27.0955	9.3974e-11	NaN	NaN	2	167178	148	6169.98	7	76963	61
Utah_Chill_Units_25	S1_38841295	1	38841295	27.0943	9.4052e-11	0.23028	27.0943	9.4052e-11	NaN	NaN	2	167173	148	6170.05	7	76961.5	65
Utah_Chill_Units_25	S1_38841323	1	38841323	27.0943	9.4052e-11	0.23028	27.0943	9.4052e-11	NaN	NaN	2	167173	148	6170.05	7	76961.5	65
Utah_Chill_Units_25	S1_38841544	1	38841544	27.0943	9.4052e-11	0.23028	27.0943	9.4052e-11	NaN	NaN	2	167173	148	6170.05	7	76961.5	65
Chill_Portions_25	S1_37538950	1	37538950	27.0917	9.4231e-11	0.2316	27.0917	9.4231e-11	NaN	NaN	2	150.206	148	5.54436	7	68.0756	55
Chill_Portions_25	S1_37538998	1	37538998	27.0917	9.4231e-11	0.2316	27.0917	9.4231e-11	NaN	NaN	2	150.206	148	5.54436	7	68.0756	55
Utah_Chill_Units_25	S1_36362730	1	36362730	27.0896	9.4377e-11	0.23025	27.0896	9.4377e-11	NaN	NaN	2	167152	148	6170.34	7	76955.4	65
Utah_Chill_Units_25	S1_36643992	1	36643992	27.0896	9.4377e-11	0.23025	27.0896	9.4377e-11	NaN	NaN	2	167152	148	6170.34	7	76955.4	65
Utah_Chill_Units_25	S1_36644009	1	36644009	27.0896	9.4377e-11	0.23025	27.0896	9.4377e-11	NaN	NaN	2	167152	148	6170.34	7	76955.4	65
Utah_Chill_Units_25	S1_36708073	1	36708073	27.0896	9.4377e-11	0.23025	27.0896	9.4377e-11	NaN	NaN	2	167152	148	6170.34	7	76955.4	65
Utah_Chill_Units_25	S1_36763333	1	36763333	27.0896	9.4377e-11	0.23025	27.0896	9.4377e-11	NaN	NaN	2	167152	148	6170.34	7	76955.4	65
Utah_Chill_Units_25	S1_36772376	1	36772376	27.0896	9.4377e-11	0.23025	27.0896	9.4377e-11	NaN	NaN	2	167152	148	6170.34	7	76955.4	65
Utah_Chill_Units_25	S1_36777083	1	36777083	27.0896	9.4377e-11	0.23025	27.0896	9.4377e-11	NaN	NaN	2	167152	148	6170.34	7	76955.4	65
Utah_Chill_Units_25	S1_36795696	1	36795696	27.0896	9.4377e-11	0.23025	27.0896	9.4377e-11	NaN	NaN	2	167152	148	6170.34	7	76955.4	65
Utah_Chill_Units_25	S1_37187064	1	37187064	27.0896	9.4377e-11	0.23025	27.0896	9.4377e-11	NaN	NaN	2	167152	148	6170.34	7	76955.4	65
Utah_Chill_Units_25	S1_37187177	1	37187177	27.0896	9.4377e-11	0.23025	27.0896	9.4377e-11	NaN	NaN	2	167152	148	6170.34	7	76955.4	65
Utah_Chill_Units_25	S1_37235944	1	37235944	27.0896	9.4377e-11	0.23025	27.0896	9.4377e-11	NaN	NaN	2	167152	148	6170.34	7	76955.4	65
Utah_Chill_Units_25	S1_37359989	1	37359989	27.0896	9.4377e-11	0.23025	27.0896	9.4377e-11	NaN	NaN	2	167152	148	6170.34	7	76955.4	65
Utah_Chill_Units_25	S1_36171410	1	36171410	27.0809	9.4983e-11	0.2302	52.8312	1.8995e-11	1.24398	0.26651	2	167113	148	6170.87	7	76944.1	62
Utah_Chill_Units_25	S1_36081552	1	36081552	48.5879	9.5291e-11	0.21129	48.5879	9.5291e-11	NaN	NaN	1	306770	149	6313.72	6	85192.4	61
Utah_Chill_Units_25	S1_40677781	1	40677781	27.0577	9.6607e-11	0.23005	27.0577	9.6607e-11	NaN	NaN	2	167008	148	6172.29	7	76914.3	63
Utah_Chill_Units_25	S1_38031907	1	38031907	27.0531	9.6932e-11	0.23003	27.0531	9.6932e-11	NaN	NaN	2	166987	148	6172.57	7	76908.3	61
Chill_Portions_25	S1_35941629	1	35941629	19.5907	9.6994e-11	0.24684	20.9565	9.6903e-09	13.3591	0.00035727	3	106.724	147	5.44767	8	62.0359	54
Utah_Chill_Units_24	S1_37749191	1	37749191	27.036	9.8157e-11	0.25328	27.036	9.8157e-11	NaN	NaN	2	60002.8	148	2219.37	7	20763.7	62
Utah_Chill_Units_24	S1_37472961	1	37472961	48.5033	9.8442e-11	0.23245	48.5033	9.8442e-11	NaN	NaN	1	110137	149	2270.71	6	22579.5	61
Utah_Chill_Units_24	S1_38031907	1	38031907	27.0055	1.0037e-10	0.25307	27.0055	1.0037e-10	NaN	NaN	2	59953.2	148	2220.04	7	20749.5	61
Utah_Chill_Units_24	S1_38055140	1	38055140	26.9937	1.0125e-10	0.25299	26.9937	1.0125e-10	NaN	NaN	2	59934	148	2220.3	7	20744	59
Utah_Chill_Units_25	S1_35957617	1	35957617	19.5464	1.0163e-10	0.24501	29.3084	1.8929e-11	0.29972	0.58489	3	118579	147	6066.52	8	70014.9	63
Utah_Chill_Units_24	S1_37662185	1	37662185	19.5384	1.0249e-10	0.26983	29.4998	1.6505e-11	0.01007	0.9202	3	42615.6	147	2181.13	8	19148.4	60
Utah_Chill_Units_25	S1_36338084	1	36338084	48.3636	1.0388e-10	0.21055	48.3636	1.0388e-10	NaN	NaN	1	305701	149	6320.89	6	85014.2	65
Utah_Chill_Units_25	S1_36342575	1	36342575	48.3636	1.0388e-10	0.21055	48.3636	1.0388e-10	NaN	NaN	1	305701	149	6320.89	6	85014.2	65
Utah_Chill_Units_25	S1_36344735	1	36344735	48.3636	1.0388e-10	0.21055	48.3636	1.0388e-10	NaN	NaN	1	305701	149	6320.89	6	85014.2	65
Utah_Chill_Units_25	S1_36344763	1	36344763	48.3636	1.0388e-10	0.21055	48.3636	1.0388e-10	NaN	NaN	1	305701	149	6320.89	6	85014.2	65
Utah_Chill_Units_25	S1_36618616	1	36618616	48.3636	1.0388e-10	0.21055	48.3636	1.0388e-10	NaN	NaN	1	305701	149	6320.89	6	85014.2	65
Utah_Chill_Units_25	S1_36660740	1	36660740	48.3636	1.0388e-10	0.21055	48.3636	1.0388e-10	NaN	NaN	1	305701	149	6320.89	6	85014.2	65
Utah_Chill_Units_25	S1_36815475	1	36815475	48.3636	1.0388e-10	0.21055	48.3636	1.0388e-10	NaN	NaN	1	305701	149	6320.89	6	85014.2	65
Utah_Chill_Units_25	S1_36815484	1	36815484	48.3636	1.0388e-10	0.21055	48.3636	1.0388e-10	NaN	NaN	1	305701	149	6320.89	6	85014.2	65
Utah_Chill_Units_25	S1_36815548	1	36815548	48.3636	1.0388e-10	0.21055	48.3636	1.0388e-10	NaN	NaN	1	305701	149	6320.89	6	85014.2	65
Utah_Chill_Units_25	S1_37238512	1	37238512	48.3636	1.0388e-10	0.21055	48.3636	1.0388e-10	NaN	NaN	1	305701	149	6320.89	6	85014.2	65
Utah_Chill_Units_25	S1_37238557	1	37238557	48.3636	1.0388e-10	0.21055	48.3636	1.0388e-10	NaN	NaN	1	305701	149	6320.89	6	85014.2	65
Utah_Chill_Units_25	S1_36008127	1	36008127	26.9583	1.039e-10	0.22944	26.9583	1.039e-10	NaN	NaN	2	166558	148	6178.36	7	76785.8	60
Chill_Portions_25	S1_35360563	1	35360563	26.9205	1.0683e-10	0.23053	26.9205	1.0683e-10	NaN	NaN	2	149.51	148	5.55377	7	67.8767	62
Chill_Portions_25	S1_36877892	1	36877892	26.9104	1.0762e-10	0.23047	26.9104	1.0762e-10	NaN	NaN	2	149.469	148	5.55432	7	67.8649	55
Chill_Portions_25	S1_36877903	1	36877903	26.9104	1.0762e-10	0.23047	26.9104	1.0762e-10	NaN	NaN	2	149.469	148	5.55432	7	67.8649	55
Chill_Portions_25	S1_38914776	1	38914776	26.9062	1.0795e-10	0.23044	10.4204	0.00153	40.621	2.2142e-09	2	149.452	148	5.55456	7	67.86	53
Utah_Chill_Units_25	S1_39760185	1	39760185	19.4645	1.108e-10	0.24428	29.2329	1.9981e-11	0.23137	0.63122	3	118223	147	6073.78	8	69881.6	64
Utah_Chill_Units_24	S1_37704504	1	37704504	26.8535	1.1221e-10	0.25202	26.8535	1.1221e-10	NaN	NaN	2	59705.7	148	2223.39	7	20678.8	62
Utah_Chill_Units_24	S1_40105915	1	40105915	26.8481	1.1265e-10	0.25199	26.8481	1.1265e-10	NaN	NaN	2	59696.9	148	2223.5	7	20676.3	53
Utah_Chill_Units_25	S1_36575090	1	36575090	26.8413	1.1321e-10	0.2287	26.8413	1.1321e-10	NaN	NaN	2	166028	148	6185.53	7	76634.2	64
Utah_Chill_Units_25	S1_36665121	1	36665121	26.8413	1.1321e-10	0.2287	26.8413	1.1321e-10	NaN	NaN	2	166028	148	6185.53	7	76634.2	64
Utah_Chill_Units_25	S1_36665231	1	36665231	26.8413	1.1321e-10	0.2287	26.8413	1.1321e-10	NaN	NaN	2	166028	148	6185.53	7	76634.2	64
Chill_Portions_25	S1_34841608	1	34841608	26.8151	1.1541e-10	0.22987	26.8151	1.1541e-10	NaN	NaN	2	149.081	148	5.55957	7	67.754	58
Utah_Chill_Units_25	S1_36081020	1	36081020	19.3959	1.1914e-10	0.24366	23.8375	1.0611e-09	8.19483	0.00482	3	117924	147	6079.87	8	69769.6	62
Chill_Portions_25	S1_33748751	1	33748751	26.7574	1.2041e-10	0.22951	26.7574	1.2041e-10	NaN	NaN	2	148.845	148	5.56276	7	67.6866	62
Chill_Portions_25	S1_33748755	1	33748755	26.7574	1.2041e-10	0.22951	26.7574	1.2041e-10	NaN	NaN	2	148.845	148	5.56276	7	67.6866	62
Chill_Portions_25	S1_33748771	1	33748771	26.7574	1.2041e-10	0.22951	26.7574	1.2041e-10	NaN	NaN	2	148.845	148	5.56276	7	67.6866	62
Chill_Portions_25	S1_33784235	1	33784235	26.7574	1.2041e-10	0.22951	26.7574	1.2041e-10	NaN	NaN	2	148.845	148	5.56276	7	67.6866	62
Chill_Portions_25	S1_33805858	1	33805858	26.7574	1.2041e-10	0.22951	26.7574	1.2041e-10	NaN	NaN	2	148.845	148	5.56276	7	67.6866	62
Chill_Portions_25	S1_33947106	1	33947106	26.7574	1.2041e-10	0.22951	26.7574	1.2041e-10	NaN	NaN	2	148.845	148	5.56276	7	67.6866	62
Chill_Portions_25	S1_33982714	1	33982714	26.7574	1.2041e-10	0.22951	26.7574	1.2041e-10	NaN	NaN	2	148.845	148	5.56276	7	67.6866	62
Chill_Portions_25	S1_33986774	1	33986774	26.7574	1.2041e-10	0.22951	26.7574	1.2041e-10	NaN	NaN	2	148.845	148	5.56276	7	67.6866	62
Chill_Portions_25	S1_34009145	1	34009145	26.7574	1.2041e-10	0.22951	26.7574	1.2041e-10	NaN	NaN	2	148.845	148	5.56276	7	67.6866	62
Utah_Chill_Units_24	S1_38817278	1	38817278	19.3845	1.2058e-10	0.2683	28.7303	2.8671e-11	0.77874	0.37897	3	42375.2	147	2186.03	8	19058.2	60
Chill_Portions_25	S1_34847455	1	34847455	26.7478	1.2126e-10	0.22944	26.7478	1.2126e-10	NaN	NaN	2	148.806	148	5.56329	7	67.6754	60
Chill_Portions_25	S1_36229431	1	36229431	19.3756	1.2172e-10	0.24489	26.3129	1.6702e-10	4.32043	0.0394	3	105.884	147	5.46481	8	61.721	58
Utah_Chill_Units_25	S1_35316465	1	35316465	26.7296	1.2289e-10	0.22801	26.7296	1.2289e-10	NaN	NaN	2	165520	148	6192.39	7	76489.2	60
Chilling_Hours_25	S7_14176978	7	14176978	19.3349	1.2707e-10	0.25826	4.11844	0.01817	47.1968	1.6908e-10	3	5623.11	147	290.827	8	2820.81	60
Chill_Portions_25	S1_35161234	1	35161234	19.3335	1.2726e-10	0.24451	29.1006	2.197e-11	0.13823	0.71059	3	105.719	147	5.46817	8	61.6591	54
Utah_Chill_Units_25	S1_34699181	1	34699181	26.6598	1.2936e-10	0.22757	26.6598	1.2936e-10	NaN	NaN	2	165202	148	6196.69	7	76398.3	59
[truncated: 369,782+ more rows]
