# Supplementary material for: Genetic Dissection of Adaptation Traits in Apricot Through GWAS and QTL Analyses
Source: Int J Mol Sci. 2026 Jul 14;27(14):6264. doi: 10.3390/ijms27146264 (PMC13410052; doi:10.3390/ijms27146264)
Supplement: Supplementary file 1 [file ijms-27-06264-s001.zip › ijms-4401808 R1 Table S6.xlsx]

## Sheet: GxC RT
Marker-trait association (Tassel)						Genome of 'Currot' (NCBI database)								Prunus persica v2.1 (Phytozome)
Trait	Marker	Chr	p	marker_Rsq	Genes	Accession	Begin	End	Chromosome	Orientation	Gene Type	Protein accession	Protein length	Location	Species	E-value	% identity	Align len	Target from	Target to	# identical	Gaps	Query len	Gene	Function
RT13	S4_12608918	4	3.7176e-19	0.3123	Intergenic region	No match	No match	No match	No match	No match	No match	No match	No match	No match	No match	No match	No match	No match	No match	No match	No match	No match	No match	No match	No match
RT13	S4_12549654	4	7.6879e-18	0.29622	Intergenic region	No match	No match	No match	No match	No match	No match	No match	No match	No match	No match	No match	No match	No match	No match	No match	No match	No match	No match	No match	No match
RT13	S4_12549718	4	1.1477e-17	0.29405	Intergenic region	No match	No match	No match	No match	No match	No match	No match	No match	No match	No match	No match	No match	No match	No match	No match	No match	No match	No match	No match	No match
RT13	S4_15026513	4	1.2093e-16	0.281	Intergenic region	No match	No match	No match	No match	No match	No match	No match	No match	No match	No match	No match	No match	No match	No match	No match	No match	No match	No match	No match	No match
RT13	S4_16295481	4	1.2749e-16	0.26893	Intergenic region	No match	No match	No match	No match	No match	No match	No match	No match	No match	No match	No match	No match	No match	No match	No match	No match	No match	No match	No match	No match
RT13	S4_16295548	4	1.2749e-16	0.26893	Intergenic region	No match	No match	No match	No match	No match	No match	No match	No match	No match	No match	No match	No match	No match	No match	No match	No match	No match	No match	No match	No match
RT13	S4_15026129	4	6.271e-16	0.27163	Intergenic region	No match	No match	No match	No match	No match	No match	No match	No match	No match	No match	No match	No match	No match	No match	No match	No match	No match	No match	No match	No match
RT13	S4_15107815	4	2.8682e-15	0.26277	Intergenic region	No match	No match	No match	No match	No match	No match	No match	No match	No match	No match	No match	No match	No match	No match	No match	No match	No match	No match	No match	No match
RT13	S4_15107837	4	2.8682e-15	0.26277	Intergenic region	No match	No match	No match	No match	No match	No match	No match	No match	No match	No match	No match	No match	No match	No match	No match	No match	No match	No match	No match	No match
RT13	S4_11831218	4	3.1338e-15	0.26225	Intergenic region	No match	No match	No match	No match	No match	No match	No match	No match	No match	No match	No match	No match	No match	No match	No match	No match	No match	No match	No match	No match
RT13	S4_16423101	4	9.2111e-14	0.24186	Intergenic region	No match	No match	No match	No match	No match	No match	No match	No match	No match	No match	No match	No match	No match	No match	No match	No match	No match	No match	No match	No match
RT13	S4_16385049	4	5.8919e-13	0.23024	Intergenic region	No match	No match	No match	No match	No match	No match	No match	No match	No match	No match	No match	No match	No match	No match	No match	No match	No match	No match	No match	No match
RT13	S4_12644705	4	3.7176e-19	0.3123	Yes	OZ177840.1	12637717	12648994	4	minus	protein-coding	CAL8151285.1	316	Pp04	P.persica v2.1	0	94	11455	11305792	11317081	10791	344	11278	Prupe.4G190000	(1 of 2) PTHR23336:SF10 - B3 DOMAIN-CONTAINING TRANSCRIPTION REPRESSOR VAL1-RELATED
RT13	S4_12644779	4	3.7176e-19	0.3123	Yes	OZ177840.1	12637717	12648994	4	minus	protein-coding	CAL8151285.1	316	Pp04	P.persica v2.1	0	94	11455	11305792	11317081	10791	344	11278	Prupe.4G190000	(1 of 2) PTHR23336:SF10 - B3 DOMAIN-CONTAINING TRANSCRIPTION REPRESSOR VAL1-RELATED
RT13	S4_14763142	4	1.0392e-16	0.28185	Yes	OZ177840.1	14762766	14768607	4	plus	protein-coding	CAL8151726.1	404	Pp04	P.persica v2.1	0	97	5849	13449600	13455424	5663	31	5842	Prupe.4G215100	(1 of 1) PTHR11214:SF343 - BETA-1,3-GALACTOSYLTRANSFERASE 4-RELATED
RT13	S4_14763207	4	1.0392e-16	0.28185	Yes	OZ177840.1	14762766	14768607	4	plus	protein-coding	CAL8151726.1	404	Pp04	P.persica v2.1	0	97	5849	13449600	13455424	5663	31	5842	Prupe.4G215100	(1 of 1) PTHR11214:SF343 - BETA-1,3-GALACTOSYLTRANSFERASE 4-RELATED
RT13	S4_16413264	4	6.5673e-16	0.25948	Yes	OZ177840.1	16413025	16414682	4	plus	protein-coding	CAL8152154.1	144	Pp04	P.persica v2.1	3.55e-124	84	399	15227095	15227462	334	33	1658	Prupe.4G235300	(1 of 54) 3.6.3.44 - Xenobiotic-transporting ATPase / Steroid-transporting ATPase
RT13	S4_16413273	4	6.5673e-16	0.25948	Yes	OZ177840.1	16413025	16414682	4	plus	protein-coding	CAL8152154.1	144	Pp04	P.persica v2.1	3.55e-124	84	399	15227095	15227462	334	33	1658	Prupe.4G235300	(1 of 54) 3.6.3.44 - Xenobiotic-transporting ATPase / Steroid-transporting ATPase
RT13	S4_16363226	4	2.4761e-15	0.26364	Yes	OZ177840.1	16359311	16363443	4	minus	protein-coding	CAL8152143.1	564	Pp04	P.persica v2.1	0	96	4172	15128809	15132970	3994	49	4133	Prupe.4G234600	(1 of 2) PTHR24009:SF4 - ZINC FINGER CCCH DOMAIN-CONTAINING PROTEIN 18
RT13	S4_12637939	4	3.5298e-15	0.26155	Yes	OZ177840.1	12637717	12648994	4	minus	protein-coding	CAL8151285.1	316	Pp04	P.persica v2.1	0	94	11455	11305792	11317081	10791	344	11278	Prupe.4G190000	(1 of 2) PTHR23336:SF10 - B3 DOMAIN-CONTAINING TRANSCRIPTION REPRESSOR VAL1-RELATED
RT13	S4_16480253	4	4.6962e-15	0.25986	Yes	OZ177840.1	16479396	16480519	4	minus	protein-coding	CAL8152163.1	310	Pp04	P.persica v2.1	0	87	1148	15245119	15246237	996	85	1124	Prupe.4G235500 & Prupe.4G235600	(1 of 109) KOG0156 - Cytochrome P450 CYP2 subfamily & (1 of 18) 1.14.13.21 - Flavonoid 3'-monooxygenase / Flavonoid 3'-hydroxylase
RT13	S4_11823096	4	5.5874e-15	0.25883	Yes	OZ177840.1	11822174	11825299	4	plus	protein-coding	CAL8151085.1	628	Pp04	P.persica v2.1	0	94	3169	10447089	10450229	2990	71	3126	Prupe.4G176400	No defined
RT13	S4_12853518	4	1.389e-14	0.25339	Yes	OZ177840.1	12850004	12858515	4	minus	protein-coding	CAL8151327.1	809	Pp04	P.persica v2.1	0	97	5973	11565863	11571801	5767	63	8512	Prupe.4G192200	(1 of 1) PF00627//PF02148//PF13423 - UBA/TS-N domain (UBA) // Zn-finger in ubiquitin-hydrolases and other protein (zf-UBP) // Ubiquitin carboxyl-terminal hydrolase (UCH_1)
RT13	S4_14922269	4	2.8585e-14	0.24902	Yes	OZ177840.1	14920539	14925538	4	plus	protein-coding	CAL8151758.1	464	Pp04	P.persica v2.1	0	95	5060	13593833	13598851	4825	101	5000	Prupe.4G216900	(1 of 2) 2.3.1.61 - Dihydrolipoyllysine-residue succinyltransferase / Succinyl-CoA:dihydrolipoate S-succinyltransferase
RT13	S4_14922292	4	2.8585e-14	0.24902	Yes	OZ177840.1	14920539	14925538	4	plus	protein-coding	CAL8151758.1	464	Pp04	P.persica v2.1	0	95	5060	13593833	13598851	4825	101	5000	Prupe.4G216900	(1 of 2) 2.3.1.61 - Dihydrolipoyllysine-residue succinyltransferase / Succinyl-CoA:dihydrolipoate S-succinyltransferase
RT13	S4_11832392	4	5.1181e-14	0.24547	Yes	OZ177840.1	11832331	11835721	4	plus	protein-coding	CAL8151087.1	229	Pp04	P.persica v2.1	0	97	3406	10461424	10464816	3295	28	3391	Prupe.4G176600	(1 of 1) PTHR19317:SF1 - PRA1 FAMILY PROTEIN 2
RT13	S4_11791051	4	8.4371e-14	0.2424	Yes	OZ177840.1	11789882	11796885	4	plus	protein-coding	CAL8151076.1	523	Pp04	P.persica v2.1	0	95	3634	10413404	10417025	3456	60	7004	Prupe.4G175900	(1 of 1) PTHR13554 - 26S PROTEASOME NON-ATPASE REGULATORY SUBUNIT 5-RELATED
RT13	S4_12792860	4	8.7312e-14	0.24219	Yes	OZ177840.1	12791935	12794232	4	minus	protein-coding	CAL8151319.1	257	Pp04	P.persica v2.1	0	97	2313	11515196	11517483	2238	40	2298	Prupe.4G191600	(1 of 1) PTHR10809//PTHR10809:SF58 - VESICLE-ASSOCIATED MEMBRANE PROTEIN-ASSOCIATED PROTEIN
RT13	S4_12792916	4	8.7312e-14	0.24219	Yes	OZ177840.1	12791935	12794232	4	minus	protein-coding	CAL8151319.1	257	Pp04	P.persica v2.1	0	97	2313	11515196	11517483	2238	40	2298	Prupe.4G191600	(1 of 1) PTHR10809//PTHR10809:SF58 - VESICLE-ASSOCIATED MEMBRANE PROTEIN-ASSOCIATED PROTEIN
RT13	S4_14643648	4	8.7366e-14	0.24218	Yes	OZ177840.1	14641802	14644400	4	minus	protein-coding	CAL8151682.1	187	Pp04	P.persica v2.1	0	94	2523	13329379	13331868	2376	46	2599	Prupe.4G213500	(1 of 1) 3.5.99.10 - 2-iminobutanoate/2-iminopropanoate deaminase / Enamine/imine deaminase

## Sheet: GxC FDP
Marker-trait association (Tassel)						Genome of 'Currot' (NCBI database)								Prunus persica v2.1 (Phytozome)
Trait	Marker	Chr	p	marker_Rsq	Genes	Accession	Begin	End	Chromosome	Orientation	Gene Type	Protein accession	Protein length	Location	Species	E-value	% identity	Align len	Target from	Target to	# identical	Gaps	Query len	Gene	Function
FDP12	S4_12608918	4	2.6989e-14	0.27759	Intergenic region	No match	No match	No match	No match	No match	No match	No match	No match	No match	No match	No match	No match	No match	No match	No match	No match	No match	No match	No match	No match
FDP12	S4_11831218	4	1.1133e-13	0.26791	Intergenic region	No match	No match	No match	No match	No match	No match	No match	No match	No match	No match	No match	No match	No match	No match	No match	No match	No match	No match	No match	No match
FDP12	S4_12549718	4	8.7985e-13	0.25345	Intergenic region	No match	No match	No match	No match	No match	No match	No match	No match	No match	No match	No match	No match	No match	No match	No match	No match	No match	No match	No match	No match
FDP12	S4_16295481	4	1.2967e-12	0.23705	Intergenic region	No match	No match	No match	No match	No match	No match	No match	No match	No match	No match	No match	No match	No match	No match	No match	No match	No match	No match	No match	No match
FDP12	S4_16295548	4	1.2967e-12	0.23705	Intergenic region	No match	No match	No match	No match	No match	No match	No match	No match	No match	No match	No match	No match	No match	No match	No match	No match	No match	No match	No match	No match
FDP12	S4_12549654	4	1.7207e-12	0.24867	Intergenic region	No match	No match	No match	No match	No match	No match	No match	No match	No match	No match	No match	No match	No match	No match	No match	No match	No match	No match	No match	No match
FDP12	S4_15026513	4	7.6139e-12	0.2379	Intergenic region	No match	No match	No match	No match	No match	No match	No match	No match	No match	No match	No match	No match	No match	No match	No match	No match	No match	No match	No match	No match
FDP12	S4_9915457	4	1.0179e-11	0.22206	Intergenic region	No match	No match	No match	No match	No match	No match	No match	No match	No match	No match	No match	No match	No match	No match	No match	No match	No match	No match	No match	No match
FDP12	S4_9965475	4	1.0179e-11	0.22206	Intergenic region	No match	No match	No match	No match	No match	No match	No match	No match	No match	No match	No match	No match	No match	No match	No match	No match	No match	No match	No match	No match
FDP12	S4_9970532	4	1.0179e-11	0.22206	Intergenic region	No match	No match	No match	No match	No match	No match	No match	No match	No match	No match	No match	No match	No match	No match	No match	No match	No match	No match	No match	No match
FDP12	S4_9970561	4	1.0179e-11	0.22206	Intergenic region	No match	No match	No match	No match	No match	No match	No match	No match	No match	No match	No match	No match	No match	No match	No match	No match	No match	No match	No match	No match
FDP12	S4_17417533	4	1.1947e-11	0.23459	Intergenic region	No match	No match	No match	No match	No match	No match	No match	No match	No match	No match	No match	No match	No match	No match	No match	No match	No match	No match	No match	No match
FDP12	S4_10901423	4	1.6954e-11	0.21828	Intergenic region	No match	No match	No match	No match	No match	No match	No match	No match	No match	No match	No match	No match	No match	No match	No match	No match	No match	No match	No match	No match
FDP12	S4_14922269	4	2.385e-14	0.27842	Yes	OZ177840.1	14920539	14925538	4	plus	protein-coding	CAL8151758.1	464	Pp04	P.persica v2.1	0	95	5060	13593833	13598851	4825	101	5000	Prupe.4G216900	(1 of 2) 2.3.1.61 - Dihydrolipoyllysine-residue succinyltransferase / Succinyl-CoA:dihydrolipoate S-succinyltransferase
FDP12	S4_14922292	4	2.385e-14	0.27842	Yes	OZ177840.1	14920539	14925538	4	plus	protein-coding	CAL8151758.1	464	Pp04	P.persica v2.1	0	95	5060	13593833	13598851	4825	101	5000	Prupe.4G216900	(1 of 2) 2.3.1.61 - Dihydrolipoyllysine-residue succinyltransferase / Succinyl-CoA:dihydrolipoate S-succinyltransferase
FDP12	S4_12644705	4	2.6989e-14	0.27759	Yes	OZ177840.1	12637717	12648994	4	minus	protein-coding	CAL8151285.1	316	Pp04	P.persica v2.1	0	94	11455	11305792	11317081	10791	344	11278	Prupe.4G190000	(1 of 2) PTHR23336:SF10 - B3 DOMAIN-CONTAINING TRANSCRIPTION REPRESSOR VAL1-RELATED
FDP12	S4_12644779	4	2.6989e-14	0.27759	Yes	OZ177840.1	12637717	12648994	4	minus	protein-coding	CAL8151285.1	316	Pp04	P.persica v2.1	0	94	11455	11305792	11317081	10791	344	11278	Prupe.4G190000	(1 of 2) PTHR23336:SF10 - B3 DOMAIN-CONTAINING TRANSCRIPTION REPRESSOR VAL1-RELATED
FDP12	S4_11832392	4	2.0477e-13	0.26369	Yes	OZ177840.1	11832331	11835721	4	plus	protein-coding	CAL8151087.1	229	Pp04	P.persica v2.1	0	97	3406	10461424	10464816	3295	28	3391	Prupe.4G176600	(1 of 1) PTHR19317:SF1 - PRA1 FAMILY PROTEIN 2
FDP12	S4_11823096	4	5.4721e-13	0.25681	Yes	OZ177840.1	11822174	11825299	4	plus	protein-coding	CAL8151085.1	628	Pp04	P.persica v2.1	0	94	3169	10447089	10450229	2990	71	3126	Prupe.4G176400	No defined
FDP12	S4_9957551	4	1.6734e-12	0.24887	Yes	OZ177840.1	9956881	9958939	4	minus	protein-coding	CAL8150686.1	362	Pp04	P.persica v2.1	0	94	1843	9017065	9018864	1734	48	2059	Prupe.4G157400	(1 of 47) PF14416 - PMR5 N terminal Domain (PMR5N)
FDP12	S4_16413264	4	2.4343e-12	0.23251	Yes	OZ177840.1	16413025	16414682	4	plus	protein-coding	CAL8152154.1	144	Pp04	P.persica v2.1	3.55e-124	84	399	15227095	15227462	334	33	1658	Prupe.4G235300	(1 of 54) 3.6.3.44 - Xenobiotic-transporting ATPase / Steroid-transporting ATPase
FDP12	S4_16413273	4	2.4343e-12	0.23251	Yes	OZ177840.1	16413025	16414682	4	plus	protein-coding	CAL8152154.1	144	Pp04	P.persica v2.1	3.55e-124	84	399	15227095	15227462	334	33	1658	Prupe.4G235300	(1 of 54) 3.6.3.44 - Xenobiotic-transporting ATPase / Steroid-transporting ATPase
FDP12	S4_11791051	4	3.2795e-12	0.24402	Yes	OZ177840.1	11789882	11796885	4	plus	protein-coding	CAL8151076.1	523	Pp04	P.persica v2.1	0	95	3634	10413404	10417025	3456	60	7004	Prupe.4G175900	(1 of 1) PTHR13554 - 26S PROTEASOME NON-ATPASE REGULATORY SUBUNIT 5-RELATED
FDP12	S4_14763142	4	3.3344e-12	0.2439	Yes	OZ177840.1	14762766	14768607	4	plus	protein-coding	CAL8151726.1	404	Pp04	P.persica v2.1	0	97	5849	13449600	13455424	5663	31	5842	Prupe.4G215100	(1 of 1) PTHR11214:SF343 - BETA-1,3-GALACTOSYLTRANSFERASE 4-RELATED
FDP12	S4_14763207	4	3.3344e-12	0.2439	Yes	OZ177840.1	14762766	14768607	4	plus	protein-coding	CAL8151726.1	404	Pp04	P.persica v2.1	0	97	5849	13449600	13455424	5663	31	5842	Prupe.4G215100	(1 of 1) PTHR11214:SF343 - BETA-1,3-GALACTOSYLTRANSFERASE 4-RELATED
FDP12	S4_9776701	4	6.5012e-12	0.23905	Yes	OZ177840.1	9775097	9777685	4	minus	protein-coding	CAL8150645.1	363	Pp04	P.persica v2.1	0	94	1814	8868302	8870091	1701	45	2589	Prupe.4G154800	(1 of 5) PTHR10209:SF168 - 2-OXOGLUTARATE (2OG) AND FE(II)-DEPENDENT OXYGENASE SUPERFAMILY PROTEIN-RELATED
FDP12	S4_16363226	4	8.8825e-12	0.23677	Yes	OZ177840.1	16359311	16363443	4	minus	protein-coding	CAL8152143.1	564	Pp04	P.persica v2.1	0	96	4172	15128809	15132970	3994	49	4133	Prupe.4G234600	(1 of 2) PTHR24009:SF4 - ZINC FINGER CCCH DOMAIN-CONTAINING PROTEIN 18
FDP12	S4_12637939	4	9.9452e-12	0.23594	Yes	OZ177840.1	12637717	12648994	4	minus	protein-coding	CAL8151285.1	316	Pp04	P.persica v2.1	0	94	11455	11305792	11317081	10791	344	11278	Prupe.4G190000	(1 of 2) PTHR23336:SF10 - B3 DOMAIN-CONTAINING TRANSCRIPTION REPRESSOR VAL1-RELATED
FDP12	S4_16480253	4	1.2421e-11	0.2343	Yes	OZ177840.1	16479396	16480519	4	minus	protein-coding	CAL8152163.1	310	Pp04	P.persica v2.1	0	87	1148	15245119	15246237	996	85	1124	Prupe.4G235500 & Prupe.4G235600	(1 of 109) KOG0156 - Cytochrome P450 CYP2 subfamily & (1 of 18) 1.14.13.21 - Flavonoid 3'-monooxygenase / Flavonoid 3'-hydroxylase
FDP12	S4_9957403	4	1.3715e-11	0.23357	Yes	OZ177840.1	9956881	9958939	4	minus	protein-coding	CAL8150686.1	362	Pp04	P.persica v2.1	0	94	1843	9017065	9018864	1734	48	2059	Prupe.4G157400	(1 of 47) PF14416 - PMR5 N terminal Domain (PMR5N)

## Sheet: GxC BD
Marker-trait association (Tassel)						Genome of 'Currot' (NCBI database)								Prunus persica v2.1 (Phytozome)
Trait	Marker	Chr	p	marker_Rsq	Genes	Accession	Begin	End	Chromosome	Orientation	Gene Type	Protein accession	Protein length	Location	Species	E-value	% identity	Align len	Target from	Target to	# identical	Gaps	Query len	Gene	Function
BD24	S1_38853551	1	3.5498e-25	0.43507	Intergenic region	No match	No match	No match	No match	No match	No match	No match	No match	No match	No match	No match	No match	No match	No match	No match	No match	No match	No match	No match	No match
BD24	S1_38862533	1	3.5498e-25	0.43507	Intergenic region	No match	No match	No match	No match	No match	No match	No match	No match	No match	No match	No match	No match	No match	No match	No match	No match	No match	No match	No match	No match
BD24	S1_38919219	1	9.2488e-25	0.42977	Intergenic region	No match	No match	No match	No match	No match	No match	No match	No match	No match	No match	No match	No match	No match	No match	No match	No match	No match	No match	No match	No match
BD24	S1_39173902	1	9.2488e-25	0.42977	Intergenic region	No match	No match	No match	No match	No match	No match	No match	No match	No match	No match	No match	No match	No match	No match	No match	No match	No match	No match	No match	No match
BD24	S1_38643779	1	1.4116e-24	0.42741	Intergenic region	No match	No match	No match	No match	No match	No match	No match	No match	No match	No match	No match	No match	No match	No match	No match	No match	No match	No match	No match	No match
BD24	S1_38757562	1	1.4116e-24	0.42741	Intergenic region	No match	No match	No match	No match	No match	No match	No match	No match	No match	No match	No match	No match	No match	No match	No match	No match	No match	No match	No match	No match
BD24	S1_38757660	1	1.4116e-24	0.42741	Intergenic region	No match	No match	No match	No match	No match	No match	No match	No match	No match	No match	No match	No match	No match	No match	No match	No match	No match	No match	No match	No match
BD24	S1_38844100	1	4.0232e-24	0.43693	Intergenic region	No match	No match	No match	No match	No match	No match	No match	No match	No match	No match	No match	No match	No match	No match	No match	No match	No match	No match	No match	No match
BD24	S1_38844172	1	4.0232e-24	0.43693	Intergenic region	No match	No match	No match	No match	No match	No match	No match	No match	No match	No match	No match	No match	No match	No match	No match	No match	No match	No match	No match	No match
BD24	S1_38844233	1	4.0232e-24	0.43693	Intergenic region	No match	No match	No match	No match	No match	No match	No match	No match	No match	No match	No match	No match	No match	No match	No match	No match	No match	No match	No match	No match
BD24	S1_38862600	1	4.0232e-24	0.43693	Intergenic region	No match	No match	No match	No match	No match	No match	No match	No match	No match	No match	No match	No match	No match	No match	No match	No match	No match	No match	No match	No match
BD24	S1_38912136	1	4.0232e-24	0.43693	Intergenic region	No match	No match	No match	No match	No match	No match	No match	No match	No match	No match	No match	No match	No match	No match	No match	No match	No match	No match	No match	No match
BD24	S1_38912183	1	4.0232e-24	0.43693	Intergenic region	No match	No match	No match	No match	No match	No match	No match	No match	No match	No match	No match	No match	No match	No match	No match	No match	No match	No match	No match	No match
BD24	S1_38821285	1	5.1093e-24	0.44841	Intergenic region	No match	No match	No match	No match	No match	No match	No match	No match	No match	No match	No match	No match	No match	No match	No match	No match	No match	No match	No match	No match
BD24	S1_38841295	1	5.5033e-24	0.43519	Intergenic region	No match	No match	No match	No match	No match	No match	No match	No match	No match	No match	No match	No match	No match	No match	No match	No match	No match	No match	No match	No match
BD24	S1_38841323	1	5.5033e-24	0.43519	Intergenic region	No match	No match	No match	No match	No match	No match	No match	No match	No match	No match	No match	No match	No match	No match	No match	No match	No match	No match	No match	No match
BD24	S1_38841544	1	5.5033e-24	0.43519	Intergenic region	No match	No match	No match	No match	No match	No match	No match	No match	No match	No match	No match	No match	No match	No match	No match	No match	No match	No match	No match	No match
BD24	S1_38636094	1	5.6467e-24	0.43505	Intergenic region	No match	No match	No match	No match	No match	No match	No match	No match	No match	No match	No match	No match	No match	No match	No match	No match	No match	No match	No match	No match
BD24	S1_38904565	1	3.5498e-25	0.43507	Yes	OZ177837.1	38902872	38907800	1	minus	protein-coding	CAL8103984.1	906	Pp01	P.persica v2.1	0	93	5003	41741684	41746575	4640	185	4929	Prupe.1G505400	(1 of 1) 1.7.1.1 - Nitrate reductase (NADH) / Nitrate reductase (NADH(2))
BD24	S1_38904610	1	3.5498e-25	0.43507	Yes	OZ177837.1	38902872	38907800	1	minus	protein-coding	CAL8103984.1	906	Pp01	P.persica v2.1	0	93	5003	41741684	41746575	4640	185	4929	Prupe.1G505400	(1 of 1) 1.7.1.1 - Nitrate reductase (NADH) / Nitrate reductase (NADH(2))
BD24	S1_38904617	1	3.5498e-25	0.43507	Yes	OZ177837.1	38902872	38907800	1	minus	protein-coding	CAL8103984.1	906	Pp01	P.persica v2.1	0	93	5003	41741684	41746575	4640	185	4929	Prupe.1G505400	(1 of 1) 1.7.1.1 - Nitrate reductase (NADH) / Nitrate reductase (NADH(2))
BD24	S1_39252532	1	9.2488e-25	0.42977	Yes	OZ177837.1	39251994	39252692	1	minus	protein-coding	CAL8104267.1	65	Pp01	P.persica v2.1	5.82e-79	70	670	42061167	42061824	471	43	699	No match	No match
BD24	S1_39252567	1	9.2488e-25	0.42977	Yes	OZ177837.1	39251994	39252692	1	minus	protein-coding	CAL8104267.1	65	Pp01	P.persica v2.1	5.82e-79	70	670	42061167	42061824	471	43	699	No match	No match
BD24	S1_39252574	1	9.2488e-25	0.42977	Yes	OZ177837.1	39251994	39252692	1	minus	protein-coding	CAL8104267.1	65	Pp01	P.persica v2.1	5.82e-79	70	670	42061167	42061824	471	43	699	No match	No match
BD24	S1_39304331	1	9.2488e-25	0.42977	Yes	OZ177837.1	39299109	39304994	1	minus	protein-coding	CAL8104309.1	663	Pp01	P.persica v2.1	0	94	5861	42110736	42116452	5500	220	5886	Prupe.1G511600	(1 of 1) PTHR11814:SF61 - SULFATE TRANSPORTER 2.1-RELATED
BD24	S1_38750770	1	1.4116e-24	0.42741	Yes	OZ177837.1	38750620	38756077	1	minus	protein-coding	CAL8103878.1	462	Pp01	P.persica v2.1	0	95	5510	41584259	41589707	5209	119	5458	Prupe.1G502900	(1 of 1) PTHR28259:SF1 - UPF0695 MEMBRANE PROTEIN YOR390W-RELATED
BD24	S1_38750883	1	1.4116e-24	0.42741	Yes	OZ177837.1	38750620	38756077	1	minus	protein-coding	CAL8103878.1	462	Pp01	P.persica v2.1	0	95	5510	41584259	41589707	5209	119	5458	Prupe.1G502900	(1 of 1) PTHR28259:SF1 - UPF0695 MEMBRANE PROTEIN YOR390W-RELATED
BD24	S1_36081528	1	1.8045e-24	0.42603	Yes	OZ177837.1	36078682	36082182	1	plus	protein-coding	CAL8101960.1	239	Pp01	P.persica v2.1	0	96	3252	37169840	37173076	3120	46	3501	Prupe.1G435100	(1 of 1) PTHR33676:SF3 - COLD REGULATED PROTEIN 27
BD24	S1_39287467	1	1.0608e-23	0.43152	Yes	OZ177837.1	39284203	39288322	1	plus	protein-coding	CAL8104300.1	354	Pp01	P.persica v2.1	0	93	4189	42096025	42100148	3885	139	4120	Prupe.1G511300	(1 of 1) PTHR11945:SF154 - F2E2.20-RELATED
BD24	S1_38938706	1	1.1001e-23	0.43132	Yes	OZ177837.1	38938305	38944432	1	plus	protein-coding	CAL8104007.1	616	Pp01	P.persica v2.1	0	95	6226	41788440	41794609	5922	166	6128	Prupe.1G505900	No defined

## Sheet: GxC CP
Marker-trait association (Tassel)						Genome of 'Currot' (NCBI database)								Prunus persica v2.1 (Phytozome)
Trait	Marker	Chr	p	marker_Rsq	Genes	Accession	Begin	End	Chromosome	Orientation	Gene Type	Protein accession	Protein length	Location	Species	E-value	% identity	Align len	Target from	Target to	# identical	Gaps	Query len	Gene	Function
Chill_Portions_25	S1_38853551	1	3.2587e-18	0.34519	Intergenic region	No match	No match	No match	No match	No match	No match	No match	No match	No match	No match	No match	No match	No match	No match	No match	No match	No match	No match	No match	No match
Chill_Portions_25	S1_38862533	1	3.2587e-18	0.34519	Intergenic region	No match	No match	No match	No match	No match	No match	No match	No match	No match	No match	No match	No match	No match	No match	No match	No match	No match	No match	No match	No match
Chill_Portions_25	S1_38919219	1	4.0329e-18	0.34372	Intergenic region	No match	No match	No match	No match	No match	No match	No match	No match	No match	No match	No match	No match	No match	No match	No match	No match	No match	No match	No match	No match
Chill_Portions_25	S1_39173902	1	4.0329e-18	0.34372	Intergenic region	No match	No match	No match	No match	No match	No match	No match	No match	No match	No match	No match	No match	No match	No match	No match	No match	No match	No match	No match	No match
Chill_Portions_25	S1_39179192	1	1.407e-17	0.35266	Intergenic region	No match	No match	No match	No match	No match	No match	No match	No match	No match	No match	No match	No match	No match	No match	No match	No match	No match	No match	No match	No match
Chill_Portions_25	S1_39179258	1	1.407e-17	0.35266	Intergenic region	No match	No match	No match	No match	No match	No match	No match	No match	No match	No match	No match	No match	No match	No match	No match	No match	No match	No match	No match	No match
Chill_Portions_25	S1_38643779	1	1.5822e-17	0.33418	Intergenic region	No match	No match	No match	No match	No match	No match	No match	No match	No match	No match	No match	No match	No match	No match	No match	No match	No match	No match	No match	No match
Chill_Portions_25	S1_38757562	1	1.5822e-17	0.33418	Intergenic region	No match	No match	No match	No match	No match	No match	No match	No match	No match	No match	No match	No match	No match	No match	No match	No match	No match	No match	No match	No match
Chill_Portions_25	S1_38757660	1	1.5822e-17	0.33418	Intergenic region	No match	No match	No match	No match	No match	No match	No match	No match	No match	No match	No match	No match	No match	No match	No match	No match	No match	No match	No match	No match
Chill_Portions_25	S1_38844100	1	3.8778e-17	0.3456	Intergenic region	No match	No match	No match	No match	No match	No match	No match	No match	No match	No match	No match	No match	No match	No match	No match	No match	No match	No match	No match	No match
Chill_Portions_25	S1_38844172	1	3.8778e-17	0.3456	Intergenic region	No match	No match	No match	No match	No match	No match	No match	No match	No match	No match	No match	No match	No match	No match	No match	No match	No match	No match	No match	No match
Chill_Portions_25	S1_38844233	1	3.8778e-17	0.3456	Intergenic region	No match	No match	No match	No match	No match	No match	No match	No match	No match	No match	No match	No match	No match	No match	No match	No match	No match	No match	No match	No match
Chill_Portions_25	S1_38862600	1	3.8778e-17	0.3456	Intergenic region	No match	No match	No match	No match	No match	No match	No match	No match	No match	No match	No match	No match	No match	No match	No match	No match	No match	No match	No match	No match
Chill_Portions_25	S1_38912136	1	3.8778e-17	0.3456	Intergenic region	No match	No match	No match	No match	No match	No match	No match	No match	No match	No match	No match	No match	No match	No match	No match	No match	No match	No match	No match	No match
Chill_Portions_25	S1_38912183	1	3.8778e-17	0.3456	Intergenic region	No match	No match	No match	No match	No match	No match	No match	No match	No match	No match	No match	No match	No match	No match	No match	No match	No match	No match	No match	No match
Chill_Portions_25	S1_38841295	1	4.0913e-17	0.34523	Intergenic region	No match	No match	No match	No match	No match	No match	No match	No match	No match	No match	No match	No match	No match	No match	No match	No match	No match	No match	No match	No match
Chill_Portions_25	S1_38841323	1	4.0913e-17	0.34523	Intergenic region	No match	No match	No match	No match	No match	No match	No match	No match	No match	No match	No match	No match	No match	No match	No match	No match	No match	No match	No match	No match
Chill_Portions_25	S1_38841544	1	4.0913e-17	0.34523	Intergenic region	No match	No match	No match	No match	No match	No match	No match	No match	No match	No match	No match	No match	No match	No match	No match	No match	No match	No match	No match	No match
Chill_Portions_25	S1_38904565	1	3.2587e-18	0.34519	Yes	OZ177837.1	38902872	38907800	1	minus	protein-coding	CAL8103984.1	906	Pp01	P.persica v2.1	0	93	5003	41741684	41746575	4640	185	4929	Prupe.1G505400	(1 of 1) 1.7.1.1 - Nitrate reductase (NADH) / Nitrate reductase (NADH(2))
Chill_Portions_25	S1_38904610	1	3.2587e-18	0.34519	Yes	OZ177837.1	38902872	38907800	1	minus	protein-coding	CAL8103984.1	906	Pp01	P.persica v2.1	0	93	5003	41741684	41746575	4640	185	4929	Prupe.1G505400	(1 of 1) 1.7.1.1 - Nitrate reductase (NADH) / Nitrate reductase (NADH(2))
Chill_Portions_25	S1_38904617	1	3.2587e-18	0.34519	Yes	OZ177837.1	38902872	38907800	1	minus	protein-coding	CAL8103984.1	906	Pp01	P.persica v2.1	0	93	5003	41741684	41746575	4640	185	4929	Prupe.1G505400	(1 of 1) 1.7.1.1 - Nitrate reductase (NADH) / Nitrate reductase (NADH(2))
Chill_Portions_25	S1_39252532	1	4.0329e-18	0.34372	Yes	OZ177837.1	39251994	39252692	1	minus	protein-coding	CAL8104267.1	65	Pp01	P.persica v2.1	5.82e-79	70	670	42061167	42061824	471	43	699	No match	No match
Chill_Portions_25	S1_39252567	1	4.0329e-18	0.34372	Yes	OZ177837.1	39251994	39252692	1	minus	protein-coding	CAL8104267.1	65	Pp01	P.persica v2.1	5.82e-79	70	670	42061167	42061824	471	43	699	No match	No match
Chill_Portions_25	S1_39252574	1	4.0329e-18	0.34372	Yes	OZ177837.1	39251994	39252692	1	minus	protein-coding	CAL8104267.1	65	Pp01	P.persica v2.1	5.82e-79	70	670	42061167	42061824	471	43	699	No match	No match
Chill_Portions_25	S1_39304331	1	4.0329e-18	0.34372	Yes	OZ177837.1	39299109	39304994	1	minus	protein-coding	CAL8104309.1	663	Pp01	P.persica v2.1	0	94	5861	42110736	42116452	5500	220	5886	Prupe.1G511600	(1 of 1) PTHR11814:SF61 - SULFATE TRANSPORTER 2.1-RELATED
Chill_Portions_25	S1_38346258	1	5.4251e-18	0.3592	Yes	OZ177837.1	38345036	38350248	1	plus	protein-coding	CAL8103570.1	401	Pp01	P.persica v2.1	0	95	5259	41092409	41097585	4993	128	5213	Prupe.1G494700	(1 of 1) KOG2997 - F-box protein FBX9
Chilling_Hours_25	S1_38346258	1	8.448e-18	0.37618	Yes	OZ177837.1	38345036	38350248	1	plus	protein-coding	CAL8103570.1	401	Pp01	P.persica v2.1	0	95	5259	41092409	41097585	4993	128	5213	Prupe.1G494700	(1 of 1) KOG2997 - F-box protein FBX9
Chill_Portions_25	S1_38750770	1	1.5822e-17	0.33418	Yes	OZ177837.1	38750620	38756077	1	minus	protein-coding	CAL8103878.1	462	Pp01	P.persica v2.1	0	95	5510	41584259	41589707	5209	119	5458	Prupe.1G502900	(1 of 1) PTHR28259:SF1 - UPF0695 MEMBRANE PROTEIN YOR390W-RELATED
Chill_Portions_25	S1_38750883	1	1.5822e-17	0.33418	Yes	OZ177837.1	38750620	38756077	1	minus	protein-coding	CAL8103878.1	462	Pp01	P.persica v2.1	0	95	5510	41584259	41589707	5209	119	5458	Prupe.1G502900	(1 of 1) PTHR28259:SF1 - UPF0695 MEMBRANE PROTEIN YOR390W-RELATED
Chill_Portions_25	S1_38938706	1	4.8716e-17	0.344	Yes	OZ177837.1	38938305	38944432	1	plus	protein-coding	CAL8104007.1	616	Pp01	P.persica v2.1	0	95	6226	41788440	41794609	5922	166	6128	Prupe.1G505900	No defined

## Sheet: BxC BD
Marker-trait association (Tassel)						Genome of 'Currot' (NCBI database)								Prunus persica v2.1 (Phytozome)
Trait	Marker	Chr	p	marker_Rsq	Genes	Accession	Begin	End	Chromosome	Orientation	Gene Type	Protein accession	Protein length	Location	Species	E-value	% identity	Align len	Target from	Target to	# identical	Gaps	Query len	Gene	Function
BD25	S1_18631275	1	3.53e-07	0.16224	Intergenic region	No match	No match	No match	No match	No match	No match	No match	No match	No match	No match	No match	No match	No match	No match	No match	No match	No match	No match	No match	No match
BD25	S1_8564045	1	6.0729e-07	0.17234	Intergenic region	No match	No match	No match	No match	No match	No match	No match	No match	No match	No match	No match	No match	No match	No match	No match	No match	No match	No match	No match	No match
BD25	S1_8186924	1	6.259e-07	0.15671	Intergenic region	No match	No match	No match	No match	No match	No match	No match	No match	No match	No match	No match	No match	No match	No match	No match	No match	No match	No match	No match	No match
BD25	S1_8187073	1	6.259e-07	0.15671	Intergenic region	No match	No match	No match	No match	No match	No match	No match	No match	No match	No match	No match	No match	No match	No match	No match	No match	No match	No match	No match	No match
BD25	S1_11545511	1	1.1091e-06	0.15112	Intergenic region	No match	No match	No match	No match	No match	No match	No match	No match	No match	No match	No match	No match	No match	No match	No match	No match	No match	No match	No match	No match
BD25	S1_7913012	1	1.1126e-06	0.16638	Intergenic region	No match	No match	No match	No match	No match	No match	No match	No match	No match	No match	No match	No match	No match	No match	No match	No match	No match	No match	No match	No match
BD25	S1_7913185	1	1.1126e-06	0.16638	Intergenic region	No match	No match	No match	No match	No match	No match	No match	No match	No match	No match	No match	No match	No match	No match	No match	No match	No match	No match	No match	No match
BD25	S1_7913123	1	1.5162e-06	0.14805	Intergenic region	No match	No match	No match	No match	No match	No match	No match	No match	No match	No match	No match	No match	No match	No match	No match	No match	No match	No match	No match	No match
BD25	S1_8798164	1	1.6378e-06	0.16253	Intergenic region	No match	No match	No match	No match	No match	No match	No match	No match	No match	No match	No match	No match	No match	No match	No match	No match	No match	No match	No match	No match
BD25	S1_18631243	1	1.7326e-06	0.14673	Intergenic region	No match	No match	No match	No match	No match	No match	No match	No match	No match	No match	No match	No match	No match	No match	No match	No match	No match	No match	No match	No match
BD25	S1_11450968	1	1.7429e-06	0.14667	Intergenic region	No match	No match	No match	No match	No match	No match	No match	No match	No match	No match	No match	No match	No match	No match	No match	No match	No match	No match	No match	No match
BD25	S1_8432076	1	1.7678e-06	0.14653	Intergenic region	No match	No match	No match	No match	No match	No match	No match	No match	No match	No match	No match	No match	No match	No match	No match	No match	No match	No match	No match	No match
BD25	S1_8432133	1	1.7678e-06	0.14653	Intergenic region	No match	No match	No match	No match	No match	No match	No match	No match	No match	No match	No match	No match	No match	No match	No match	No match	No match	No match	No match	No match
BD25	S1_7914659	1	2.4622e-06	0.15845	Intergenic region	No match	No match	No match	No match	No match	No match	No match	No match	No match	No match	No match	No match	No match	No match	No match	No match	No match	No match	No match	No match
BD25	S1_17996317	1	3.4258e-06	0.15512	Intergenic region	No match	No match	No match	No match	No match	No match	No match	No match	No match	No match	No match	No match	No match	No match	No match	No match	No match	No match	No match	No match
BD25	S1_20271823	1	3.555e-06	0.15474	Intergenic region	No match	No match	No match	No match	No match	No match	No match	No match	No match	No match	No match	No match	No match	No match	No match	No match	No match	No match	No match	No match
BD25	S1_20271834	1	3.555e-06	0.15474	Intergenic region	No match	No match	No match	No match	No match	No match	No match	No match	No match	No match	No match	No match	No match	No match	No match	No match	No match	No match	No match	No match
BD25	S1_7803639	1	3.639e-06	0.13935	Intergenic region	No match	No match	No match	No match	No match	No match	No match	No match	No match	No match	No match	No match	No match	No match	No match	No match	No match	No match	No match	No match
BD25	S1_7793201	1	3.7341e-06	0.15424	Intergenic region	No match	No match	No match	No match	No match	No match	No match	No match	No match	No match	No match	No match	No match	No match	No match	No match	No match	No match	No match	No match
BD25	S1_11466196	1	3.4771e-07	0.16239	Yes	OZ177837.1	11463835	11467988	1	minus	protein-coding	CAL8081761.1	241	Pp01	P.persica v2.1	0	96	3024	11738518	11741518	2913	31	4154	Prupe.1G149600	(1 of 6) PTHR17630:SF48 - DIENELACTONE HYDROLASE-LIKE PROTEIN
BD25	S1_8183126	1	6.259e-07	0.15671	Yes	OZ177837.1	8178664	8185711	1	minus	protein-coding	CAL8079097.1	492	Pp01	P.persica v2.1	0	96	5074	8080865	8085888	4869	97	7048	Prupe.1G101500	(1 of 1) PTHR22884:SF285 - HISTONE-LYSINE N-METHYLTRANSFERASE ASHR3
BD25	S1_8183279	1	6.259e-07	0.15671	Yes	OZ177837.1	8178664	8185711	1	minus	protein-coding	CAL8079097.1	492	Pp01	P.persica v2.1	0	96	5074	8080865	8085888	4869	97	7048	Prupe.1G101500	(1 of 1) PTHR22884:SF285 - HISTONE-LYSINE N-METHYLTRANSFERASE ASHR3
BD25	S1_8185653	1	1.4018e-06	0.14882	Yes	OZ177837.1	8178664	8185711	1	minus	protein-coding	CAL8079097.1	492	Pp01	P.persica v2.1	0	96	5074	8080865	8085888	4869	97	7048	Prupe.1G101500	(1 of 1) PTHR22884:SF285 - HISTONE-LYSINE N-METHYLTRANSFERASE ASHR3
BD25	S1_8820165	1	2.3278e-06	0.1438	Yes	OZ177837.1	8815437	8822351	1	plus	protein-coding	CAL8079560.1	817	Pp01	P.persica v2.1	0	96	5780	8762671	8768376	5565	104	6915	Prupe.1G109800	(1 of 1) PTHR23068//PTHR23068:SF11 - DNA CYTOSINE-5- -METHYLTRANSFERASE 3-RELATED
BD25	S1_9603145	1	2.3828e-06	0.12475	Yes	OZ177837.1	9601021	9605033	1	plus	protein-coding	CAL8080206.1	511	Pp01	P.persica v2.1	0	96	3787	9874096	9877826	3627	63	4013	Prupe.1G125200	(1 of 1) PTHR12947:SF4 - REGULATOR OF FREE UBIQUITIN CHAINS 1
BD25	S1_8835297	1	2.4471e-06	0.14331	Yes	OZ177837.1	8831725	8837629	1	minus	protein-coding	CAL8079566.1	479	Pp01	P.persica v2.1	0	93	6023	8777826	8783798	5598	170	5905	Prupe.1G110100	(1 of 79) 3.2.1.15 - Polygalacturonase / Pectinase
BD25	S1_9293360	1	2.7496e-06	0.15734	Yes	OZ177837.1	9287682	9293602	1	minus	protein-coding	CAL8079861.1	1167	Pp01	P.persica v2.1	0	96	5945	9275680	9281572	5700	76	5921	Prupe.1G117900	(1 of 2) PF05182 - Fip1 motif (Fip1)
BD25	S1_751089	1	3.0624e-06	0.12229	Yes	OZ177837.1	750234	774833	1	plus	protein-coding	CAL8073798.1	192	Pp03	P.persica v2.1	0	91	3571	16379747	16376249	3245	144	24600	No match	No match
BD25	S1_8082935	1	3.3414e-06	0.1402	Yes	OZ177837.1	8082732	8083511	1	minus	protein-coding	CAL8079001.1	92	Pp01	P.persica v2.1	3.37e-133	93	330	8006457	8006786	306	9	780	No match	No match
BD25	S1_8082995	1	3.3414e-06	0.1402	Yes	OZ177837.1	8082732	8083511	1	minus	protein-coding	CAL8079001.1	92	Pp01	P.persica v2.1	3.37e-133	93	330	8006457	8006786	306	9	780	No match	No match

## Sheet: BxC CP
Marker-trait association (Tassel)						Genome of 'Currot' (NCBI database)								Prunus persica v2.1 (Phytozome)
Trait	Marker	Chr	p	marker_Rsq	Genes	Accession	Begin	End	Chromosome	Orientation	Gene Type	Protein accession	Protein length	Location	Species	E-value	% identity	Align len	Target from	Target to	# identical	Gaps	Query len	Gene	Function
Chill_Portions_25	S1_7913123	1	2.2486e-06	0.1548	Intergenic region	No match	No match	No match	No match	No match	No match	No match	No match	No match	No match	No match	No match	No match	No match	No match	No match	No match	No match	No match	No match
Chill_Portions_25	S1_7913012	1	3.8169e-06	0.1654	Intergenic region	No match	No match	No match	No match	No match	No match	No match	No match	No match	No match	No match	No match	No match	No match	No match	No match	No match	No match	No match	No match
Chill_Portions_25	S1_7913185	1	3.8169e-06	0.1654	Intergenic region	No match	No match	No match	No match	No match	No match	No match	No match	No match	No match	No match	No match	No match	No match	No match	No match	No match	No match	No match	No match
Chill_Portions_25	S1_7803639	1	3.971e-06	0.14872	Intergenic region	No match	No match	No match	No match	No match	No match	No match	No match	No match	No match	No match	No match	No match	No match	No match	No match	No match	No match	No match	No match
Chill_Portions_25	S1_9887989	1	4.8599e-06	0.16276	Intergenic region	No match	No match	No match	No match	No match	No match	No match	No match	No match	No match	No match	No match	No match	No match	No match	No match	No match	No match	No match	No match
Chill_Portions_25	S1_7914659	1	7.1726e-06	0.15849	Intergenic region	No match	No match	No match	No match	No match	No match	No match	No match	No match	No match	No match	No match	No match	No match	No match	No match	No match	No match	No match	No match
Chill_Portions_25	S1_7803609	1	7.3364e-06	0.14209	Intergenic region	No match	No match	No match	No match	No match	No match	No match	No match	No match	No match	No match	No match	No match	No match	No match	No match	No match	No match	No match	No match
Chill_Portions_25	S1_6317753	1	1.0809e-05	0.13787	Intergenic region	No match	No match	No match	No match	No match	No match	No match	No match	No match	No match	No match	No match	No match	No match	No match	No match	No match	No match	No match	No match
Chill_Portions_25	S1_6317827	1	1.0809e-05	0.13787	Intergenic region	No match	No match	No match	No match	No match	No match	No match	No match	No match	No match	No match	No match	No match	No match	No match	No match	No match	No match	No match	No match
Chill_Portions_25	S1_8186924	1	1.128e-05	0.13741	Intergenic region	No match	No match	No match	No match	No match	No match	No match	No match	No match	No match	No match	No match	No match	No match	No match	No match	No match	No match	No match	No match
Chill_Portions_25	S1_8187073	1	1.128e-05	0.13741	Intergenic region	No match	No match	No match	No match	No match	No match	No match	No match	No match	No match	No match	No match	No match	No match	No match	No match	No match	No match	No match	No match
Chill_Portions_25	S1_9880052	1	1.3727e-05	0.1513	Intergenic region	No match	No match	No match	No match	No match	No match	No match	No match	No match	No match	No match	No match	No match	No match	No match	No match	No match	No match	No match	No match
Chill_Portions_25	S1_9945949	1	1.919e-05	0.14755	Intergenic region	No match	No match	No match	No match	No match	No match	No match	No match	No match	No match	No match	No match	No match	No match	No match	No match	No match	No match	No match	No match
Chill_Portions_25	S1_7052784	1	2.2101e-05	0.14596	Intergenic region	No match	No match	No match	No match	No match	No match	No match	No match	No match	No match	No match	No match	No match	No match	No match	No match	No match	No match	No match	No match
Chill_Portions_25	S1_9890869	1	1.2677e-06	0.16087	Yes	OZ177837.1	9888321	9891503	1	minus	protein-coding	CAL8080456.1	489	Pp01	P.persica v2.1	0	96	3091	10136315	10139401	2960	47	3183	Prupe.1G130400	(1 of 1) PTHR22904:SF169 - RNA POLYMERASE II-ASSOCIATED PROTEIN 3
Chill_Portions_25	S1_9551095	1	1.3645e-06	0.17646	Yes	OZ177837.1	9548889	9551507	1	plus	protein-coding	CAL8080169.1	193	Pp01	P.persica v2.1	0	95	1911	9618667	9620566	1816	37	2619	Prupe.1G122600 & Prupe.1G122700	(1 of 1) PTHR45684:SF30 - GTP-BINDING PROTEIN SAR1A & (1 of 3) PTHR11711:SF170 - GTP-BINDING PROTEIN SAR1A-RELATED
Chill_Portions_25	S1_8005589	1	1.5757e-06	0.15857	Yes	OZ177837.1	8004923	8007636	1	plus	protein-coding	CAL8078921.1	453	Pp01	P.persica v2.1	0	97	2601	7918026	7920620	2510	25	2714	Prupe.1G099100	(1 of 10) PTHR19918 - CELL DIVISION CYCLE 20 CDC20 FIZZY -RELATED
Chill_Portions_25	S1_6838313	1	2.1525e-06	0.17159	Yes	OZ177837.1	6836128	6839773	1	minus	protein-coding	CAL8078191.1	216	Pp01	P.persica v2.1	0	93	2975	6487666	6490589	2764	137	3646	Prupe.1G087100	(1 of 1) PTHR47860:SF1 - PEPTIDYL-PROLYL CIS-TRANS ISOMERASE FKBP17-1, CHLOROPLASTIC
Chill_Portions_25	S1_9603145	1	3.911e-06	0.12878	Yes	OZ177837.1	9601021	9605033	1	plus	protein-coding	CAL8080206.1	511	Pp01	P.persica v2.1	0	96	3787	9874096	9877826	3627	63	4013	Prupe.1G125200	(1 of 1) PTHR12947:SF4 - REGULATOR OF FREE UBIQUITIN CHAINS 1
Chill_Portions_25	S1_9551122	1	6.4661e-06	0.15964	Yes	OZ177837.1	9548889	9551507	1	plus	protein-coding	CAL8080169.1	193	Pp01	P.persica v2.1	0	95	1911	9618667	9620566	1816	37	2619	Prupe.1G122600 & Prupe.1G122700	(1 of 1) PTHR45684:SF30 - GTP-BINDING PROTEIN SAR1A & (1 of 3) PTHR11711:SF170 - GTP-BINDING PROTEIN SAR1A-RELATED
Chill_Portions_25	S1_9878376	1	8.6479e-06	0.14031	Yes	OZ177837.1	9877733	9878842	1	plus	protein-coding	CAL8080451.1	202	Pp01	P.persica v2.1	0	97	1113	10126838	10127944	1079	9	1110	Prupe.1G130200	(1 of 1) PTHR36751:SF1 - F3E22.8 PROTEIN
Chill_Portions_25	S1_9878382	1	8.6479e-06	0.14031	Yes	OZ177837.1	9877733	9878842	1	plus	protein-coding	CAL8080451.1	202	Pp01	P.persica v2.1	0	97	1113	10126838	10127944	1079	9	1110	Prupe.1G130200	(1 of 1) PTHR36751:SF1 - F3E22.8 PROTEIN
Chill_Portions_25	S1_8082935	1	1.0991e-05	0.13769	Yes	OZ177837.1	8082732	8083511	1	minus	protein-coding	CAL8079001.1	92	Pp01	P.persica v2.1	3.37e-133	93	330	8006457	8006786	306	9	780	No match	No match
Chill_Portions_25	S1_8082995	1	1.0991e-05	0.13769	Yes	OZ177837.1	8082732	8083511	1	minus	protein-coding	CAL8079001.1	92	Pp01	P.persica v2.1	3.37e-133	93	330	8006457	8006786	306	9	780	No match	No match
Chill_Portions_25	S1_8183126	1	1.128e-05	0.13741	Yes	OZ177837.1	8178664	8185711	1	minus	protein-coding	CAL8079097.1	492	Pp01	P.persica v2.1	0	96	5074	8080865	8085888	4869	97	7048	Prupe.1G101500	(1 of 1) PTHR22884:SF285 - HISTONE-LYSINE N-METHYLTRANSFERASE ASHR3
Chill_Portions_25	S1_8183279	1	1.128e-05	0.13741	Yes	OZ177837.1	8178664	8185711	1	minus	protein-coding	CAL8079097.1	492	Pp01	P.persica v2.1	0	96	5074	8080865	8085888	4869	97	7048	Prupe.1G101500	(1 of 1) PTHR22884:SF285 - HISTONE-LYSINE N-METHYLTRANSFERASE ASHR3
Chill_Portions_25	S1_9873493	1	1.5729e-05	0.14978	Yes	OZ177837.1	9864375	9873712	1	minus	protein-coding	CAL8080436.1	1108	Pp01	P.persica v2.1	0	97	9364	10113536	10122841	9053	84	9338	Prupe.1G130000	(1 of 2) PF00614//PF13091 - Phospholipase D Active site motif (PLDc) // PLD-like domain (PLDc_2)
Chill_Portions_25	S1_9873510	1	1.5729e-05	0.14978	Yes	OZ177837.1	9864375	9873712	1	minus	protein-coding	CAL8080436.1	1108	Pp01	P.persica v2.1	0	97	9364	10113536	10122841	9053	84	9338	Prupe.1G130000	(1 of 2) PF00614//PF13091 - Phospholipase D Active site motif (PLDc) // PLD-like domain (PLDc_2)
Chill_Portions_25	S1_7576446	1	1.8791e-05	0.14779	Yes	OZ177837.1	7572498	7576933	1	plus	protein-coding	CAL8078603.1	658	Pp08	P.persica v2.1	0	86	2500	3410857	3408448	2162	103	4436	No match	No match
Chill_Portions_25	S1_7718166	1	2.0106e-05	0.13106	Yes	OZ177837.1	7683514	7719571	1	plus	protein-coding	CAL8078688.1	914	Pp01	P.persica v2.1	0	94	4490	10287191	10291674	4213	22	36058	No match	No match
